# Supplementary material for: Genome wide identification of QTL associated with yield and yield components in two popular wheat cultivars TAM 111 and TAM 112
Source: PLoS One. 2020 Dec 2;15(12):e0237293. doi: 10.1371/journal.pone.0237293 (PMC7710072; doi:10.1371/journal.pone.0237293)
Supplement: S1 Table — (XLSX) [file pone.0237293.s006.xlsx]

## Sheet: TableS1
S1 Table The combined ANOVA, heritability, and mean performance for all traits across environments
Trait†	Units	Gen Var‡	Gen × Environment Var§	Residual Var	Heritability	Trait Mean	LSD	CV#	TAM 111	TAM 112	Differences
BM	g m-2	535.87	2493.27**	20553.8	0.227045	795.27	57.1525	18.0273	790.763	799.879	-9.11574
BMYLD	g m-2	312.85**	2024.02***	7402.2	0.329671	368.894	40.9242	23.3227	371.966	366.653	5.31291
TKW	g	1.93***	0.77***	2.97761	0.903764	27.0268	1.24392	6.38469	27.9494	27.7457	0.203709
SPM	spikes m-2	2782.76***	0	16411.1	0.753219	700.909	75.7636	18.2771	641.872	745.076	-103.204
KPS	kernels spike-1	2.00***	1.77***	9.85167	0.766621	20.4206	1.97255	15.3705	21.6284	18.9288	2.69962
HI	%	1.25***	3.34***	13.0662	0.557964	34.1827	2.1375	10.5747	34.8074	34.0783	0.729097
YLD	g m-2	338.14***	837.61***	813.545	0.749315	291.967	26.482	9.76915	305.887	304.569	1.31812
SHDW	mg head-1	3842.69***	1560.99***	9504.72	0.829622	725.677	74.2148	13.4346	793.626	709.187	84.4395
SHGW	mg head-1	1972.91***	1010.44***	6965.3	0.778408	448.618	60.4866	18.6034	493.038	435.087	57.9513
†Abbreviation of traits: YLD yield form combine harvest of plot, TKW thousand kernel weight, KPS kernels spike-1, SPM spikes m-2, HI harvest index, BM biomass dry weight of sample of 0.5 meter long of inner row, BMYLD, yield from biomass sample of 0.5 m long in a inner row, SHDW, single head dry weight, SHGW single head grain weight
‡Genotype variance
§Genotype-by-environment interaction.
#Coefficient of Variation
*, **, *** significant at 0.05, 0.01, and 0.001 probability levels, respectively, and ns not signifcant
