# Supplementary material for: Genome wide identification of QTL associated with yield and yield components in two popular wheat cultivars TAM 111 and TAM 112
Source: PLoS One. 2020 Dec 2;15(12):e0237293. doi: 10.1371/journal.pone.0237293 (PMC7710072; doi:10.1371/journal.pone.0237293)
Supplement: S2 Table — (XLSX) [file pone.0237293.s007.xlsx]

## Sheet: TableS2
S2 Table Genetic correlation among grain yield and other traits based on overall means and means measured in individual environments
Overall
Traits	BM	BMYLD	HI	TKW	SPM	KPS	YLD	SHDW
BMYLD	0.62***
HI	0.32***	0.80***
TKW	-0.17ns	-0.04ns	0.26**
SPM	0.05ns	0.23**	0.13ns	-0.48***
KPS	0.60***	0.53***	0.35***	-0.07ns	-0.53***
YLD	0.96***	0.87***	0.61***	-0.06ns	0.27**	0.49***
SHDW	0.29***	0.27**	0.43***	0.41***	-0.82***	0.83***	0.11ns
SHGW	0.26**	0.32***	0.43***	0.43***	-0.78***	0.83***	0.14ns	0.97***
2011BD‡
Traits	BM	BMYLD	HI	TKW	SPM	KPS	YLD	SHDW
BMYLD	-0.13ns
HI	-0.50***	0.26**
TKW	-0.85***	-0.28**	0.33***
SPM	0.44***	0.22**	-0.49***	-0.63***
KPS	-0.04ns	0.53***	0.29**	-0.30***	-0.52***
YLD	0.67***	0.99***	0.32***	-0.22*	0.33***	0.61***
SHDW	-0.12ns	0.37***	0.24**	0.11ns	-0.69***	0.86***	0.47***
SHGW	-0.34***	0.40***	0.48***	0.25**	-0.74***	0.85***	0.53***	0.93***
2012BD
Traits	BM	BMYLD	HI	TKW	SPM	KPS	YLD	SHDW
BMYLD	0.94***
HI	0.59***	0.84***
TKW	0.20*	0.25**	0.15ns
SPM	0.43***	0.34***	0.13ns	-0.30**
KPS	0.64***	0.70***	0.63***	-0.11ns	-0.21*
YLD	0.78***	0.75***	0.44***	0.32**	0.34***	0.39***
SHDW	0.62***	0.71***	0.59***	0.36***	-0.39***	0.87***	0.55***
SHGW	0.67***	0.79***	0.71***	0.41***	-0.32***	0.87***	0.51***	0.97***
2012CH
Traits	BM	BMYLD	HI	TKW	SPM	KPS	YLD	SHDW
BMYLD	0.99***
HI	0.53***	0.90***
TKW	-0.10ns	0.30**	0.59***
SPM	-0.50***	-0.30**	-0.17ns	-0.52***
KPS	0.96***	0.50***	0.54***	0.12ns	-0.49***
YLD	0.80***	0.93***	0.85***	0.57***	0.10ns	0.40***
SHDW	0.89***	0.63***	0.60***	0.63***	-0.63***	0.85***	0.50***
SHGW	0.71***	0.58***	0.81***	0.76***	-0.75***	0.78***	0.60***	0.97***
2013EP4
Traits	BM	BMYLD	HI	TKW	SPM	KPS	YLD	SHDW
BMYLD	0.92***
HI	0.28**	0.99***
TKW	-0.32**	0.25**	0.44***
SPM	0.53***	-0.05ns	0.17*	-0.87***
KPS	0.24**	0.60***	0.42***	0.59***	-0.73***
YLD	0.85***	0.99***	0.51***	0.16ns	0.14ns	0.67***
SHDW	0.19*	0.53***	0.45***	0.77***	-0.87***	0.95***	0.41***
SHGW	0.02ns	0.49***	0.43***	0.87***	-0.92***	0.91***	0.51***	0.99***
2013EP5
Traits	BM	HI	TKW	SPM	KPS	YLD	SHDW
HI	-0.99***
TKW	-0.53***	0.51***
SPM	-0.40***	-0.99***	-0.99***
KPS	0.99***	0.19*	-0.05ns	0.99***
YLD	0.46***	0.13ns	-0.35***	-0.54***	0.99***
SHDW	0.99***	-0.13ns	0.61***	0.05ns	0.86***	0.44***
SHGW	0.99***	0.43***	0.73***	-0.51***	0.65***	0.58***	0.99***
2014CH
Traits	BM	BMYLD	HI	TKW	SPM	KPS	YLD	SHDW
BMYLD	0.94***
HI	0.63***	0.73***
TKW	0.29**	0.58***	0.99***
SPM	0.53***	0.63***	0.35***	-0.06ns
KPS	0.99***	0.99***	0.06ns	0.99***	-0.03ns
YLD	0.73***	0.72***	0.99***	0.46***	0.44***	0.99***
SHDW	0.84***	0.67***	0.40***	0.63***	0.02ns	0.99***	0.75***
SHGW	0.73***	0.85***	0.62***	0.99***	-0.02ns	0.82***	0.67***	0.96***
2014EP4
Traits	BM	BMYLD	TKW	KPS	YLD	SHDW
BMYLD	0.99***
TKW	0.22*	0.24**
KPS	0.70***	0.73***	-0.23**
YLD	0.99***	0.99***	-0.15ns	0.97***
SHDW	0.74***	0.83***	0.41***	0.82***	0.81***
SHGW	0.82***	0.87***	0.26**	0.90***	0.88***	0.99***
2014EP5
Traits	BMYLD	HI	TKW	SPM	KPS	YLD	SHDW
HI	0.99***
TKW	0.73***	0.53***
SPM	-0.89***	-0.21*	0.15ns
KPS	0.67***	0.49***	0.22*	-0.99***
YLD	0.98***	0.76***	0.25**	-0.64***	0.83***
SHDW	0.70***	0.48***	0.42***	-0.99***	0.90***	0.80***
SHGW	0.80***	0.61***	0.53***	-0.97***	0.95***	0.76***	0.94***
2017BI
Traits	BMYLD	HI	TKW	KPS
HI	0.99***
TKW	-0.43***	-0.33***
KPS	0.71***	0.40***	-0.93***
YLD	0.72***	0.84***	-0.34***	0.98***
2017CVI
Traits	BMYLD	HI	TKW	SPM	KPS
HI	0.99***
TKW	0.14ns	-0.01ns
SPM	0.30**	0.99***	-0.33***
KPS	0.85***	0.67***	-0.14ns	-0.24**
YLD	0.99***	0.97***	0.05ns	0.40***	0.78***
2017DMS
Traits	HI	TKW	SPM	KPS
TKW	0.37***
SPM	-0.03ns	-0.99***
KPS	0.41***	-0.16ns	0.15ns
YLD	0.86***	0.31**	-0.18*	0.62***
†Abbreviation of traits: YLD yield from combine harvest of plot, TKW thousand kernel weight, KPS kernels spike-1, SPM spikes m-2, HI harvest index, BM biomass sample of 0.5 meter long of inner row, BMYLD yield from biomass sample of 0.5 m long in a inner row, MSHW mean single head weight, MHGW mean head grain weight, and AG agronomic score.
‡Abbreviation of environments: Texas AgriLife Research stations in Bushland, TX in 2011, 2012, 2017 (11BD, 12BD, 17BD), irrigated in 2017 (17BI) Chillicothe, TX in 2012 and 2014 (12CH and 14CH), and two irrigated levels (75% and 100%) in Etter, TX in 2013 and 2014 (13EP4, 13EP5, 14EP4 and 14EP5), Clovis, NM irrigated in 2017 (17CVI), Mega-environment (ME) MEs are as follow: BM: ME1 (11BD, 14CH, 1…
*, **, *** significant at 0.05, 0.01, and 0.0001 probability levels, respectively, and ns not signifcant
