# Supplementary material for: Genome wide identification of QTL associated with yield and yield components in two popular wheat cultivars TAM 111 and TAM 112
Source: PLoS One. 2020 Dec 2;15(12):e0237293. doi: 10.1371/journal.pone.0237293 (PMC7710072; doi:10.1371/journal.pone.0237293)
Supplement: S3 Table — (XLSX) [file pone.0237293.s008.xlsx]

## Sheet: TableS3
S3 Table Mapped SNPs on 21 chromosomes, their genetic and physical length
Chrom	25LGs	No. markers	Genetic distance	cumulative genetic cM matching Fig. S3	CSS Mb length based on markers with consistent genetic and physical locations	No. of SNPs/cM	No. of SNPs/Mb
1A	1	785	175.919	175.919	587.807	0.224101	0.748799
1B	2	739	155.894	331.814	687.683	0.210953	0.930559
1D	3	298	120.873	452.686	494.727	0.405612	1.66016
2A	4	405	175.307	627.993	758.633	0.432857	1.87317
2B	5	709	145.236	773.23	753.712	0.204846	1.06306
2D	6	86	115.377	888.607	536.403	1.34159	6.23725
3A	7	232	169.607	1058.21	745.334	0.731065	3.21264
3B	8	227	100.826	1159.04	790.878	0.444168	3.48404
3D	9	135	142.869	1301.91	492.137	1.05829	3.64546
4A1	10	91	25.1427	1327.05	564.375	0.276294	6.20193
4A2	11	29	10.6	1337.65	13.4	0.365517	0.462069
4B	12	182	117.802	1455.45	660.919	0.647264	3.63142
4D	13	70	45.2339	1500.69	464.142	0.646198	6.6306
5A	14	299	197.124	1697.81	699.188	0.659279	2.33842
5B	15	201	156.645	1854.46	707.416	0.779328	3.51948
5D	16	12	21.4022	1875.86	47.9975	1.78351	3.99979
6A	17	330	149.677	2025.54	615.611	0.453566	1.86549
6B1	18	8	3.13887	2028.67	3.87593	0.392358	0.484492
6B2	19	114	51.5	2080.17	573.644	0.451754	5.03196
6D	20	123	114.279	2194.45	453.177	0.929094	3.68437
7A1	21	365	134.434	2328.89	670.468	0.368312	1.8369
7A2	22	29	18.4	2347.29	13.4704	0.634483	0.464496
7B1	23	217	115.401	2462.69	654.511	0.531802	3.01618
7B2	24	72	20.5	2483.19	43.2301	0.284722	0.600418
7D	25	190	220.67	2703.86	612.79	1.16142	3.22521
Total		5948	2703.86		12645.5
Average		283.238	128.755	128.757	602.168	0.616736	2.79393
