# Supplementary material for: Genome wide identification of QTL associated with yield and yield components in two popular wheat cultivars TAM 111 and TAM 112
Source: PLoS One. 2020 Dec 2;15(12):e0237293. doi: 10.1371/journal.pone.0237293 (PMC7710072; doi:10.1371/journal.pone.0237293)
Supplement: S4 Table — (XLSX) [file pone.0237293.s009.xlsx]

## Sheet: TableS4
S4 Table Significant SNPs for yield and yield components in all analysis based on 1000 permutation threshold																												11BD	12BD	12CH	13EP4	13EP5	14CH	14EP4	14EP5	17BI	17CVI	17DMS
Consistent QTL	Pleiotropic QTL	QTL name (QTL red colored font were not sure due to larger Mbp interval in that region)	New Trait	Chrom	Position (Mb)	LGs	Position (cM)	LeftMarker	Left SNP alleles	TAM 112 alleles	RightMarker	Right SNP alleles	TAM 112 alleles	Threshold	LOD	LOD(A) green>5=63	LOD(AbyE)	difference of LOD_A and LOD-AbyE	PVE (%)	PVE(A) (%)	PVE(AbyE)	Add (positive means TAM 112 allele increase the trait?)	Add (positive means TAM 112 allele increase the trait?)	LeftCI (cM)	RightCI (cM)	Analyses	Trait_Env†‡	AbyE_01	AbyE_02	AbyE_03	AbyE_04	AbyE_05	AbyE_06	AbyE_07	AbyE_08	AbyE_09	AbyE_10	AbyE_11	QTL ID	new QTL ID
		Qbm.tamu.4B.646	BM	4B	646.1	12	74	IWB382	T/C	C	IWB38988	A/G	A		5.0675				12.7889				3.9697	73.5	74.5	BLUP	BLUP_BM													83
	y	Qbm.tamu.4D.446	BM	4D	445.5	13	27	IWA5751	A/C	T	IWB3336	A/G	T	3.3	4.4418				15.257				-54.1402	24.5	28.5	IndEnv	BM_14EP5_BLUE													36
y	y	Qbm.tamu.4D.456	BM	4D	455.8	13	29	14467522_4dl_v2_2408	C/G	C	IWB8475	T/C	T	4	4.036	0.3015	3.7345	-3.433	26.2	2.2	24	2.7166	2.7166	28.5	29.5	WithinMEs	DBM_ME1_14CH_14EP4	9.0805	-9.0805										93	38
y	y	Qbm.tamu.4D.456	BM	4D	455.8	13	29	14467522_4dl_v2_2408	C/G	C	IWB8475	T/C	T	3.3	3.4371			0	17.3816			12.0669	12.0669	28.5	29.5	IndEnv	DBM_14CH												93	38
		Qbm.tamu.6D.459	BM	6D	459.2	20	99	IWB24926	A/G	G	IWB25189	A/G	G	3.3	3.4159				12.8513				90.1222	97.5	99.5	IndEnv	BM_17CVI_BLUE													72
y	y	Qbmyld.tamu.4D.21	BMYLD	4D	20.6	13	0	IWA752	A/G	A	IWB15038	A/G	A	3.3	3.6978			0	12.5706			-7.177	-7.177	0	0.5	IndEnv	HHDG_14EP4												88a	29
y	y	Qbmyld.tamu.4D.26	BMYLD	4D	26	13	3	IWB15038	A/G	A	IWB61488	T/C	T	3.3	4.4616			0	15.0923			-6.3604	-6.3604	0	4.5	IndEnv	HHDG_14EP5												88a	30
y	y	Qbmyld.tamu.4D.26	BMYLD	4D	26	13	3	IWB15038	A/G	A	IWB61488	T/C	T	3.33	4.891			0	17.9117			-16.2889	-16.2889	0	4.5	IndEnv	HHDG_17CVI												88a	30
y	y	Qbmyld.tamu.4D.26	BMYLD	4D	26	13	3	IWB15038	A/G	A	IWB61488	T/C	T	4.66	11.6357	7.8184	3.8174	4.001	20	5.2	14.8	-4.8731	-4.8731	0	4.5	AcrossMEs	HHDG_ME123	5.5893	5.7861	-11.3754									88a	30
		Qbmyld.tamu.4D.26	BMYLD	4D	26	13	3	IWB15038	A/G	A	IWB61488	T/C	T		5.847				15.6576				-4.1281	0	4.5	BLUP	BLUP_BMYLD													30
y	y	Qbmyld.tamu.4D.26	BMYLD	4D	26	13	4	IWB15038	A/G	A	IWB61488	T/C	T	4.7	9.3436	6.222	3.1215	3.1005	29.6862	15.6033	14.0829	-7.0777	-7.0777	0	4.5	WithinMEs	HHDG_ME3_14EP4_14EP5_17CVI	7.6486	1.0689	-8.7176									88a	30
y	y	Qbmyld.tamu.4D.26	BMYLD	4D	26	13	4	IWB15038	A/G	A	IWB61488	T/C	T	7	11.4186	3.726	7.6926	-3.9666	18.1136	4.8901	13.2235	-3.8001	-3.8001	1.5	4.5	Across all env	HHDG_11BD_12BD_12CH_14CH_14EP4_14EP5_17BI_17CVI	3.4423	7.6524	2.4693	3.5643	4.4723	-2.1319	-7.599	-11.8695				88a	30
	y	Qbmyld.tamu.4D.455	BMYLD	4D	455.3	13	28	IWB3336	A/G	T	IWB20689	T/C	G	3.3	3.3961			0	12.0536			4.7595	4.7595	27.5	28.5	IndEnv	HHDG_14CH												93	37
y		Qbmyld.tamu.6D.459	BMYLD	6D	459.2	20	99	IWB24926	A/G	G	IWB25189	A/G	G	3.33	3.4318			0	11.8643			13.2641	13.2641	97.5	99.5	IndEnv	HHDG_17CVI												132	49
y		Qbmyld.tamu.6D.459	BMYLD	6D	459.2	20	99	IWB24926	A/G	G	IWB25189	A/G	G	4.7	4.821	1.8941	2.9269	-1.0328	19.2587	4.3915	14.8672	3.7573	3.7573	97.5	99.5	WithinMEs	HHDG_ME3_14EP4_14EP5_17CVI	-7.2782	-2.0142	9.2924									132	49
y	y	Qbmyld.tamu.7D.64	BMYLD	7D	64.3	25	80	3950120_7ds_5316	C/T	T	IWA1247	T/C	T	3.36	6.2226			0	13.2048			7.0386	7.0386	78.5	81.5	IndEnv	HHDG_12CH												151a	59
y	y	Qbmyld.tamu.7D.64	BMYLD	7D	64.3	25	80	3950120_7ds_5316	C/T	T	IWA1247	T/C	T	4.1	6.683	3.6731	3.01	0.6631	8.7489	7.512	1.2368	5.0069	5.0069	78.5	81.5	WithinMEs	HHDG_ME2_12BD_12CH	-2.0316	2.0316										151a	59
y	y	Qbmyld.tamu.7D.64	BMYLD	7D	64.3	25	80	3950120_7ds_5316	C/T	T	IWA1247	T/C	T	7	10.3528	0.1016	10.2512	-10.1496	15.1836	0.1285	15.0551	-0.6168	-0.6168	79.5	81.5	Across all env	HHDG_11BD_12BD_12CH_14CH_14EP4_14EP5_17BI_17CVI	0.1986	3.592	7.6553	2.7878	-2.3387	0.826	-16.115	3.3939				151a	59
		Qhi.tamu.1A.587	HI	1A	587	1	174	IWB34513	A/T	T	IWA693	T/G	G		3.3914				7.9459				0.2289	173.5	175	BLUP	BLUP_HI													80
y		Qhi.tamu.1B.92	HI	1B	91.9	2	50	3424686_1bs_2601	C/T	T	3442985_1bs_1519	C/T	C	5.1	5.7161	4.021	1.6951	2.3259	6.166	4.3313	1.8347	0.3161	0.3161	49.5	50.5	WithinMEs	HI_ME1_14EP5_17BI_17CVI_17DMS	-0.1575	-0.2404	0.1374	0.2605								15	4
y		Qhi.tamu.1B.92	HI	1B	91.9	2	50	3424686_1bs_2601	C/T	T	3442985_1bs_1519	C/T	C	3.35	4.0563			0	9.601			0.5804	0.5804	49.5	50.5	IndEnv	HI_17DMS												15	4
		Qhi.tamu.1B.550	HI	1B	550.3	2	82	IWB40059	A/C	C	IWB31680	A/C	C		3.8446				9.0547				0.2451	81.5	82.5	BLUP	BLUP_HI													81
		Qhi.tamu.1B.641	HI	1B	640.5	2	112	IWB66189	T/G	G	IWB51317	T/C	C	3.3	3.7559				8.2211				1.0397	111.5	115.5	IndEnv	HI_11EP5_1rep													75
y		Qhi.tamu.2D.2	HI	2D	1.7	6	1	IWB34642	T/C	C	IWB740	T/C	T	4.1	4.8506	4.4378	0.4127	4.0251	10.3452	7.7373	2.6079	-0.2741	-0.2741	0	1.5	WithinMEs	HI_ME2_12CH_13EP4	-0.1591	0.1591										56	16
y		Qhi.tamu.2D.2	HI	2D	1.7	6	1	IWB34642	T/C	C	IWB740	T/C	T	3.36	4.3205			0	10.7926			-0.4332	-0.4332	0	1.5	IndEnv	HI_12CH												56	16
y		Qhi.tamu.3D.574	HI	3D	573.6	9	69	6936842_3dl_1518	G/A	A	6919472_3dl_938	A/G	G	5.1	5.2422	1.8743	3.368	-1.4937	4.6537	2.043	2.6107	0.2175	0.2175	68.5	69.5	WithinMEs	HI_ME1_14EP5_17BI_17CVI_17DMS	-0.2506	-0.0211	-0.1302	0.402								74	22
y		Qhi.tamu.3D.574	HI	3D	573.6	9	69	6936842_3dl_1518	G/A	A	6919472_3dl_938	A/G	G	3.35	4.6755			0	11.1388			0.6263	0.6263	68.5	69.5	IndEnv	HI_17DMS												74	22
	y	Qhi.tamu.4D.26	HI	4D	26	13	4	IWB15038	A/G	A	IWB61488	T/C	T	4.7	9.4121	0.7014	8.7108	-8.0094	25.752	1.4376	24.3144	-0.1158	-0.1158	1.5	4.5	AcrossMEs	HI_ME123	-0.6701	0.2755	0.3946									88a	30
y		Qhi.tamu.4D.29	HI	4D	29	13	6	IWB30733	A/G	A	2280021_4ds_778	G/T	T	3.35	5.2798			0	13.2254			-0.681	-0.681	4.5	8.5	IndEnv	HI_17DMS												88B	31
y		Qhi.tamu.4D.29	HI	4D	29	13	6	IWB30733	A/G	A	2280021_4ds_778	G/T	T	5.1	14.1291	13.3236	0.8055	12.5181	18.9738	15.1747	3.7991	-0.5912	-0.5912	4.5	8.5	WithinMEs	HI_ME1_14EP5_17BI_17CVI_17DMS	0.3185	0.2005	-0.4515	-0.0675								88B	31
y		Qhi.tamu.4D.29	HI	4D	29	13	7	IWB30733	A/G	A	2280021_4ds_778	G/T	T	7.5	16.8979	4.6097	12.2881	-7.6784	15.5416	2.5113	13.0304	-0.1818	-0.1818	5.5	8.5	Across all env	HI_11BD_12BD_12CH_13EP4_13EP5_14EP5_17BI_17CVI_17DMS	0.3993	0.4105	0.2166	0.2775	0.2846	-0.0674	-0.194	-0.8724	-0.4547			88B	31
y		Qhi.tamu.4D.29	HI	4D	29	13	8	IWB30733	A/G	A	2280021_4ds_778	G/T	T	3.33	6.1601			0	20.8716			-1.0804	-1.0804	4.5	8.5	IndEnv	HI_17CVI												88B	31
		Qhi.tamu.4D.162	HI	4D	161.8	13	16	2278252_4ds_954	C/T	T	2315419_4ds_1828	C/T	C	3.3	3.6174				8.1997				-1.0435	15.5	16.5	IndEnv	HI_11EP5_1rep													73
	y	Qhi.tamu.4D.459	HI	4D	459.3	13	31	14462345_4dl_v2_3077	G/A	G	IWB28897	A/G	A	3.3	4.8343				10.8994				-1.5764	29.5	35.5	IndEnv	HI_14EP4													39
		Qhi.tamu.6D.27	HI	6D	26.5	20	5	IWB6829	A/G	G	4251907_7as_438	C/T	T		4.5642				11.7896				0.2811	2.5	12.5	BLUP	BLUP_HI													84
		Qhi.tamu.7A1.641	HI	7A	641	21	125	4433586_7al_347	C/T	T	4557355_7al_14033	C/A	C		3.5445				9.3503				-0.2497	121.5	130.5	BLUP	BLUP_HI													87
y	y	Qhi.tamu.7D.64	HI	7D	64.3	25	80	3950120_7ds_5316	C/T	T	IWA1247	T/C	T	4.7	5.4341	1.5645	3.8696	-2.3051	8.0886	3.2066	4.882	0.1732	0.1732	78.5	81.5	AcrossMEs	HI_ME123	-0.3014	0.1709	0.1304									151a	59
y	y	Qhi.tamu.7D.64	HI	7D	64.3	25	80	3950120_7ds_5316	C/T	T	IWA1247	T/C	T	7.5	11.8997	1.2778	10.6219	-9.3441	4.8677	0.7173	4.1504	0.0972	0.0972	79.5	80.5	Across all env	HI_11BD_12BD_12CH_13EP4_13EP5_14EP5_17BI_17CVI_17DMS	0.0284	0.0918	0.4665	-0.0337	0.088	-0.209	-0.4049	-0.1694	0.1424			151a	59
y	y	Qhi.tamu.7D.64	HI	7D	64.3	25	80	3950120_7ds_5316	C/T	T	IWA1247	T/C	T	3.36	7.0076			0	18.4371			0.5638	0.+H19+S168:S178	79.5	81.5	IndEnv	HI_12CH												151a	59
y	y	Qhi.tamu.7D.64	HI	7D	64.3	25	80	3950120_7ds_5316	C/T	T	IWA1247	T/C	T	4.1	7.1702	5.7541	1.4161	4.338	16.7171	10.2183	6.4988	0.3136	0.3136	79.5	81.5	WithinMEs	HI_ME2_12CH_13EP4	0.2501	-0.2501										151a	59
y	y	Qhi.tamu.7D.64	HI	7D	64.3	25	80	3950120_7ds_5316	C/T	T	IWA1247	T/C	T	3.3	8.6693				20.8904				1.6637	78.5	81.5	IndEnv	HI_11EP5_1rep													59
		Qhi.tamu.7D.587	HI	7D	586.6	25	176	3331431_7dl_1347	C/T	T	3339103_7dl_7994	C/T	C	3.3	3.381				7.5119				1.3064	175.5	180.5	IndEnv	HI_14EP4													69
y		Qkps.tamu.1A.14	KPS	1A	13.8	1	10	IWB55537	A/G	C	IWB63611	A/G	G	3.35	4.0326			0	12.2743			-0.5174	-0.5174	9.5	10.5	IndEnv	KPS_17DMS												1	1
y		Qkps.tamu.1A.14	KPS	1A	13.8	1	10	IWB55537	A/G	C	IWB63611	A/G	G	7.1	8.467	4.0192	4.4479	-0.4287	3.8167	1.8284	1.9883	-0.1806	-0.1806	9.5	10.5	Across all env	KPS_11BD_12BD_12CH_13EP4_13EP5_17BI_17CVI_17DMS	-0.0149	-0.1603	-0.1177	0.1094	0.1948	0.0451	0.2803	-0.3368				1	1
y	y	Qkps.tamu.1A.412	KPS	1A	411.7	1	58	3975933_1al_3664	C/T	T	3908649_1al_6432	G/A	G	4.6	4.9143	3.1196	1.7947	1.3249	7.2239	3.8783	3.3456	-0.2807	-0.2807	57.5	58.5	WithinMEs	KPS_ME1_14EP5_17CVI_17DMS	0.1004	-0.3575	0.2571									8	3
y	y	Qkps.tamu.1A.412	KPS	1A	411.7	1	58	3975933_1al_3664	C/T	T	3908649_1al_6432	G/A	G	3.33	4.5186			0	13.2754			-0.6486	-0.6486	57.5	58.5	IndEnv	KPS_17CVI												8	3
y	y	Qkps.tamu.1A.412	KPS	1A	411.7	1	58	3975933_1al_3664	C/T	T	3908649_1al_6432	G/A	G	7.1	9.0231	6.947	2.0761	4.8709	4.8945	3.1403	1.7541	-0.2367	-0.2367	57.5	58.5	Across all env	KPS_11BD_12BD_12CH_13EP4_13EP5_17BI_17CVI_17DMS	-0.0103	-0.1054	0.0057	0.1213	0.0564	0.1209	-0.4016	0.2131				8	3
y	y	Qkps.tamu.1A.412	KPS	1A	411.7	1	58	3975933_1al_3664	C/T	T	3908649_1al_6432	G/A	G	4	6.6012	6.5833	0.018	6.5653	16.0738	12.6115	3.4624	-0.445	-0.445	57.5	58.5	AcrossMEs	KPS_ME12	-0.2332	0.2332										8	3
y	y	Qkps.tamu.1A.412	KPS	1A	411.7	1	58	3975933_1al_3664	C/T	T	3908649_1al_6432	G/A	G		4.5782				9.6667				-0.3975	57.5	58.5	BLUP														3
		Qkps.tamu.1B.624	KPS	1B	623.8	2	99	3922607_1bl_22064	G/A	A	3865749_1bl_7947	C/T	C	4	4.4461	4.4255	0.0206	4.4049	10.45	8.3025	2.1475	0.3606	0.3606	98.5	102.5	AcrossMEs	KPS_ME12	0.1834	-0.1834										24a	7
		Qkps.tamu.1D.409	KPS	1D	409.4	3	56	2255781_1dl_6411	G/T	T	2263467_1dl_4977	C/T	T	5.73	7.0325	4.5891	2.4434	2.1457	9.6792	8.4198	1.2594		-0.2182	55.5	56.5	withinMEs	KPS_wME1Met_4EP4_14EP5_17CVI_17DMS_13EP5	0.0316	-0.0965	-0.0999	0.053	0.1118								74	KPS_wME1Met_ADD
		Qkps.tamu.2A.588	KPS	2A	588.4	4	76	3976961_1al_421	G/A	A	6344160_2al_496	G/A	A	4	4.1691	3.7648	0.4044	3.3604	10.9128	7.0229	3.8898	-0.3328	-0.3328	74.5	76.5	AcrossMEs	KPS_ME12	-0.2477	0.2477										39	14
		Qkps.tamu.4B.325	KPS	4B	325	12	43	4952366_4bs_2104	G/A	G	5214126_4bl_441	G/A	G		5.9642				12.9071				0.4622	42.5	43.5	BLUP	BLUP_KPS													82
y	y	Qkps.tamu.4D.446	KPS	4D	445.5	13	27	IWA5751	A/C	T	IWB3336	A/G	T	3.3	5.7511			0	14.3166			0.7173	0.7173	24.5	28.5	IndEnv	KPS_12BD												92	36
y	y	Qkps.tamu.4D.446	KPS	4D	445.5	13	27	IWA5751	A/C	T	IWB3336	A/G	T	4.63	6.1331	3.4296	2.7035	0.7261	16.8664	7.6419	9.2245		0.2747	24.5	28.5	withinMEs	KPS_wME2Met_11BD_12BD_13EP4_14CH	-0.2453	0.4251	-0.1798										36	KPS_wME2Met_ADD
		Qkps.tamu.5A.584	KPS	5A	584.4	14	120	IWB52657	T/C	G	IWA4805	T/G	A	3.34	3.5647			0	7.0937			0.3045	0.3045	117.5	120.5	IndEnv	KPS_13EP4												99	43
		Qkps.tamu.6D.431	KPS	6D	431.3	20	62	3274325_6dl_8291	G/A	A	668787_6dl_4340	G/T	G		3.6934				8.0082				-0.3628	61.5	63.5	BLUP	BLUP_KPS													85
		Qkps.tamu..10	KPS	7A	9.6	21	9	4235114_7as_1770	C/T	T	4253908_7as_2693	G/T	T		4.9097				10.4604				-0.4132	8.5	9.5	BLUP	BLUP_KPS													86
		Qkps.tamu.7B.19	KPS	7B	19.1	23	25	3096912_7bs_110	C/G	C	3080635_7bs_522	T/C	T	3.34	3.3555			0	6.5952			-0.2925	-0.2925	24.5	25.5	IndEnv	KPS_13EP4												140	53
y		Qkps.tamu.7B.648	KPS	7B	647.8	23	112	IWB56847	T/C	T	IWB66049	T/C	G	4.6	5.261	3.0914	2.1696	0.9218	5.819	3.995	1.824	-0.285	-0.285	111.5	112.5	WithinMEs	KPS_ME1_14EP5_17CVI_17DMS	0.1254	0.1466	-0.272									147	55
y		Qkps.tamu.7B.648	KPS	7B	647.8	23	112	IWB56847	T/C	T	IWB66049	A/G	G	3.35	4.749			0	14.277			-0.5582	-0.5582	111.5	112.5	IndEnv	KPS_17DMS												147	55
	y	Qkps.tamu.7D.64	KPS	7D	64.3	25	80	3950120_7ds_5316	C/T	T	IWA1247	T/C	T	7.1	9.7748	0.9431	8.8317	-7.8886	3.6814	0.4238	3.2576	-0.087	-0.087	79.5	82.5	Across all env	KPS_11BD_12BD_12CH_13EP4_13EP5_17BI_17CVI_17DMS	0.1018	0.2541	0.4166	-0.0278	-0.0519	-0.413	-0.1852	-0.0947				151a	59
	y	Qkps.tamu.7D.66	KPS	7D	66.3	25	81	3950120_7ds_5316	C/T	T	IWA1247	T/C	T	3.4	5.0719			0	14.2419			-0.5276	-0.5276	78.5	83.5	IndEnv	KPS_17BI												151b	60
		Qkps.tamu.7D.101	KPS	7D	100.7	25	102	3891967_7ds_1529	G/C	C	IWB15638	T/G	T	3.3	3.7657				9.675				-0.1215	99.5	102.5	IndEnv	KPS_13EP5													68
		Qshdw.tamu.1A.392	SHDW	1A	392	1	54	3976436_1al_5274	C/T	T	IWB31350	T/C	G	7.1	9.595	6.696	2.8989	3.7971	2.6288	1.7371	0.8917	-8.0211	-8.0211	53.5	54.5	Across all env	SHDW_11BD_12BD_12CH_13EP4_13EP5_14CH_14EP4_14EP5	-1.5769	-12.1753	8.8722	0.1194	4.4879	3.158	-0.9568	-1.9285				8	3
		Qshdw.tamu.1A.394	SHDW	1A	393.8	1	55	3928641_1al_1202	C/T	T	3871936_1al_1308	G/A	G	3.3	4.3788			0	13.237			-20.6779	-20.6779	53.5	55.5	IndEnv	SHDW_12BD												8	3
		Qshdw.tamu.1A.412	SHDW	1A	411.7	1	58	3975933_1al_3664	C/T	T	3908649_1al_6432	G/A	G		4.2589				10.5154				-18.1185	57.5	58.5	BLUP														3
		Qshdw.tamu.1B.604	SHDW	1B	603.5	2	96	3845925_1bl_5708	G/C	C	IWB50693	A/G	A	3.36	4.6258			0	12.1073			18.2565	18.2565	95.5	97.5	IndEnv	SHDW_12CH												24	6
y		Qshdw.tamu.1D.389	SHDW	1D	388.8	3	53	2287319_1dl_5612	G/A	A	IWB18403	A/G	C	3.3	15.8886			0	19.446			-61.1635	-61.1635	50.5	53.5	IndEnv	SHDW_14EP5												31	9
y		Qshdw.tamu.1D.389	SHDW	1D	388.8	3	53	2287319_1dl_5612	G/A	A	IWB18403	A/G	C	7.1	20.0286	11.6624	8.3662	3.2962	12.8664	3.1033	9.7631	-10.7165	-10.7165	50.5	53.5	Across all env	SHDW_11BD_12BD_12CH_13EP4_13EP5_14CH_14EP4_14EP5	11.6569	11.4575	9.7621	0.8182	5.8487	10.681	-1.471	-48.7533				31	9
		Qshdw.tamu.1D.421	SHDW	1D	420.9	3	68	2236906_1dl_5649	T/C	C	IWB65240	T/C	C	7.1	12.9817	5.7043	7.2773	-1.573	7.7893	1.5452	6.2441	7.5625	7.5625	67.5	68.5	Across all env	SHDW_11BD_12BD_12CH_13EP4_13EP5_14CH_14EP4_14EP5	0.0232	-3.7706	-4.6042	-9.6593	-9.6283	-2.7961	-8.8283	39.2636				32	78
		Qshdw.tamu.1D.421	SHDW	1D	420.9	3	68	2236906_1dl_5649	T/C	C	IWB65240	T/C	C	3.3	10.7336			0	11.6615			47.3438	47.3438	67.5	68.5	IndEnv	SHDW_14EP5												32	78
		Qshdw.tamu.1D.484	SHDW	1D	484.4	3	112	IWB57985	T/C	C	312083_1al_3826	C/A	A	7.1	8.4019	6.0632	2.3386	3.7246	1.9378	1.5956	0.3423	7.7214	7.7214	111.5	113.5	Across all env	SHDW_11BD_12BD_12CH_13EP4_13EP5_14CH_14EP4_14EP5	-3.9341	-4.3805	0.3871	5.2716	-0.9	-2.9391	5.3886	1.1064				34	12
		Qshdw.tamu.2D.531	SHDW	2D	531.4	6	111	9821121_2dl_24264	C/A	A	9852937_2dl_2983	C/A	A	7.1	11.4956	10.9797	0.5159	10.4638	3.7253	2.9079	0.8174	10.4285	10.4285	109.5	112.5	Across all env	SHDW_11BD_12BD_12CH_13EP4_13EP5_14CH_14EP4_14EP5	-4.3341	3.3134	-1.1913	-2.7899	-6.6713	-2.4758	1.8375	12.3116				60	77
		Qshdw.tamu.2D.531	SHDW	2D	531.4	6	111	9821121_2dl_24264	C/A	A	9852937_2dl_2983	C/A	A		5.4037				13.8697				20.9522	107.5	113.5	BLUP	BLUP_SHDW													77
		Qshdw.tamu.3D.590	SHDW	3D	590.2	9	103	6418712_3dl_218	G/T	T	IWB34996	A/T	T	7.1	8.8489	8.49	0.3589	8.1311	2.5935	2.1427	0.4508	8.9094	8.9094	97.5	107.5	Across all env	SHDW_11BD_12BD_12CH_13EP4_13EP5_14CH_14EP4_14EP5	-1.3345	0.9031	-4.119	2.0936	-5.6274	-3.0342	3.6905	7.428				75	23
	y	Qshdw.tamu.4D.456	SHDW	4D	455.8	13	29	14467522_4dl_v2_2408	C/G	C	IWB8475	T/C	T	3.3	4.3154			0	15.624			14.9752	14.9752	28.5	29.5	IndEnv	SHDW_14CH												93	38
		Qshdw.tamu.6B.466	SHDW	6B	466	19	6	4352366_6bl_1112	G/A	G	IWB21830	A/G	A	7.1	7.1899	5.1682	2.0217	3.1465	1.7637	1.3621	0.4016	-7.1531	-7.1531	5.5	9.5	Across all env	SHDW_11BD_12BD_12CH_13EP4_13EP5_14CH_14EP4_14EP5	2.7834	-1.296	8.0397	-5.1202	2.1062	-1.2887	-2.0339	-3.1906				122	46
		Qshdw.tamu.7A.1	SHDW	7A	0.7	21	1	4051509_7as_1824	C/A	C	IWB19811	A/C	G	7.1	8.6191	7.874	0.7451	7.1289	2.7873	2.075	0.7123	-8.7359	-8.7359	0	1.5	Across all env	SHDW_11BD_12BD_12CH_13EP4_13EP5_14CH_14EP4_14EP5	5.1248	-2.7765	3.5618	-6.186	4.3975	3.9074	1.3628	-9.3918				133	50
		Qshdw.tamu.7A.5	SHDW	7A	4.7	21	4	IWB11368	A/G	C	IWB22343	T/C	G	7.1	7.375	5.8474	1.5276	4.3198	2.0878	1.5349	0.5529	-7.5141	-7.5141	3.5	4.5	Across all env	SHDW_11BD_12BD_12CH_13EP4_13EP5_14CH_14EP4_14EP5	2.6291	-2.7495	0.528	6.8299	2.4518	1.0079	-1.0444	-9.6529				133	51
		Qshgw.tamu.1A.392	SHGW	1A	392	1	54	3976436_1al_5274	C/T	T	IWB31350	T/C	G	6.5	7.1077	4.7612	2.3464	2.4148	2.6527	1.8271	0.8257	-5.6987	-5.6987	53.5	55.5	Across all env	SHGW_11BD_12BD_12CH_13EP4_14CH_14EP4_14EP5	-2.4802	-8.0076	0.6325	0.8256	4.6765	2.3013	2.052					8	3
		Qshgw.tamu.1A.394	SHGW	1A	393.8	1	55	3928641_1al_1202	C/T	T	3871936_1al_1308	G/A	G	3.3	3.9409			0	11.7898			-14.4073	-14.4073	53.5	55.5	IndEnv	SHGW_12BD												8	3
		Qshgw.tamu.2D.531	SHGW	2D	531.4	6	111	9821121_2dl_24264	C/A	A	9852937_2dl_2983	C/A	A		4.3538				10.9789				12.8383	107.5	113.5	BLUP	BLUP_SHGW													77
		Qshgw.tamu.4B.308	SHGW	4B	308.1	12	42	4862803_4bs_1975	G/A	G	IWB60367	A/G	A	3.3	4.1618			0	13.1567			10.4131	10.4131	41.5	42.5	IndEnv	SHGW_14EP4												84	26
	y	Qshgw.tamu.6D.20	SHGW	6D	19.6	20	1	2080712_6ds_6490	G/A	A	2122439_6ds_3413	G/A	A	3.36	4.0282			0	8.5073			12.7486	12.7486	0	1.5	IndEnv	SHGW_12CH												126	48
y	y	Qshgw.tamu.7D.64	SHGW	7D	64.3	25	80	3950120_7ds_5316	C/T	T	IWA1247	T/C	T	6.5	10.1831	2.8412	7.3419	-4.5007	3.0092	1.0971	1.9121	4.4099	4.4099	79.5	82.5	Across all env	SHGW_11BD_12BD_12CH_13EP4_14CH_14EP4_14EP5	1.5017	0.9969	12.2625	-4.6359	0.4052	-7.0726	-3.458					151a	59
y	y	Qshgw.tamu.7D.64	SHGW	7D	64.3	25	80	3950120_7ds_5316	C/T	T	IWA1247	T/C	T	3.36	6.92			0	14.7536			16.6725	16.6725	79.5	82.5	IndEnv	SHGW_12CH												151a	59
		Qspikel.tamu.3D.610	SpikeL	3D	609.6	9	138	IWB58811	T/C	C	IWB49134	A/G	G	3.33	4.0831			0	13.2375			0.1131	0.1131	137.5	138.5	IndEnv	SpikeL_17CVI												75	24
y		Qspm.tamu.1A.356	SPM	1A	356.4	1	41	3916902_1al_4156	C/G	G	3965786_1al_1369	C/T	T	3.34	3.4534			0	7.9827			12.7814	12.7814	40.5	42.5	IndEnv	SPM_13EP4												6	2
y		Qspm.tamu.1A.356	SPM	1A	356.4	1	41	3916902_1al_4156	C/G	G	3965786_1al_1369	C/T	T	6.6	8.3798	5.9425	2.4373	3.5052	6.0049	3.2675	2.7374	4.3171	4.3171	40.5	42.5	Across all env	SPM_11BD_12BD_12CH_13EP4_14CH_14EP4_17CVI	-3.8971	1.2354	-1.7574	8.3248	-1.7811	-3.7788	1.6542					6	2
y		Qspm.tamu.1A.357	SPM	1A	356.8	1	42	3965786_1al_1369	C/T	T	3938906_1al_73	C/T	T	4.7	5.9048	5.584	0.3209	5.2631	8.1865	7.1366	1.0499	8.2408	8.2408	40.5	42.5	WithinMEs	SPM_ME2_12BD_13EP4_17CVI	-2.9101	4.3935	-1.4833									6	2
		Qspm.tamu.1A.357	SPM	1A	356.8	1	42	3965786_1al_1369	C/T	T	3938906_1al_73	C/T	T		6.7553				16.2275				17.0204	40.5	42.5	Overall BLUP	SPM_OverallBLUP													2
		Qspm.tamu.1A.359	SPM	1A	358.8	1	44	3944816_1al_8842	G/A	G	3943651_1al_2510	C/G	G	4.7	6.5345	5.9013	0.6332	5.2681	21.6544	11.1393	10.5151	8.8869	8.8869	43.5	44.5	AcrossMEs	SPM_ME123	-8.9519	11.668	-2.7162									6a	76
		Qspm.tamu.1A.566	SPM	1A	566	1	144	3922293_1al_2389	C/T	T	IWB72160	A/G	A		5.3046				11.9855				14.6616	141.5	144.5	BLUP	BLUP_SPM													79
y		Qspm.tamu.4D.485	SPM	4D	484.7	13	45	14462345_4dl_v2_3077	G/A	G	IWB28897	A/G	A	3.33	4.3046			0	11.9823			-11.5283	-11.5283	35.5	45	IndEnv	SPM_17CVI												93b	40
y		Qspm.tamu.4D.485	SPM	4D	484.7	13	45	14462345_4dl_v2_3077	G/A	G	IWB28897	A/G	A	4.7	5.335	2.9893	2.3456	0.6437	5.8665	3.7826	2.0839	-5.9944	-5.9944	38.5	45	WithinMEs	SPM_ME2_12BD_13EP4_17CVI	-0.0281	5.4633	-5.4352									93b	40
		Qspm.tamu.6B.466	SPM	6B	466	19	6	4352366_6bl_1112	G/A	G	IWB21830	A/G	A		5.3029				11.982				14.7462	5.5	6.5	BLUP	BLUP_SPM													46
y		Qspm.tamu.6B.674	SPM	6B	673.8	19	23	IWB51320	A/G	G	IWB64874	A/G	G	4.7	5.6077	2.7892	2.8184	-0.0292	7.647	3.5149	4.1321	5.8416	5.8416	22.5	24.5	WithinMEs	SPM_ME2_12BD_13EP4_17CVI	8.6705	-6.2821	-2.3884									124	47
y		Qspm.tamu.6B.674	SPM	6B	673.8	19	23	IWB51320	A/G	G	IWB64874	A/G	G	3.3	5.1916			0	17.4795			14.7553	14.7553	22.5	24.5	IndEnv	SPM_12BD												124	47
y		Qspm.tamu.6B.674	SPM	6B	673.8	19	23	IWB51320	A/G	G	IWB64874	A/G	G	6.6	9.0331	4.7354	4.2977	0.4377	6.2329	2.5881	3.6448	3.8711	3.8711	22.5	24.5	Across all env	SPM_11BD_12BD_12CH_13EP4_14CH_14EP4_17CVI	-0.9938	10.5759	0.6297	-4.2691	-2.0537	-3.4421	-0.4468					124	47
y		Qtkw.tamu.1D.12	TKW	1D	12.3	3	28	IWB14343	T/C	T	IWB15488	T/C	C	4.1	5.5819	4.5008	1.0811	3.4197	8.1637	8.1365	0.0272	0.331	0.331	24.5	32.5	AcrossMEs	TKW_ME12	0.0191	-0.0191										28	8
y		Qtkw.tamu.1D.12	TKW	1D	12.3	3	28	IWB14343	T/C	T	IWB15488	T/C	C	6.2	12.6396	9.6847	2.9549	6.7298	4.4491	3.699	0.75	0.2168	0.2168	25.5	31.5	WithinMEs	TKW_ME1_11BD_12BD_12CH_13P4_13EP5_14CH	0.1317	-0.0779	0.0832	-0.1392	0.0621	-0.0599						28	8
y		Qtkw.tamu.1D.12	TKW	1D	12.3	3	29	IWB14343	T/C	T	IWB15488	T/C	C	8.2	16.4035	10.687	5.7165	4.9705	2.8316	2.313	0.5186	0.2109	0.2109	26.5	30.5	Across all env	TKW_11BD_12BD_12CH_13EP4_13EP5_14CH_14EP4_14EP5_17BI_17CVI_17DMS	0.1174	-0.0722	0.0831	-0.1385	0.079	-0.0552	-0.0139	-0.1498	0.1795	-0.0184	-0.0109	28	8
		Qtkw.tamu.1D.18	TKW	1D	18.2	3	30	IWB15488	T/C	C	1911116_1ds_1558	C/T	T	3.3	4.9413			0	16.2303			0.3061	0.3061	26.5	32.5	IndEnv	TKW_13EP5												28	8
		Qtkw.tamu.1D.444	TKW	1D	444	3	80	2285810_1dl_1627	G/T	G	IWB29002	A/G	T	8.2	8.9532	6.4922	2.4609	4.0313	1.9227	1.4201	0.5027	0.1652	0.1652	79.5	88.5	Across all env	TKW_11BD_12BD_12CH_13EP4_13EP5_14CH_14EP4_14EP5_17BI_17CVI_17DMS	0.1481	-0.1448	-0.0979	-0.0589	-0.0274	-0.0842	-0.0002	0.136	0.1538	-0.0061	-0.0183	33	11
y		Qtkw.tamu.2D.16	TKW	2D	15.7	6	28	5382109_2ds_265	C/T	C	5316285_2ds_3143	C/G	C	5.6	6.7924	6.4069	0.3855	6.0214	5.5444	4.3239	1.2205	-0.2974	-0.2974	26.5	29.5	WithinMEs	TKW_ME2_14EP4_14EP5_17BI_17CVI_17DMS	0.1879	0.1341	-0.0364	-0.0215	-0.2641							56	17
y		Qtkw.tamu.2D.16	TKW	2D	15.7	6	28	5382109_2ds_265	C/T	C	5316285_2ds_3143	C/G	C	8.2	8.8942	7.7706	1.1237	6.6469	3.0922	1.7494	1.3428	-0.1835	-0.1835	27.5	29.5	Across all env	TKW_11BD_12BD_12CH_13EP4_13EP5_14CH_14EP4_14EP5_17BI_17CVI_17DMS	-0.0092	0.1042	-0.0244	0.1701	0.1677	0.161	0.0739	0.0202	-0.1504	-0.1354	-0.378	56	17
y		Qtkw.tamu.2D.63	TKW	2D	63.3	6	85	5349085_2ds_35	C/T	T	5383026_2ds_1396	C/T	C	8.2	8.6925	4.6105	4.082	0.5285	1.7746	1.03	0.7446	0.1407	0.1407	84.5	86.5	Across all env	TKW_11BD_12BD_12CH_13EP4_13EP5_14CH_14EP4_14EP5_17BI_17CVI_17DMS	0.0712	-0.1001	-0.1521	-0.0882	-0.0214	-0.112	0.0144	0.2798	-0.0541	0.0373	0.1254	57	18
y		Qtkw.tamu.2D.63	TKW	2D	63.3	6	85	5349085_2ds_35	C/T	T	5383026_2ds_1396	C/T	C	5.6	6.9111	3.6065	3.3046	0.3019	3.1569	2.5207	0.6362	0.227	0.227	84.5	86.5	WithinMEs	TKW_ME2_14EP4_14EP5_17BI_17CVI_17DMS	-0.0681	0.1969	-0.1333	-0.0415	0.0459							57	18
y		Qtkw.tamu.2D.63	TKW	2D	63.3	6	85	5349085_2ds_35	C/T	T	5383026_2ds_1396	C/T	C	3.3	4.939			0	12.4308			0.4346	0.4346	84.5	86.5	IndEnv	TKW_14EP5												57	18
y		Qtkw.tamu.2D.487	TKW	2D	486.8	6	103	5329935_2ds_3804	G/A	G	9861581_2dl_506	G/C	G	3.34	4.6116			0	17.049			0.3542	0.3542	99.5	105.5	IndEnv	TKW_13EP4												58	19
y		Qtkw.tamu.2D.487	TKW	2D	486.8	6	103	5329935_2ds_3804	G/A	G	9861581_2dl_506	G/C	G	3.36	6.6078			0	21.6582			0.5491	0.5491	99.5	105.5	IndEnv	TKW_12CH												58	19
y		Qtkw.tamu.2D.487	TKW	2D	486.8	6	103	5329935_2ds_3804	G/A	G	9861581_2dl_506	G/C	G	4.1	6.069	3.0914	2.9776	0.1138	7.1323	5.604	1.5283	0.2753	0.2753	100.5	105.5	AcrossMEs	TKW_ME12	0.1438	-0.1438										58	19
y		Qtkw.tamu.2D.487	TKW	2D	486.8	6	103	5329935_2ds_3804	G/A	G	9861581_2dl_506	G/C	G	8.2	22.3594	12.9878	9.3716	3.6162	3.9823	2.9156	1.0667	0.2374	0.2374	102.5	104.5	Across all env	TKW_11BD_12BD_12CH_13EP4_13EP5_14CH_14EP4_14EP5_17BI_17CVI_17DMS	0.1164	-0.1451	0.2953	0.1092	-0.073	-0.0101	-0.1698	-0.1861	-0.0652	-0.0126	0.1411	58	19
y		Qtkw.tamu.2D.487	TKW	2D	486.8	6	104	9861581_2dl_506	G/C	G	9821121_2dl_24264	C/A	A	3.3	4.5197			0	14.3332			0.2356	0.2356	98.5	106.5	IndEnv	TKW_14CH												59	20
y		Qtkw.tamu.2D.487	TKW	2D	486.8	6	104	9861581_2dl_506	G/C	G	9821121_2dl_24264	C/A	A	6.2	19.6183	15.7874	3.8309	11.9565	8.0318	6.4834	1.5484	0.2882	0.2882	101.5	104.5	WithinMEs	TKW_ME1_11BD_12BD_12CH_13P4_13EP5_14CH	0.0704	-0.1889	0.2406	0.055	-0.1185	-0.0585						59	20
y		Qtkw.tamu.2D.531	TKW	2D	531.4	6	109	9821121_2dl_24264	C/A	A	9852937_2dl_2983	C/A	A	3.33	6.3859			0	17.4025			0.8175	0.8175	106.5	113.5	IndEnv	TKW_17CVI												60	21
		Qtkw.tamu.2D.531	TKW	2D	531.4	6	109	9821121_2dl_24264	C/A	A	9852937_2dl_2983	C/A	A		5.0953				17.8155				0.4924	106.5	113.5	BLUP	BLUP_TKW													21
y		Qtkw.tamu.2D.531	TKW	2D	531.4	6	111	9821121_2dl_24264	C/A	A	9852937_2dl_2983	C/A	A	3.3	5.2609			0	13.7129			0.4631	0.4631	107.5	113.5	IndEnv	TKW_14EP4												60	21
y		Qtkw.tamu.2D.531	TKW	2D	531.4	6	111	9821121_2dl_24264	C/A	A	9852937_2dl_2983	C/A	A	4.1	5.3402	4.8872	0.453	4.4342	13.7113	8.747	4.9643	0.3459	0.3459	107.5	115	AcrossMEs	TKW_ME12	-0.2605	0.2605										60	21
y		Qtkw.tamu.2D.531	TKW	2D	531.4	6	112	9852937_2dl_2983	C/A	A	9842271_2dl_198	G/A	A	5.6	15.3234	13.0595	2.2639	10.7956	11.2396	9.1462	2.0935	0.4358	0.4358	111.5	113.5	WithinMEs	TKW_ME2_14EP4_14EP5_17BI_17CVI_17DMS	0.0053	-0.29	0.0612	0.3404	-0.1169							60	21
y		Qtkw.tamu.2D.531	TKW	2D	531.4	6	112	9852937_2dl_2983	C/A	A	9842271_2dl_198	G/A	A	8.2	19.936	15.8394	4.0966	11.7428	6.1136	3.619	2.4946	0.2659	0.2659	111.5	113.5	Across all env	TKW_11BD_12BD_12CH_13EP4_13EP5_14CH_14EP4_14EP5_17BI_17CVI_17DMS	0.0506	-0.1421	-0.2384	-0.1849	-0.0899	-0.2362	0.1731	-0.1216	0.2308	0.5079	0.0507	60	21
y		Qtkw.tamu.4D.343	TKW	4D	343.2	13	21	2867136_4dl_v2_357	G/A	G	14403569_4dl_v2_1472	G/A	G	8.2	9.9131	1.9078	8.0053	-6.0975	2.2941	0.4225	1.8716	-0.0907	-0.0907	20.5	21.5	Across all env	TKW_11BD_12BD_12CH_13EP4_13EP5_14CH_14EP4_14EP5_17BI_17CVI_17DMS	0.3034	0.0709	-0.0315	-0.002	0.1303	0.1338	0.0781	-0.4088	-0.2531	0.112	-0.1333	90	33
y		Qtkw.tamu.4D.343	TKW	4D	343.2	13	21	2867136_4dl_v2_357	G/A	G	14403569_4dl_v2_1472	G/A	G	5.6	8.2774	3.2464	5.031	-1.7846	4.048	2.1648	1.8831	-0.2116	-0.2116	20.5	21.5	WithinMEs	TKW_ME2_14EP4_14EP5_17BI_17CVI_17DMS	0.1989	-0.2882	-0.1324	0.2333	-0.0116							90	33
y		Qtkw.tamu.4D.343	TKW	4D	343.2	13	21	2867136_4dl_v2_357	G/A	G	14403569_4dl_v2_1472	G/A	G	3.3	6.5018			0	16.3923			-0.502	-0.502	20.5	21.5	IndEnv	TKW_14EP5												90	33
		Qtkw.tamu.4D.366	TKW	4D	366.3	13	22	IWB10053	A/G	C	14343865_4dl_v2_189	G/A	A	3.3	4.4515			0	11.0528			-0.4142	-0.4142	21.5	22.5	IndEnv	TKW_14EP4												90a	34
		Qtkw.tamu.4D.409	TKW	4D	408.8	13	25	IWA5751	A/C	T	IWB3336	A/G	T	3.33	3.6787			0	9.0797			-0.5844	-0.5844	22.5	27.5	IndEnv	TKW_17CVI												92	35
		Qtkw.tamu.6A.74	TKW	6A	74.2	17	83	4346997_6as_1031	T/G	T	4429224_6as_3763	G/A	G	8.2	8.6692	6.362	2.3072	4.0548	2.4917	1.4371	1.0546	-0.1662	-0.1662	81.5	83.5	Across all env	TKW_11BD_12BD_12CH_13EP4_13EP5_14CH_14EP4_14EP5_17BI_17CVI_17DMS	-0.1244	0.1151	-0.0275	0.0425	0.147	0.0548	0.1812	0.0127	-0.0386	-0.3641	0.0013	115	45
		Qtkw.tamu.7D.22	TKW	7D	21.7	25	55	IWB21023	T/G	C	IWB60795	T/G	G	4.1	4.0984	3.4583	0.6401	2.8182	6.1365	6.1364	0	0.2882	0.2882	47.5	57.5	AcrossMEs	TKW_ME12	-0.0006	0.0006										149	56
		Qtkw.tamu.7D.39	TKW	7D	38.5	25	60	IWB60795	T/G	G	IWB52359	T/C	G	8.2	13.6898	9.6378	4.052	5.5858	2.6995	2.0822	0.6173	0.2009	0.2009	58.5	66.5	Across all env	TKW_11BD_12BD_12CH_13EP4_13EP5_14CH_14EP4_14EP5_17BI_17CVI_17DMS	0.2789	-0.0783	0.0084	-0.0768	0.0407	-0.1477	-0.0386	0.0456	0.0186	0.0556	-0.1065	150	57
y		Qtkw.tamu.7D.40	TKW	7D	40.1	25	66	IWB60795	T/G	G	IWB52359	A/G	G	6.2	10.5178	9.1459	1.3718	7.7741	5.5413	3.5763	1.965	0.2132	0.2132	59.5	68.5	WithinMEs	TKW_ME1_11BD_12BD_12CH_13P4_13EP5_14CH	0.3142	-0.0984	0.0198	-0.1173	0.0416	-0.16						150	58
y		Qtkw.tamu.7D.40	TKW	7D	40.1	25	67	IWB60795	T/G	G	IWB52359	A/G	G	3.3	3.8078			0	12.4092			0.2678	0.2678	58.5	69.5	IndEnv	TKW_13EP5												150	58
y		Qtkw.tamu.7D.40	TKW	7D	40.1	25	67	IWB60795	T/G	G	IWB52359	A/G	G	3.3	3.7318			0	13.0344			0.5731	0.5731	58.5	70.5	IndEnv	TKW_11BD												150	58
		Qtkw.tamu.7D.60	TKW	7D	59.8	25	78	IWB6964	A/G	G	IWB35446	T/C	T	3.3	5.4009				18.6256				1.6703	76.5	78.5	IndEnv	TKW_11EP5_1rep													71
y	y	Qtkw.tamu.7D.64	TKW	7D	64.3	25	80	3950120_7ds_5316	C/T	T	IWA1247	T/C	T	3.35	7.2895			0	20.0575			0.8689	0.8689	78.5	82.5	IndEnv	TKW_17DMS												151a	59
y	y	Qtkw.tamu.7D.64	TKW	7D	64.3	25	80	3950120_7ds_5316	C/T	T	IWA1247	T/C	T	8.2	17.5948	15.6387	1.9561	13.6826	6.6924	3.6031	3.0893	0.2637	0.2637	79.5	82.5	Across all env	TKW_11BD_12BD_12CH_13EP4_13EP5_14CH_14EP4_14EP5_17BI_17CVI_17DMS	-0.0379	-0.2598	-0.0528	-0.1128	-0.1694	-0.1882	-0.1212	-0.074	0.3408	0.0701	0.6052	151a	59
y	y	Qtkw.tamu.7D.64	TKW	7D	64.3	25	80	3950120_7ds_5316	C/T	T	IWA1247	T/C	T	5.6	13.7038	12.727	0.9768	11.7502	12.5567	8.924	3.6327	0.4279	0.4279	79.5	82.5	WithinMEs	TKW_ME2_14EP4_14EP5_17BI_17CVI_17DMS	-0.2853	-0.2382	0.1766	-0.094	0.441							151a	59
	y	Qtkw.tamu.7D.68	TKW	7D	68.3	25	82	IWB35446	T/C	T	IWA1247	T/C	T	3.4	3.5614			0	13.8739			0.637	0.637	79.5	84.5	IndEnv	TKW_17BI												151d	61
		Qtkw.tamu.7D.68	TKW	7D	68.3	25	82	3950120_7ds_5316	C/T	T	IWA1247	T/C	T		4.0467				14.3793				0.4402	79.5	84.5	BLUP	BLUP_TKW													61
		Qtkw.tamu.7D.73	TKW	7D	72.9	25	85	IWA1247	T/C	T	IWB44453	A/G	C	4.1	4.7003	4.3147	0.3856	3.9291	11.7106	7.7429	3.9677	0.3248	0.3248	84.5	91.5	AcrossMEs	TKW_ME12	-0.2325	0.2325										152e	62
	y	Qyld.tamu.1A.412	YLD	1A	411.7	1	58	3975933_1al_3664	C/T	T	3908649_1al_6432	G/A	G	3.35	5.2294			0	14.2903			-10.2224	-10.2224	57.5	58.5	IndEnv	Comyld_17DMS												8	3
y		Qyld.tamu.1B.376	YLD	1B	376.1	2	67	3857505_1bl_1475	G/C	G	3850458_1bl_2191	A/T	A	8.1	8.4797	5.9822	2.4976	3.4846	4.9483	1.9249	3.0234	3.3563	3.3563	65.5	69.5	Across all env	Comyld_11BD_12BD_12CH_13EP4_13EP5_14CH_14EP4_14EP5_17BI_17CVI_17DMS	-3.8476	-2.5757	-2.7552	-3.0918	-4.2979	-3.3469	0.9859	3.5076	7.5651	7.4633	0.3931	19	5
y		Qyld.tamu.1B.376	YLD	1B	376.1	2	67	3857505_1bl_1475	G/C	G	3850458_1bl_2191	A/T	A	5.1	6.5663	5.9332	0.6331	5.3001	3.3394	2.9978	0.3417	8.2368	8.2368	65.5	69.5	WithinMEs	Comyld_ME1_14EP4_14EP5_17BI_17CVI	-3.8946	-1.3729	2.6846	2.5828								19	5
y		Qyld.tamu.1D.422	YLD	1D	421.8	3	69	2237051_1dl_3543	T/C	C	3965563_1al_2116	C/A	C	4	5.9052	5.1678	0.7373	4.4305	12.4927	8.2457	4.247	3.9853	3.9853	68.5	69.5	WithinMEs	Comyld_ME3_12CH_14CH	2.8601	-2.8601										32	10
y		Qyld.tamu.1D.422	YLD	1D	421.8	3	69	2237051_1dl_3543	T/C	C	3965563_1al_2116	C/A	C	3.36	5.5995			0	9.9381			6.867	6.867	68.5	69.5	IndEnv	Comyld_12CH												32	10
y		Qyld.tamu.1D.422	YLD	1D	421.8	3	69	2237051_1dl_3543	T/C	C	3965563_1al_2116	C/A	C	8.1	10.5632	0.9187	9.6445	-8.7258	1.6057	0.301	1.3047	1.3294	1.3294	68.5	69.5	Across all env	Comyld_11BD_12BD_12CH_13EP4_13EP5_14CH_14EP4_14EP5_17BI_17CVI_17DMS	2.6704	-0.2064	5.5095	0.3343	-1.4597	-0.2074	-4.4687	0.0469	-4.6364	1.3866	1.031	32	10
y		Qyld.tamu.2A.80	YLD	2A	79.8	4	58	IWB11079	A/G	C	5251641_2as_536	G/A	G	4.7	4.8934	3.199	1.6943	1.5047	30.2325	9.1106	21.1219	-3.6731	-3.6731	57.5	58.5	AcrossMEs	Comyld_ME123	-7.814	2.8466	4.9674									36	13
y		Qyld.tamu.2A.80	YLD	2A	79.8	4	58	IWB11079	A/G	C	5251641_2as_536	G/A	G	8.1	8.7734	5.1089	3.6646	1.4443	3.9906	1.6452	2.3453	-3.1074	-3.1074	57.5	58.5	Across all env	Comyld_11BD_12BD_12CH_13EP4_13EP5_14CH_14EP4_14EP5_17BI_17CVI_17DMS	3.2079	2.5378	4.6278	1.4617	2.9984	3.7712	-5.4597	-3.7335	-3.9049	-5.3762	-0.1305	36	13
y		Qyld.tamu.2A.80	YLD	2A	79.8	4	58	IWB11079	A/G	C	5251641_2as_536	G/A	G	5.1	6.9618	5.1831	1.7787	3.4044	2.7067	2.6777	0.029	-7.7957	-7.7957	57.5	58.5	WithinMEs	Comyld_ME1_14EP4_14EP5_17BI_17CVI	-0.8231	0.8816	0.737	-0.7955								36	13
		Qyld.tamu.4B.17	YLD	4B	17	12	31	IWB49194	A/G	G	IWB12856	T/C	A	5.1	5.7206	5.5625	0.1581	5.4044	3.2219	2.7309	0.4911	7.9267	7.9267	24.5	32.5	WithinMEs	Comyld_ME1_14EP4_14EP5_17BI_17CVI	-3.7823	-2.8947	3.6682	3.0088								80	25
		Qyld.tamu.4B.404	YLD	4B	404	12	54	7040005_4bl_5774	A/T	A	IWB35006	T/C	C	5.1	5.4857	4.6455	0.8402	3.8053	2.528	2.0927	0.4353	6.9013	6.9013	47.5	59.5	WithinMEs	Comyld_ME1_14EP4_14EP5_17BI_17CVI	-4.7783	-0.7005	1.9353	3.5436								85	27
y		Qyld.tamu.4B.659	YLD	4B	659.2	12	94	IWA27	T/C	A	IWB3567	T/C	A	3.3	3.5645			0	10.4877			9.8836	9.8836	93.5	94.5	IndEnv	Comyld_14EP4												86	28
y		Qyld.tamu.4B.659	YLD	4B	659.2	12	94	IWA27	T/C	A	IWB3567	T/C	A	8.1	8.8789	3.873	5.0059	-1.1329	4.8656	1.259	3.6065	2.7148	2.7148	93.5	94.5	Across all env	Comyld_11BD_12BD_12CH_13EP4_13EP5_14CH_14EP4_14EP5_17BI_17CVI_17DMS	-3.5001	-2.654	-4.3567	-4.0112	-2.1211	-4.5646	7.1689	0.7357	8.799	4.8036	-0.2994	86	28
y		Qyld.tamu.4B.659	YLD	4B	659.2	12	94	IWA27	T/C	A	IWB3567	T/C	A	5.1	6.7743	5.6061	1.1682	4.4379	3.2986	2.8923	0.4063	8.0915	8.0915	93.5	94.5	WithinMEs	Comyld_ME1_14EP4_14EP5_17BI_17CVI	1.7921	-4.6411	3.4222	-0.5732								86	28
y	y	Qyld.tamu.4D.21	YLD	4D	20.6	13	0	IWA752	A/G	A	IWB15038	A/G	A	4.7	5.991	5.1533	0.8377	4.3156	47.5883	15.4163	32.172	-4.7807	-4.7807	0	0.5	AcrossMEs	Comyld_ME123	-9.7665	4.8094	4.9571									88a	29
y	y	Qyld.tamu.4D.21	YLD	4D	20.6	13	1	IWA752	A/G	A	IWB15038	A/G	A	8.1	10.2334	5.053	5.1804	-0.1274	7.2092	1.6191	5.5901	-3.0833	-3.0833	0	3.5	Across all env	Comyld_11BD_12BD_12CH_13EP4_13EP5_14CH_14EP4_14EP5_17BI_17CVI_17DMS	3.8059	2.9202	5.4916	3.7022	1.8933	2.9037	-3.5079	0.8128	-4.0921	-15.7803	1.8507	88a	29
y	y	Qyld.tamu.4D.21	YLD	4D	20.6	13	1	IWA752	A/G	A	IWB15038	A/G	A	5.1	8.3265	6.6248	1.7018	4.923	5.1623	3.4805	1.6817	-8.8899	-8.8899	0	3.5	WithinMEs	Comyld_ME1_14EP4_14EP5_17BI_17CVI	2.1667	6.4501	1.5791	-10.1959								88a	29
y	y	Qyld.tamu.4D.21	YLD	4D	20.6	13	2	IWA752	A/G	A	IWB15038	A/G	A	3.33	5.6895			0	19.6684			-20.2635	-20.2635	0	4.5	IndEnv	Comyld_17CVI												88a	29
y		Qyld.tamu.4D.110	YLD	4D	109.8	13	13	2279925_4ds_1008	C/T	T	IWB3253	A/G	T	3.4	8.2924			0	18.1275			-28.0645	-28.0645	12.5	13.5	IndEnv	Comyld_17BI												89	32
y		Qyld.tamu.4D.110	YLD	4D	109.8	13	13	2279925_4ds_1008	C/T	T	IWB3253	A/G	T	8.1	13.5115	7.4265	6.085	1.3415	13.7003	2.5083	11.192	-3.8334	-3.8334	12.5	13.5	Across all env	Comyld_11BD_12BD_12CH_13EP4_13EP5_14CH_14EP4_14EP5_17BI_17CVI_17DMS	4.7365	3.8964	3.9762	5.3738	3.9276	5.2749	0.3626	-4.1354	-24.0474	0.2943	0.3403	89	32
y		Qyld.tamu.4D.110	YLD	4D	109.8	13	13	2279925_4ds_1008	C/T	T	IWB3253	A/G	T	5.1	11.7732	9.3049	2.4683	6.8366	9.5808	5.0901	4.4907	-10.7389	-10.7389	12.5	13.5	WithinMEs	Comyld_ME1_14EP4_14EP5_17BI_17CVI	7.2582	2.7583	-17.1845	7.168								89	32
y	y	Qyld.tamu.4D.455	YLD	4D	455.3	13	28	IWB3336	A/G	T	IWA3815	A/G	G	8.1	16.158	0.0266	16.1313	-16.1047	2.0169	0.0075	2.0094	-0.2105	-0.2105	27.5	28.5	Across all env	Comyld_11BD_12BD_12CH_13EP4_13EP5_14CH_14EP4_14EP5_17BI_17CVI_17DMS	0.5399	-0.0739	1.7079	1.8458	0.2992	8.7504	-4.131	-0.5376	-0.8877	-4.1009	-3.4121	93	37
y	y	Qyld.tamu.4D.455	YLD	4D	455.3	13	28	IWB3336	A/G	T	IWA3815	A/G	G	4	13.7272	8.0049	5.7223	2.2826	19.576	13.1017	6.4742	5.0252	5.0252	27.5	28.5	WithinMEs	Comyld_ME3_12CH_14CH	-3.5325	3.5325										93	37
y	y	Qyld.tamu.4D.455	YLD	4D	455.3	13	28	IWB3336	A/G	T	IWA3815	A/G	G	3.3	13.4225			0	28.7625			8.5901	8.5901	27.5	28.5	IndEnv	Comyld_14CH												93	37
	y	Qyld.tamu.4D.459	YLD	4D	459.3	13	31	14462345_4dl_v2_3077	G/A	G	IWB28897	A/G	A	4.7	5.2504	0.0001	5.2503	-5.2502	6.0764	0.0001	6.0763	0	0	29.5	34.5	AcrossMEs	Comyld_ME123	-3.8303	0.3313	3.499									93a	39
		Qyld.tamu.5A.503	YLD	5A	503.1	14	85	IWB52495	T/C	T	2694791_5al_655	A/G	G	4.7	5.8058	0.879	4.9268	-4.0478	4.3929	2.43	1.9629	-1.9237	-1.9237	82.5	85.5	AcrossMEs	Comyld_ME123	1.4773	-2.426	0.9487									97	41
		Qyld.tamu.5A.553	YLD	5A	553.3	14	95	2683137_5al_1814	T/G	G	IWB10117	A/G	G	4.6	5.1163	5.0285	0.0878	4.9407	10.6129	7.3708	3.2421	-2.2136	-2.2136	93.5	96.5	WithinMEs	Comyld_ME2_12BD_13EP4_13EP5	1.0883	-2.0754	0.9871									98	42
y		Qyld.tamu.6A.12	YLD	6A	12.4	17	20	4344525_6as_6773	G/C	C	4414591_6as_1756	T/G	G	8.1	8.6919	5.0938	3.5981	1.4957	7.6039	1.6899	5.914	-3.148	-3.148	19.5	20.5	Across all env	Comyld_11BD_12BD_12CH_13EP4_13EP5_14CH_14EP4_14EP5_17BI_17CVI_17DMS	3.908	3.822	3.2958	1.5373	1.982	3.777	2.8293	2.4455	-16.4032	-5.9691	-1.2246	113	44
y		Qyld.tamu.6A.12	YLD	6A	12.4	17	20	4344525_6as_6773	G/C	C	4414591_6as_1756	T/G	G	5.1	5.8129	4.6348	1.1781	3.4567	5.1374	2.4301	2.7073	-7.4237	-7.4237	19.5	20.5	WithinMEs	Comyld_ME1_14EP4_14EP5_17BI_17CVI	7.1037	6.7176	-12.13	-1.6913								113	44
y		Qyld.tamu.6A.12	YLD	6A	12.4	17	20	4344525_6as_6773	G/C	C	4414591_6as_1756	T/G	G	3.4	4.3714			0	8.819			-19.5849	-19.5849	19.5	20.5	IndEnv	Comyld_17BI												113	44
y	y	Qyld.tamu.6D.20	YLD	6D	19.6	20	1	2080712_6ds_6490	G/A	A	2122439_6ds_3413	G/A	A	4	4.3094	1.683	2.6264	-0.9434	4.9827	2.5587	2.4241	2.2324	2.2324	0	1.5	WithinMEs	Comyld_ME3_12CH_14CH	-2.1729	2.1729										126	48
y	y	Qyld.tamu.6D.20	YLD	6D	19.6	20	1	2080712_6ds_6490	G/A	A	2122439_6ds_3413	G/A	A	3.3	4.3123			0	7.8838			4.5185	4.5185	0	1.5	IndEnv	Comyld_14CH												126	48
y		Qyld.tamu.7B.16	YLD	7B	15.6	23	24	IWA1089	A/C	A	IWB3369	T/C	T	4	6.2126	5.1296	1.083	4.0466	13.425	8.3492	5.0758	-4.0393	-4.0393	23.5	24.5	WithinMEs	Comyld_ME3_12CH_14CH	-3.1495	3.1495										140	52
y		Qyld.tamu.7B.16	YLD	7B	15.6	23	24	IWA1089	A/C	A	IWB3369	T/C	T	3.36	6.0489			0	10.8564			-7.2278	-7.2278	23.5	24.5	IndEnv	Comyld_12CH												140	52
y		Qyld.tamu.7B.617	YLD	7B	617	23	100	6722360_7bl_819	C/T	T	6743328_7bl_413	A/G	A	4	5.2691	4.388	0.8811	3.5069	10.9576	6.7699	4.1877	3.6423	3.6423	98.5	100.5	WithinMEs	Comyld_ME3_12CH_14CH	2.8647	-2.8647										146	54
y		Qyld.tamu.7B.617	YLD	7B	617	23	100	6722360_7bl_819	C/T	T	6743328_7bl_413	A/G	A	3.36	5.1169			0	9.2916			6.6985	6.6985	98.5	100.5	IndEnv	Comyld_12CH												146	54
y	y	Qyld.tamu.7D.64	YLD	7D	64.3	25	80	3950120_7ds_5316	C/T	T	IWA1247	T/C	T	3.36	5.0276			0	8.7515			6.4473	6.4473	78.5	83.5	IndEnv	Comyld_12CH												151a	59
y	y	Qyld.tamu.7D.64	YLD	7D	64.3	25	80	3950120_7ds_5316	C/T	T	IWA1247	T/C	T	4	5.1136	4.0722	1.0414	3.0308	10.8719	6.4312	4.4406	3.5212	3.5212	78.5	83.5	WithinMEs	Comyld_ME3_12CH_14CH	2.926	-2.926										151a	59
	y	Qyld.tamu.7D.66	YLD	7D	66.3	25	81	IWB35446	T/C	T	IWA1247	T/C	T	4.7	8.5992	0.251	8.3481	-8.0971	11.2789	0.5791	10.6998	-0.9271	-0.9271	79.5	84.5	AcrossMEs	Comyld_ME123	-4.5578	-0.5917	5.1496									151b	60
	y	Qyld.tamu.7D.68	YLD	7D	68.3	25	82	IWB35446	T/C	T	IWA1247	T/C	T	8.1	10.9011	0.7888	10.1123	-9.3235	2.1755	0.2312	1.9443	-1.167	-1.167	79.5	84.5	Across all env	Comyld_11BD_12BD_12CH_13EP4_13EP5_14CH_14EP4_14EP5_17BI_17CVI_17DMS	2.0064	1.2194	7.1385	-0.6563	-0.4383	1.4354	-3.2024	-5.6844	-3.8862	-0.841	2.9088	151d	61
		Qyld.tamu.7D.79	YLD	7D	78.5	25	86	IWA1247	T/C	T	IWB44453	A/G	C	3.3	3.6681			0	6.9005			4.2395	4.2395	84.5	86.5	IndEnv	Comyld_14CH												152e	63
y		Qyld.tamu.7D.90	YLD	7D	90.2	25	97	3938880_7ds_2029	G/A	G	3853219_7ds_2287	A/G	G	3.4	5.0393			0	10.9099			-21.7964	-21.7964	93.5	99.5	IndEnv	Comyld_17BI												151c	64
y		Qyld.tamu.7D.90	YLD	7D	90.2	25	97	3938880_7ds_2029	G/A	G	3853219_7ds_2287	A/G	G	8.1	9.7214	4.4717	5.2498	-0.7781	7.3965	1.4131	5.9834	-2.8809	-2.8809	94.5	99.5	Across all env	Comyld_11BD_12BD_12CH_13EP4_13EP5_14CH_14EP4_14EP5_17BI_17CVI_17DMS	4.3135	2.5757	2.6007	0.6188	1.6494	3.1952	-2.3523	-1.373	-17.4572	0.9173	5.3118	151c	64
y		Qyld.tamu.7D.90	YLD	7D	90.2	25	97	3938880_7ds_2029	G/A	G	3853219_7ds_2287	A/G	G	5.1	7.1278	5.5245	1.6033	3.9212	5.2542	2.9129	2.3412	-8.134	-8.134	94.5	99.5	WithinMEs	Comyld_ME1_14EP4_14EP5_17BI_17CVI	2.7692	3.7697	-12.4741	5.9352								151c	64
y		Qyld.tamu.7D.591	YLD	7D	591.2	25	181	IWB10006	A/G	G	3394445_7dl_13455	C/T	T	4.6	4.8281	0.6113	4.2168	-3.6055	3.2313	0.9111	2.3203	0.7705	0.7705	180.5	182.5	WithinMEs	Comyld_ME2_12BD_13EP4_13EP5	1.7031	-0.5481	-1.155									157	65
y		Qyld.tamu.7D.591	YLD	7D	591.2	25	181	IWB10006	A/G	G	3394445_7dl_13455	C/T	T	3.3	4.7318			0	13.4711			2.4744	2.4744	180.5	182.5	IndEnv	Comyld_12BD												157	65
		Qyld.tamu.7D.597	YLD	7D	597.3	25	194	3335723_7dl_455	G/A	A	3374074_7dl_2289	T/C	C	4.7	6.6113	0.9171	5.6942	-4.7771	5.2605	2.6395	2.6209	1.9753	1.9753	192.5	194.5	AcrossMEs	Comyld_ME123	-1.1795	2.7734	-1.5939									157	66
		Qyld.tamu.7D.599	YLD	7D	598.6	25	198	IWB45562	A/C	T	3367265_7dl_1387	A/G	G	3.34	3.3544			0	10.0086			4.517	4.517	196.5	199.5	IndEnv	Comyld_13EP4												157	67
†Abbreviation of traits: YLD yield from combine harvest of plot, TKW thousand kernel weight, KPS kernels spike-1, SPM spikes m-2, HI harvest index, BM biomass sample of 0.5 meter long of inner row, BMYLD yield from biomass sample of 0.5 m long in a inner row, MSHW mean single head weight, MHGW mean head grain weight, and AG agronomic score.
‡Abbreviation of environments: Texas AgriLife Research stations in Bushland, TX in 2011, 2012, 2017 (11BD, 12BD, 17BD), irrigated in 2017 (17BI) Chillicothe, TX in 2012 and 2014 (12CH and 14CH), and two irrigated levels (75% and 100%) in Etter, TX in 2013 and 2014 (13EP4, 13EP5, 14EP4 and 14EP5), Clovis, NM irrigated in 2017 (17CVI), Mega-environment (ME) MEs are as follow: BM: ME1 (11BD, 14CH, 1…
#PVE Phenotypic variance explained by this epistasis
$threshold LOD score were based on the 1000 permutation test for all the analyses.
