# Supplementary material for: Genome wide identification of QTL associated with yield and yield components in two popular wheat cultivars TAM 111 and TAM 112
Source: PLoS One. 2020 Dec 2;15(12):e0237293. doi: 10.1371/journal.pone.0237293 (PMC7710072; doi:10.1371/journal.pone.0237293)
Supplement: S5 Table — (XLSX) [file pone.0237293.s010.xlsx]

## Sheet: TableS5
order	Table S5 Epistases and epistasis by environment interections for yield and yield components in all analysis
1	Analyses	Trait_Env	Chorm1	Position1 (cM)	LeftMarker1	RightMarker1	Chorm2	Position2 (cM)	LeftMarker2	RightMarker2	LOD	LOD(AA)	LOD(AAbyE)	PVE‡	PVE(AA)	PVE(AAbyE)	Add1	Add2	AddbyAdd	A1byE_01	A1byE_02	A1byE_03	A2byE_01	A2byE_02	A2byE_03	AAbyE_01	AAbyE_02	AAbyE_03
38	acrossMEs	BM_ME12	5A	95	2683137_5al_1814	IWB10117	7A	75	IWB54563	IWA7201	8.5735	5.1457	3.4278	12.1672	7.5	4.6672	-0.9208	0.0127	-4.6779	-0.8405	0.8405	-0.2296	0.2296	-3.705	3.705
41	acrossMEs	BM_ME12	6A	85	4377193_6as_722	IWB23452	7B	20	6690935_7bl_1026	IWB24199	7.3304	4.4084	2.922	11.3353	6.9299	4.4055	-0.3682	-0.141	4.4577	-0.5914	0.5914	0.3074	-0.3074	3.5775	-3.5775
31	acrossMEs	BM_ME12	1D	115	2251544_1dl_4621	2265875_1dl_13368	5A	95	2683137_5al_1814	IWB10117	8.0841	4.5598	3.5243	11.2739	6.5413	4.7326	0.5957	-1.3328	4.4044	0.6568	-0.6568	-1.2319	1.2319	3.8019	-3.8019
40	acrossMEs	BM_ME12	6D	40	3320976_6dl_12653	3254512_6dl_131	7B	45	3138767_7bs_7628	IWB67149	7.3427	4.2117	3.1309	10.3322	5.9704	4.3618	-2.4482	2.9144	-4.1888	-1.6812	1.6812	2.6668	-2.6668	-3.5769	3.5769
34	acrossMEs	BM_ME12	2B	45	IWB22828	5159815_2bs_6646	5B	35	10873229_5bl_4242	IWB56939	6.2188	2.85	3.3687	9.5656	4.3532	5.2124	-0.7512	1.1771	3.5455	-0.541	0.541	1.3063	-1.3063	3.8853	-3.8853
26	acrossMEs	BM_ME12	1A	165	3943783_1al_8115	3918467_1al_6848	3B	15	10604498_3b_1837	10722612_3b_276	5.8412	2.8056	3.0356	9.1359	4.3815	4.7544	-0.6231	-0.7425	3.5452	-0.087	0.087	-0.8685	0.8685	3.6948	-3.6948
35	acrossMEs	BM_ME12	4B	90	IWB8229	7036584_4bl_3922	5B	120	IWB62048	IWB49401	7.9868	3.972	4.0147	9.018	4.5253	4.4927	0.9032	1.9165	-3.5777	0.2561	-0.2561	2.1261	-2.1261	-3.6167	3.6167
39	acrossMEs	BM_ME12	1B	120	3915581_1bl_881	IWB44710	7B	10	IWB6919	3160104_7bs_803	5.8152	3.2852	2.5301	8.385	4.6775	3.7076	0.0035	0.3079	3.7329	-0.1815	0.1815	0.6806	-0.6806	3.2727	-3.2727
232	WithinMEs	BM_ME1_14CH_14EP4	3B	100	10399501_3b_3622	10765212_3b_7951	7D	115	IWB19534	3904672_7ds_853	5.1526	3.0555	2.0971	8.3152	4.977	3.3382	1.2861	-0.948	-8.8095	-4.5964	4.5964	2.112	-2.112	7.183	-7.183
30	acrossMEs	BM_ME12	1B	150	IWB73713	IWB11800	5A	35	1505357_5as_868	1542476_5as_2243	5.1239	3.0053	2.1186	8.0915	4.7329	3.3586	-0.5642	0.6045	-3.7167	-0.5034	0.5034	0.2075	-0.2075	-3.0992	3.0992
32	acrossMEs	BM_ME12	3A	155	IWA4258	IWB73075	5A	140	2779962_5al_63	4541388_5dl_2248	5.8069	3.2464	2.5605	8.081	4.6133	3.4677	-0.3824	0.0332	-3.6661	-0.7145	0.7145	0.0571	-0.0571	-3.2091	3.2091
36	acrossMEs	BM_ME12	3D	0	3395457_7dl_548	IWB52937	6A	10	4354844_6as_593	4372909_6as_2574	5.375	2.669	2.706	8.0049	3.992	4.0129	2.0749	1.0922	3.4146	2.1576	-2.1576	1.2973	-1.2973	3.4385	-3.4385
29	acrossMEs	BM_ME12	4B	50	7040005_4bl_5774	IWB35006	4D	25	IWA5751	IWB3336	6.1283	3.1407	2.9876	7.4863	3.8224	3.6639	2.2616	-0.225	3.3229	1.4872	-1.4872	-0.7113	0.7113	3.2217	-3.2217
28	acrossMEs	BM_ME12	3D	0	3395457_7dl_548	IWB52937	3D	135	IWA6485	6947145_3dl_1605	5.4639	3.0762	2.3876	6.9827	3.7113	3.2714	-0.6465	2.6551	-5.1283	0.2116	-0.2116	1.6337	-1.6337	-4.4031	4.4031
33	acrossMEs	BM_ME12	2A	70	6396518_2al_3530	6390272_2al_651	5A	180	2735114_5al_7430	IWB55377	5.0335	2.8441	2.1894	6.8908	3.9902	2.9006	-1.8606	-0.7181	-3.3754	-1.3343	1.3343	-0.1853	0.1853	-2.9098	2.9098
2070	AllEnvAE	BM_12BD_14CH_14EP4	1A	90	3904584_1al_5590	3931760_1al_276	6A	25	IWB7466	4339231_6as_947	6.1304	4.4144	1.7161	6.4838	4.6357	1.8481	-1.4454	0.3527	-8.4173	-4.3612	5.6844	-1.3232	2.6928	-1.6487	-1.0441	-0.0564	6.5038	-6.4475
37	acrossMEs	BM_ME12	6B	25	IWB51320	IWB64874	6B	35	IWB6854	IWB71117	5.5158	2.9665	2.5494	6.4688	3.7426	2.7261	0.0189	1.9008	-4.2711	-0.4167	0.4167	2.0342	-2.0342	-3.9024	3.9024
2072	AllEnvAE	BM_12BD_14CH_14EP4	3B	100	10399501_3b_3622	10765212_3b_7951	7D	115	IWB19534	3904672_7ds_853	5.4393	3.2109	2.2283	5.8521	3.3381	2.514	1.0191	0.4618	-7.2279	-0.5502	-4.3357	4.8859	2.6523	0.799	-3.4512	2.9987	5.6795	-8.6783
2069	AllEnvAE	BM_12BD_14CH_14EP4	1A	140	IWB36704	2319797_1al_3656	4D	30	14307148_4dl_v2_1144	14462345_4dl_v2_3077	5.9871	4.0771	1.91	5.7656	4.2495	1.5162	-0.2187	-3.2565	8.1558	-0.3644	2.4402	-2.0758	3.7618	1.4598	-5.2216	6.125	-6.0559	-0.0691
2071	AllEnvAE	BM_12BD_14CH_14EP4	6D	40	3320976_6dl_12653	3254512_6dl_131	7B	45	3138767_7bs_7628	IWB67149	5.0633	3.9045	1.1588	5.2579	4.0307	1.2273	-1.5712	5.3647	-7.8901	1.9719	-3.1536	1.1817	-5.1588	0.7099	4.4489	6.0486	-1.893	-4.1556
											0	0	0	4	0	0	0	0	0
											0	0	0	0	0	0	0	0	0
1929	AllEnvAE	BMYLD_11BD_12BD_12CH_14CH_14EP4_14EP5_17BI_17CVI	1D	15	1884715_1ds_1224	IWB18376	1D	30	IWB15488	1911116_1ds_1558	5.4357	1.759	3.6766	1.2401	0.5746	0.6655	0.7374	-0.7932	2.784	-1.1698	-2.1895	-0.0917	-0.2409	-3.6106	-1.8808	13.0523	-3.8688	1.6008	5.6754	-0.6997	3.0539	1.2172	2.0161	-13.9258	1.0621	-3.6215	0.1363	-3.4543	-3.0625	0.2373	-2.3513	16.4422	-4.3262
2054	AllEnvAE	BMYLD_11BD_12BD_12CH_14CH_14EP4_14EP5_17BI_17CVI	5B	125	10875123_5bl_6505	10804527_5bl_6996	7D	85	IWA1247	IWB44453	11.9102	4.455	7.4552	7.2293	1.5317	5.6976	0.4563	-2.2141	3.8383	-0.1346	4.0965	-0.2383	-0.0367	-1.1047	1.1916	-5.407	1.633	2.2468	2.3757	1.6575	3.5854	-1.3905	2.8482	-12.9452	1.622	-3.5846	-8.2786	-3.272	-3.4535	0.9952	-1.7397	18.1989	1.1343
2055	AllEnvAE	BMYLD_11BD_12BD_12CH_14CH_14EP4_14EP5_17BI_17CVI	1D	0	1881608_1ds_7447	1712725_1ds_2887	7D	95	3938880_7ds_2029	3853219_7ds_2287	6.9512	0.9364	6.0148	4.8148	0.2488	4.566	0.5998	-2.0497	1.5408	-0.3099	-1.9916	1.2423	1.6349	-3.5675	0.8326	5.9754	-3.8162	2.3472	1.3707	0.6417	3.1984	-0.9628	2.3114	-12.9782	4.0717	-2.934	-4.8336	0.6169	-2.7655	-3.9914	-3.5181	16.6796	0.7461
2039	AllEnvAE	BMYLD_11BD_12BD_12CH_14CH_14EP4_14EP5_17BI_17CVI	6B	25	IWB51320	IWB64874	7B	110	6467584_7bl_2776	IWB56847	8.2926	3.2126	5.08	5.0442	1.0382	4.006	1.6462	-0.0927	3.2187	-1.0733	1.873	-2.1539	-2.0249	0.4349	-1.93	1.5722	3.3021	-0.921	-0.4087	-0.4778	1.6954	-0.4746	0.927	1.4535	-1.7937	-3.709	-1.476	-4.3166	-1.0869	-0.1853	-3.3843	16.4495	-2.2913
2065	AllEnvAE	BMYLD_11BD_12BD_12CH_14CH_14EP4_14EP5_17BI_17CVI	7D	180	3339103_7dl_7994	IWB10006	7D	200	3326863_7dl_3589	3391666_7dl_513	6.6536	2.1776	4.476	2.1103	0.5372	1.5731	1.6206	-1.4089	3.3929	-2.3226	2.8921	0.2792	-2.6684	-3.0762	-1.5074	2.8238	3.5795	2.8385	-1.4993	-1.4789	2.1774	3.9825	2.072	-4.8965	-3.1958	-4.9956	-2.1225	-3.4223	-3.0181	1.419	-1.4194	15.9621	-2.4032
2042	AllEnvAE	BMYLD_11BD_12BD_12CH_14CH_14EP4_14EP5_17BI_17CVI	5A	5	1518686_5as_115	1525059_5as_757	7B	0	6550874_7bl_349	6728417_7bl_5629	5.6716	1.8068	3.8649	4.458	0.6366	3.8215	-0.4647	1.7683	2.5112	-0.404	0.4632	-0.0158	-1.8914	1.0457	0.7056	-0.1072	0.204	-1.8496	3.7036	-0.4072	-2.23	1.1606	-0.9826	3.9222	-3.3169	-1.6211	-4.2565	-1.1144	-3.9822	-1.6453	-0.3669	15.7364	-2.75
2002	AllEnvAE	BMYLD_11BD_12BD_12CH_14CH_14EP4_14EP5_17BI_17CVI	2A	140	6439637_2al_7715	6419642_2al_9118	6A	140	IWA6537	5790951_6al_7695	6.3641	1.8032	4.5609	4.3492	0.7237	3.6255	-1.7059	-0.3973	2.6205	1.1843	-1.9411	0.1273	1.5564	-1.0452	2.8544	1.2646	-4.0006	0.3146	-1.7931	-0.1242	-0.1444	-2.0326	0.7683	1.3763	1.6352	-3.5832	-2.5398	-0.3532	-3.4601	-0.429	-4.6742	15.0752	-0.0357
2015	AllEnvAE	BMYLD_11BD_12BD_12CH_14CH_14EP4_14EP5_17BI_17CVI	3A	160	IWA4258	IWB73075	6D	55	3315505_6dl_2060	1667145_6dl_2783	6.5814	1.1528	5.4286	4.7154	0.3125	4.4029	-0.6521	-1.0236	1.8034	0.2625	4.2852	-0.1494	-0.1719	-0.0371	0.4055	-1.3303	-3.2645	-0.7545	-2.5918	-1.1224	0.3523	-1.0213	4.0932	7.1434	-6.0989	-1.3969	-4.3106	-2.5597	-2.7427	-0.4445	0.7194	16.5914	-5.8564
2026	AllEnvAE	BMYLD_11BD_12BD_12CH_14CH_14EP4_14EP5_17BI_17CVI	4B	0	4892760_4bs_24366	4867710_4bs_6948	7A	130	4433586_7al_347	4557355_7al_14033	6.9215	1.1167	5.8048	4.2463	0.4248	3.8215	0.8853	-1.6916	2.0526	-0.6473	1.0386	-2.0666	2.6956	0.4492	1.5192	-8.1627	5.174	0.4884	-1.6271	-0.1231	0.9875	1.2101	-0.2637	0.191	-0.8632	-3.5819	-1.126	-0.1196	-3.0397	2.0939	-3.6802	15.0517	-5.5982
1979	AllEnvAE	BMYLD_11BD_12BD_12CH_14CH_14EP4_14EP5_17BI_17CVI	4A	0	7156920_4al_5391	7170148_4al_6104	5A	180	2735114_5al_7430	IWB55377	5.0896	0.3602	4.7294	4.7866	0.1036	4.683	-0.3485	-0.7448	0.9814	0.4599	3.2067	2.3689	-0.2757	-1.7848	0.6471	-5.2369	0.6148	0.0731	1.5691	0.0817	0.8966	-0.2994	1.3298	-1.7464	-1.9044	-2.2826	-4.4084	0.2344	-2.4499	-1.4379	-2.0066	17.2032	-4.8522
2013	AllEnvAE	BMYLD_11BD_12BD_12CH_14CH_14EP4_14EP5_17BI_17CVI	3B	5	10435017_3b_750	10695257_3b_2102	6D	45	3254329_6dl_5253	3324594_6dl_4701	7.0795	2.5992	4.4802	5.893	0.8559	5.0371	0.8182	-0.447	-2.9341	0.0144	-1.3255	-1.6544	-0.8682	-1.137	-2.3616	3.1224	4.2099	-1.0458	-2.1328	0.1215	-0.0416	-0.1295	4.3093	3.7813	-4.8625	3.0928	1.9891	1.2746	3.7635	2.5774	1.4742	-18.563	4.3914
1967	AllEnvAE	BMYLD_11BD_12BD_12CH_14CH_14EP4_14EP5_17BI_17CVI	2A	125	6415190_2al_16820	IWA2051	4B	75	6993303_4bl_3732	IWB45457	6.4956	2.5934	3.9022	5.5104	0.9856	4.5248	-1.0799	2.034	-3.0596	0.5476	1.2566	0.0232	2.1208	-0.7821	0.5072	-4.9072	1.2339	-1.6902	1.4404	-1.3027	-3.0409	1.5165	-1.4157	-1.1523	5.6449	3.0324	5.6648	2.4664	1.2866	1.0674	2.6167	-16.9997	0.8654
2045	AllEnvAE	BMYLD_11BD_12BD_12CH_14CH_14EP4_14EP5_17BI_17CVI	2A	145	IWB73747	IWB7597	7B	10	6666775_7bl_1452	IWB42621	5.8529	2.144	3.7089	4.511	0.7752	3.7358	-2.3412	1.0228	-2.797	1.799	-1.2514	0.5734	2.2816	0.0793	2.8906	0.3779	-6.7504	-1.2051	4.5296	1.4228	-1.7061	0.6236	0.1859	0.7142	-4.5649	2.9296	5.1983	1.1909	3.5325	0.8974	1.952	-15.4738	-0.2269
1950	AllEnvAE	BMYLD_11BD_12BD_12CH_14CH_14EP4_14EP5_17BI_17CVI	1B	120	3915581_1bl_881	IWB44710	3D	0	3395457_7dl_548	IWB52937	9.4375	1.7081	7.7294	6.7621	0.5522	6.2099	1.7531	0.9222	-2.4018	-1.3909	-2.0397	-0.5623	-0.757	-2.8365	0.106	2.8039	4.6765	-0.4275	-2.9814	-1.6928	0.8601	1.5166	-0.1622	1.552	1.3352	3.4096	6.9255	0.2083	1.6529	-1.1933	2.0102	-19.5586	6.5454
1949	AllEnvAE	BMYLD_11BD_12BD_12CH_14CH_14EP4_14EP5_17BI_17CVI	1D	55	IWB65822	IWA1736	3B	60	10707498_3b_3621	IWA1094	6.4052	1.5867	4.8185	4.4841	0.5786	3.9055	-1.5125	-1.1827	-2.3462	1.9598	3.1209	1.0679	0.8325	-0.4668	0.9975	-4.6312	-2.8805	1.0109	-0.1018	1.4439	-0.2588	-0.969	0.9319	-0.1975	-1.8595	2.3781	5.2488	3.9775	3.6511	-0.8809	0.908	-15.2501	-0.0326
1986	AllEnvAE	BMYLD_11BD_12BD_12CH_14CH_14EP4_14EP5_17BI_17CVI	1D	120	IWB57242	IWB63464	5B	75	IWB26282	10847826_5bl_4955	5.9854	1.0156	4.9697	4.3791	0.3814	3.9977	0.3481	2.5149	-1.9404	-0.882	0.9342	-1.6045	-1.8024	4.0252	1.4625	1.7883	-3.9214	-3.1646	0.6981	-2.1817	-1.5807	-1.911	-1.229	5.9673	3.4015	2.9555	3.278	-1.6406	2.6163	3.0742	2.335	-15.986	3.3675
1976	AllEnvAE	BMYLD_11BD_12BD_12CH_14CH_14EP4_14EP5_17BI_17CVI	2B	25	IWB5813	IWB45508	5A	115	IWB52657	IWA4805	5.3573	2.111	3.2463	3.188	0.6777	2.5103	0.3206	0.0737	2.6355	-1.4866	-4.822	-0.7708	-0.0331	-0.0703	-1.7314	11.56	-2.6459	0.0012	-0.8316	-2.4441	0.6708	0.6683	-0.0721	6.4788	-4.4712	-2.5861	-3.3003	-3.6004	-2.4892	-0.4942	-0.9411	14.2392	-0.8278
1936	AllEnvAE	BMYLD_11BD_12BD_12CH_14CH_14EP4_14EP5_17BI_17CVI	1B	155	IWB4789	IWB6930	2B	25	IWB5813	IWB45508	5.5767	3.3334	2.2433	3.5179	1.2233	2.2945	-0.2345	0.9455	-3.4613	-0.068	-1.8093	1.1019	-0.3145	0.2034	1.6502	2.6177	-3.3814	-2.0206	-5.0577	-1.0342	-0.672	-0.448	-2.265	12.4887	-0.9912	2.4633	3.2994	2.0038	2.4856	1.8264	2.5148	-10.6254	-3.9679
1931	AllEnvAE	BMYLD_11BD_12BD_12CH_14CH_14EP4_14EP5_17BI_17CVI	1D	10	IWA1788	IWB44341	2A	0	5237958_2as_10729	5305462_2as_2669	6.8856	2.67	4.2156	4.3003	1.0141	3.2861	1.2904	-1.2542	-3.1878	-0.6509	-2.8357	0.2739	1.1027	-4.562	-1.13	10.1844	-2.3825	1.0633	-0.9816	0.1069	1.5507	3.6804	1.4883	-5.7636	-1.1446	3.7754	3.8312	3.562	3.7347	1.0242	0.6329	-14.3767	-2.1836
1977	AllEnvAE	BMYLD_11BD_12BD_12CH_14CH_14EP4_14EP5_17BI_17CVI	4B	35	4932169_4bs_1285	IWB62686	5A	145	4541388_5dl_2248	IWB11676	5.288	1.3553	3.9326	3.5398	0.4102	3.1297	1.3946	1.1536	-2.0899	-0.762	-1.6578	-1.1777	0.6624	1.6586	1.801	-0.0889	-0.4355	-1.49	-0.2929	-1.9808	-0.5136	0.4902	1.0478	10.4088	-7.6695	1.5091	6.1769	0.5841	2.9773	1.5854	0.6306	-13.9805	0.5172
1952	AllEnvAE	BMYLD_11BD_12BD_12CH_14CH_14EP4_14EP5_17BI_17CVI	2A	155	6337310_2al_1925	6378115_2al_4785	3D	55	6926803_3dl_1308	6895780_3dl_2105	5.9401	1.3033	4.6367	2.7006	0.5164	2.1842	0.1434	1.0363	-2.2311	-1.3619	-2.1341	-0.7234	-0.5122	-2.5677	2.0109	8.5042	-3.2158	-1.4381	-4.3535	-0.0422	-1.0776	-1.4224	-2.1383	10.537	-0.0649	3.356	3.9429	-0.974	3.5181	0.3868	0.7346	-10.7089	-0.2554
2058	AllEnvAE	BMYLD_11BD_12BD_12CH_14CH_14EP4_14EP5_17BI_17CVI	1B	155	IWB4789	IWB6930	7D	120	10396674_3b_3606	IWB15471	6.6467	0.7758	5.871	3.4118	0.2393	3.1725	-0.4055	-2.0384	1.5365	0.0313	-2.1394	1.8291	0.0506	-0.2519	1.3747	2.0087	-2.9031	1.8854	3.5419	0.5119	3.5925	-0.4358	1.3013	-11.0447	0.6475	-2.1816	-2.1497	-5.1772	-2.4247	2.3581	-0.089	13.6002	-3.9361
2005	AllEnvAE	BMYLD_11BD_12BD_12CH_14CH_14EP4_14EP5_17BI_17CVI	2A	5	IWB10120	5254682_2as_5057	6B	0	IWB38972	IWB29373	5.1024	0.0107	5.0917	3.4451	0.0024	3.4426	-1.261	1.6952	-0.151	0.8113	0.5581	1.7335	2.1648	1.9086	0.6786	-7.4929	-0.362	-1.7873	-0.3856	-1.9967	-2.2869	-2.5292	-2.4441	11.6745	-0.2447	-0.7367	4.8217	2.6733	-0.1293	1.5621	0.0136	-13.8105	5.6057
2041	AllEnvAE	BMYLD_11BD_12BD_12CH_14CH_14EP4_14EP5_17BI_17CVI	3B	65	10505374_3b_18831	10753250_3b_4619	7B	0	6550874_7bl_349	6728417_7bl_5629	5.9966	0.0088	5.9878	3.1721	0.0029	3.1692	-0.5561	1.355	-0.1592	0.3622	-0.1042	1.1984	-1.0785	-0.9262	1.4438	0.1486	-1.0441	-1.6869	3.94	-0.1299	-2.1035	1.3446	-0.4652	2.9016	-3.8008	-0.3893	-4.1206	-0.7174	1.8843	1.0442	2.7417	10.2954	-10.7383
1984	AllEnvAE	BMYLD_11BD_12BD_12CH_14CH_14EP4_14EP5_17BI_17CVI	2A	155	6337310_2al_1925	6378115_2al_4785	5B	30	2257745_5bs_2895	2273282_5bs_10489	6.9626	3.7385	3.2241	3.6313	1.4784	2.1529	-0.2557	-0.2251	3.7824	-0.9334	-2.0956	-0.5159	-0.0208	-2.6251	2.0857	7.457	-3.3519	0.3521	0.2012	1.7953	-1.6545	-1.4301	1.1585	0.9698	-1.3923	-3.1125	0.3687	-3.3053	-4.2854	-0.5351	-1.6168	11.1013	1.3851
1941	AllEnvAE	BMYLD_11BD_12BD_12CH_14CH_14EP4_14EP5_17BI_17CVI	1B	110	3863946_1bl_1046	IWB22011	2D	75	5371927_2ds_2525	5325539_2ds_2531	6.1007	3.5308	2.5699	3.2152	1.2946	1.9206	2.2304	-0.3171	3.5208	-1.2119	-3.1621	-0.9984	-1.4939	-2.6115	0.7839	2.1274	6.5665	0.9627	0.4477	3.1588	-0.7765	-2.2871	1.0756	-1.2825	-1.2987	-2.7735	-1.7084	-3.8676	-1.329	-1.7533	-1.4212	10.4348	2.4182
1930	AllEnvAE	BMYLD_11BD_12BD_12CH_14CH_14EP4_14EP5_17BI_17CVI	1A	55	3928641_1al_1202	3871936_1al_1308	1D	35	1895325_1ds_2431	IWB8524	6.0243	3.2435	2.7808	4.461	1.221	3.24	-0.9353	-0.1968	3.4073	1.3371	-2.2449	-0.2151	1.0608	1.5662	1.4378	-2.7249	-0.217	1.4064	3.6026	-0.7686	1.6766	-0.7682	2.3753	-7.4593	-0.0647	-3.1622	-2.2981	-1.6745	-2.7377	-1.2387	-2.1731	14.6142	-1.3299
2007	AllEnvAE	BMYLD_11BD_12BD_12CH_14CH_14EP4_14EP5_17BI_17CVI	2D	115	9842271_2dl_198	9831852_2dl_1424	6B	5	IWB48400	4227462_6bl_1640	6.8417	2.9376	3.9041	3.4528	1.1582	2.2945	0.775	1.1398	3.4004	-1.0342	0.3257	-0.6173	-1.1745	-1.4246	1.4907	0.9217	1.5125	-1.3867	0.8043	-1.784	-1.6776	-0.5177	-2.3548	7.5418	-0.6253	-4.1838	-2.7006	-1.9345	-2.7223	-2.6059	-1.7938	10.275	5.6658
2043	AllEnvAE	BMYLD_11BD_12BD_12CH_14CH_14EP4_14EP5_17BI_17CVI	4A	0	IWB70443	IWA4232	7B	5	6747360_7bl_2977	6694628_7bl_1616	7.9781	2.8851	5.093	3.6764	1.138	2.5383	0.6183	-0.002	3.383	-0.1233	-1.5766	1.6067	1.4881	0.7933	2.694	-5.4653	0.5831	-0.3743	3.5257	1.838	-0.4288	1.1518	1.8376	-0.96	-6.5901	-3.8638	-4.8576	0.0491	-2.9602	-3.516	-0.6451	10.9729	4.8207
1957	AllEnvAE	BMYLD_11BD_12BD_12CH_14CH_14EP4_14EP5_17BI_17CVI	3A	105	4394772_3al_721	4365353_3al_191	4A	25	IWB49893	7170734_4al_4707	5.2958	2.7765	2.5193	2.9675	1.1012	1.8663	0.3576	0.7742	3.2624	-0.0391	4.5686	1.229	-0.8879	-1.6783	-0.2389	-2.3067	-0.6468	-0.7029	-2.1165	1.5776	0.5717	0.0674	0.672	-0.8449	0.7757	-3.1015	-2.9012	-1.9395	-2.6382	-0.3713	-0.4797	10.64	0.7913
1973	AllEnvAE	BMYLD_11BD_12BD_12CH_14CH_14EP4_14EP5_17BI_17CVI	1B	65	IWB27242	3882136_1bl_2423	5A	85	IWB52495	2694791_5al_655	6.3098	2.5143	3.7955	3.8155	0.9033	2.9122	2.3335	-1.1489	2.9976	-1.856	0.9589	-0.8096	-2.1717	-3.7482	0.9087	2.624	4.0938	0.4506	-4.1516	-2.342	-0.3563	1.832	0.3216	9.1301	-4.8844	-3.5324	-4.1044	-2.9384	-1.0961	0.2213	-1.9796	13.7394	-0.3097
1948	AllEnvAE	BMYLD_11BD_12BD_12CH_14CH_14EP4_14EP5_17BI_17CVI	2B	145	IWB34617	IWB12574	3B	30	10446102_3b_9187	10458785_3b_622	6.9542	2.3907	4.5635	2.9029	0.8538	2.0491	-0.9737	-1.7384	2.9098	1.1308	-0.0262	-1.31	0.7259	3.222	-0.4449	-1.3048	-1.9928	1.0892	0.2934	-0.1345	-0.2402	-0.4462	-0.1742	-3.3591	2.9717	-3.1015	-3.262	0.7516	-3.7778	-2.599	-0.2684	10.7976	1.4596
2050	AllEnvAE	BMYLD_11BD_12BD_12CH_14CH_14EP4_14EP5_17BI_17CVI	6D	40	3320976_6dl_12653	3254512_6dl_131	7D	15	3933813_7ds_676	3856006_7ds_134	7.3792	2.3411	5.0381	3.7608	0.893	2.8678	-0.2006	-1.8917	2.9855	-1.2018	-3.9316	-0.8034	-0.5917	0.5016	3.4366	5.2672	-2.6769	1.3823	3.3166	3.7708	1.7092	0.3856	-0.5973	-7.0262	-2.9409	-3.5179	-3.6218	-4.6255	-0.0483	0.7919	-2.8898	13.6894	0.2219
1935	AllEnvAE	BMYLD_11BD_12BD_12CH_14CH_14EP4_14EP5_17BI_17CVI	1A	135	IWB31275	3942732_1al_925	2B	5	3198868_2bs_1151	IWB32486	6.0516	2.3118	3.7399	3.589	0.9156	2.6734	0.106	0.2609	2.9674	-0.0961	0.5997	-0.6407	0.8236	-0.0207	0.5466	-2.297	1.0847	-1.0339	-1.8146	-0.0459	-1.8742	-1.1622	-2.8648	9.0529	-0.2572	-3.8687	-1.3226	-0.7647	-2.9468	0.1271	-2.6186	12.8193	-1.4249
2021	AllEnvAE	BMYLD_11BD_12BD_12CH_14CH_14EP4_14EP5_17BI_17CVI	2B	100	8001336_2bl_1659	8086813_2bl_1220	7A	10	IWB23321	IWB55137	6.4155	2.2295	4.186	3.1578	0.8584	2.2995	-0.8894	-1.4538	2.8925	1.3875	-1.2896	-0.75	1.8252	0.5381	-0.5684	-1.1966	0.0537	1.7296	0.9795	-0.4981	1.1423	1.0159	0.1127	-7.3354	2.8534	-1.6992	-1.8879	-4.7118	-3.9297	0.9254	-2.6318	10.7968	3.1382
2036	AllEnvAE	BMYLD_11BD_12BD_12CH_14CH_14EP4_14EP5_17BI_17CVI	5A	20	1506586_5as_5504	1514513_5as_10557	7B	85	IWB56477	IWB29268	6.1097	2.186	3.9237	3.3853	0.7267	2.6586	0.5295	-0.0016	2.6306	-1.0937	-0.7595	-0.0762	-1.0692	0.7149	0.7972	-1.7853	3.2718	-0.1685	1.3419	-0.1282	1.7797	-0.0276	1.3562	-2.2112	-1.9422	-3.2353	-4.1602	-3.0991	-1.792	-0.0134	-0.529	12.7224	0.1067
1980	AllEnvAE	BMYLD_11BD_12BD_12CH_14CH_14EP4_14EP5_17BI_17CVI	2A	25	IWB10896	5233155_2as_2250	5A	190	1138783_5al_856	2804987_5al_5611	6.0592	1.9541	4.1051	3.301	0.6606	2.6404	-1.1205	-0.8935	2.501	0.2631	2.8598	2.6194	3.5814	0.4533	-0.5132	-9.2216	-0.042	0.1845	1.7282	0.9947	0.5058	-1.0149	1.6049	-0.9439	-3.0593	-3.0321	-3.033	0.0037	-2.7246	-3.9875	-0.5721	12.5528	0.7927
2059	AllEnvAE	BMYLD_11BD_12BD_12CH_14CH_14EP4_14EP5_17BI_17CVI	5D	0	IWB62829	4606132_5dl_1065	7D	120	10396674_3b_3606	IWB15471	5.093	1.8979	3.1951	2.7038	0.6711	2.0326	-0.372	-1.7698	2.5557	0.6299	-0.8894	0.2366	-0.6321	0.3588	-0.8214	-0.108	1.2255	1.5825	3.4061	-0.0013	3.2385	-0.227	1.2934	-9.5567	0.2644	-2.3705	-0.912	-2.1163	-3.6418	0.876	-0.0643	11.1656	-2.9366
2060	AllEnvAE	BMYLD_11BD_12BD_12CH_14CH_14EP4_14EP5_17BI_17CVI	4B	35	4932169_4bs_1285	IWB62686	7D	130	IWB27602	3312958_7dl_3057	5.1676	1.6584	3.5092	2.45	0.5706	1.8794	0.7867	-1.5376	2.3688	0.0299	-1.5177	-0.4616	1.2066	1.5824	1.7724	-3.6743	1.0623	1.4655	0.6825	-0.2546	1.9223	-2.5732	2.3715	-4.266	0.652	-3.3303	0.4485	-2.6809	-2.3552	0.1727	-0.4922	10.8351	-2.5975
1940	AllEnvAE	BMYLD_11BD_12BD_12CH_14CH_14EP4_14EP5_17BI_17CVI	2A	125	6415190_2al_16820	IWA2051	2D	35	5378379_2ds_767	IWB32012	7.3739	1.575	5.799	2.9058	0.5585	2.3472	-1.2067	0.0615	2.3126	0.6533	1.3246	0.1288	2.2779	-0.8868	0.5237	-5.2701	1.2486	0.7723	-2.2004	-1.5884	-0.5845	2.9419	1.7995	3.7087	-4.8492	-2.9801	-0.055	-0.223	-3.0217	0.5992	1.7011	10.705	-6.7255
2004	AllEnvAE	BMYLD_11BD_12BD_12CH_14CH_14EP4_14EP5_17BI_17CVI	3A	165	IWB73079	IWA7157	6B	0	IWB6981	2950610_6bs_6372	5.2651	1.4169	3.8483	2.7505	0.5548	2.1957	-0.5353	-1.0494	2.2906	0.7836	4.1101	0.3579	-0.2405	-0.0277	-0.7387	-2.1074	-2.1373	0.7538	3.4421	1.1548	0.736	1.8839	1.0582	-5.0013	-4.0276	-2.5594	-1.2763	1.3664	-3.0612	-3.2432	-0.194	11.2682	-2.3005
1942	AllEnvAE	BMYLD_11BD_12BD_12CH_14CH_14EP4_14EP5_17BI_17CVI	2B	95	5195420_2bs_689	5167661_2bs_2479	2D	90	5383026_2ds_1396	IWA1712	5.1927	1.3865	3.8063	3.7622	0.4711	3.2911	-1.9267	-1.8428	2.2095	1.8278	-0.5297	0.9006	1.8117	0	0.9997	-1.7864	-3.2237	1.5035	2.923	2.95	-0.1274	-1.0712	1.8329	-3.9565	-4.0543	-2.6793	-0.0755	-1.9839	-1.3322	1.1535	-2.6145	14.0168	-6.4849
1953	AllEnvAE	BMYLD_11BD_12BD_12CH_14CH_14EP4_14EP5_17BI_17CVI	2D	115	9842271_2dl_198	9831852_2dl_1424	3D	115	IWB29724	IWB8827	8.0629	1.2589	6.804	4.2593	0.4708	3.7885	0.5158	0.7651	2.1538	-0.765	-0.2335	-1.0919	-1.3708	-0.4447	1.8396	2.1995	-0.1332	0.2292	-1.4115	-0.1433	0.5492	-0.9548	1.1213	-2.4351	3.045	-2.2769	-6.1297	-4.3838	-3.3237	2.4148	0.759	14.9501	-2.0098
2038	AllEnvAE	BMYLD_11BD_12BD_12CH_14CH_14EP4_14EP5_17BI_17CVI	3B	5	10435017_3b_750	10695257_3b_2102	7B	110	6467584_7bl_2776	IWB56847	6.8442	1.1558	5.6885	3.3687	0.4796	2.8892	0.5533	-0.2626	2.1606	0.1393	-1.0962	-1.6786	-0.3257	-1.0379	-1.7675	-0.159	5.9255	-0.5884	-0.1465	-0.4388	1.5663	-0.2385	0.848	0.8658	-1.8679	-1.8759	1.0161	-1.5758	-1.4597	-2.3182	-0.8704	-6.0223	13.1062
1938	AllEnvAE	BMYLD_11BD_12BD_12CH_14CH_14EP4_14EP5_17BI_17CVI	2A	20	5273051_2as_13875	5228901_2as_1097	2B	125	7931900_2bl_12035	7988902_2bl_1379	5.0531	1.0579	3.9952	2.8	0.41	2.3901	-1.1954	-0.569	1.9972	0.289	1.6848	2.7515	3.1343	0.7625	-0.204	-7.829	-0.5891	0.5281	-0.9617	-0.0855	-0.1568	4.0225	0.3786	0.6072	-4.3324	-2.8347	-2.5556	-0.4521	-3.6232	2.2911	-2.1925	11.8371	-2.4701
2037	AllEnvAE	BMYLD_11BD_12BD_12CH_14CH_14EP4_14EP5_17BI_17CVI	6D	20	4251907_7as_438	IWB65463	7B	90	IWB29268	6680752_7bl_3474	6.0729	1.0061	5.0668	2.9735	0.3479	2.6256	0.6717	0.4058	1.8185	-0.8509	-1.528	-1.423	-1.3188	-0.0789	0.2264	4.6015	0.3716	-1.0327	0.6381	-0.4915	1.2321	-0.6777	1.4578	1.0239	-2.15	-2.6965	1.0357	0.3976	-4.7356	-1.2899	-0.8198	12.2435	-4.135
2018	AllEnvAE	BMYLD_11BD_12BD_12CH_14CH_14EP4_14EP5_17BI_17CVI	2B	25	IWB5813	IWB45508	6D	105	IWA1924	2212771_6dl_1193	5.0812	0.449	4.6322	1.4764	0.1702	1.3062	0.8265	-1.0354	1.2958	-1.9673	-5.3212	-0.9495	-0.566	-0.3268	-2.0253	12.3766	-1.2205	0.0999	0.6194	-0.1834	-0.2985	1.8116	2.5047	-2.6436	-1.91	-1.6948	-3.398	-4.3131	-0.4712	1.6464	-0.3011	0.2537	8.2781
1998	AllEnvAE	BMYLD_11BD_12BD_12CH_14CH_14EP4_14EP5_17BI_17CVI	4B	10	IWA1316	IWB63893	6A	100	IWB35971	5833886_6al_7085	5.1849	0.1626	5.0223	2.5935	0.0667	2.5268	0.6546	-0.7076	0.794	-0.6575	0.2791	-1.287	0.8882	0.8851	1.7689	-1.7341	-0.1426	-0.2164	0.5906	0.8255	-1.2662	1.9258	0.6905	-4.6772	2.1274	-1.4291	-5.6125	-4.0277	-1.2733	1.1114	1.7859	11.7237	-2.2784
2012	AllEnvAE	BMYLD_11BD_12BD_12CH_14CH_14EP4_14EP5_17BI_17CVI	4D	0	IWB15038	IWB61488	6D	5	IWB6829	4251907_7as_438	6.405	0.0896	6.3154	2.636	0.0318	2.6042	-2.3386	0.6986	0.5415	1.9018	4.4569	1.0919	1.2423	-4.9247	1.6826	-6.6904	1.2395	-0.2984	-3.3473	-0.9093	0.0819	-1.5936	0.568	1.6987	3.7999	-0.7375	-7.0785	-2.3993	-2.2602	-0.4506	3.2135	11.1566	-1.444
1951	AllEnvAE	BMYLD_11BD_12BD_12CH_14CH_14EP4_14EP5_17BI_17CVI	1D	10	IWA1788	IWB44341	3D	55	6926803_3dl_1308	6895780_3dl_2105	5.4584	0.0081	5.4503	3.6474	0.0039	3.6436	0.5923	0.7006	0.1825	0.1852	-1.2708	1.068	2.1172	-4.0313	-0.8692	5.1584	-2.3575	-1.1364	-3.9313	-0.359	-0.9792	-1.0045	-1.7926	9.2446	-0.0418	-0.1957	-6.1302	-1.9822	-2.2403	-0.0308	1.9047	13.9373	-5.2628
2035	AllEnvAE	BMYLD_11BD_12BD_12CH_14CH_14EP4_14EP5_17BI_17CVI	2A	35	IWB70473	IWB72185	7B	65	1677976_6ds_372	6675966_7bl_2065	7.7075	3.8031	3.9044	4.8904	1.4049	3.4855	-2.0552	1.1602	-3.7004	1.4607	5.2812	1.5934	4.8193	-0.1731	0.2192	-13.2532	0.0525	-0.7751	-2.4705	-1.3574	-0.3127	-3.5131	0.5223	8.4861	-0.5795	3.7748	1.1494	2.5213	4.1032	1.2483	3.6806	-14.7013	-1.7763
2031	AllEnvAE	BMYLD_11BD_12BD_12CH_14CH_14EP4_14EP5_17BI_17CVI	4D	5	IWB30733	2280021_4ds_778	7B	55	3018058_7bs_1146	712093_7bs_27	5.3833	2.6877	2.6956	3.5787	1.0322	2.5466	-1.3069	1.1112	-3.1468	0.8353	4.8016	-0.3896	1.4097	1.9708	1.5113	-11.5445	1.4054	-0.4762	-2.0068	-2.8104	-0.7042	-3.2228	1.442	6.8097	0.9686	3.3265	2.194	1.3906	2.7583	0.8028	2.3669	-12.9284	0.0892
2006	AllEnvAE	BMYLD_11BD_12BD_12CH_14CH_14EP4_14EP5_17BI_17CVI	1A	95	2668228_1al_1411	3896886_1al_1135	6B	5	IWB48400	4227462_6bl_1640	5.0562	0.1533	4.9028	2.3105	0.0555	2.255	-1.6635	1.7866	0.7611	1.7244	-0.1748	0.6872	3.3747	0.6771	1.8081	-12.8864	4.7897	-2.1752	0.9853	-2.1628	-2.3814	-0.7306	-2.7179	8.8877	0.295	-1.1007	6.4308	-0.7643	-1.2363	2.2549	0.1132	-10.942	5.2444
1988	AllEnvAE	BMYLD_11BD_12BD_12CH_14CH_14EP4_14EP5_17BI_17CVI	4D	5	IWB30733	2280021_4ds_778	5B	130	IWB36204	IWB34704	7.2083	3.6616	3.5466	3.0744	1.4123	1.662	-1.0363	0.2081	3.6671	0.5858	4.8322	-0.559	1.2033	1.7274	1.4211	-10.8454	1.6347	-0.0121	3.6108	0.4155	0.2288	-1.3139	0.8948	-5.8649	2.0409	-3.4904	0.9536	-2.4267	-2.9608	-2.7926	-2.6465	7.7463	5.6171
2052	AllEnvAE	BMYLD_11BD_12BD_12CH_14CH_14EP4_14EP5_17BI_17CVI	2A	0	5237958_2as_10729	5305462_2as_2669	7D	30	5190703_2as_7319	3964646_7ds_11134	6.7124	3.5996	3.1128	2.5893	1.1134	1.4759	-1.4659	-1.7869	3.3662	1.292	-1.0833	0.4842	1.9129	3.5097	1.5587	-6.253	-1.4211	1.493	1.5741	3.0757	2.4868	1.7623	0.2344	-10.325	-0.3012	-3.3919	-0.2648	-2.9584	-2.5211	-0.2999	-2.2195	9.676	1.9795
1994	AllEnvAE	BMYLD_11BD_12BD_12CH_14CH_14EP4_14EP5_17BI_17CVI	2D	100	5329935_2ds_3804	9861581_2dl_506	6A	15	IWB11242	4427440_6as_2573	8.1379	3.2021	4.9358	2.9637	1.0563	1.9074	-2.1111	-0.4215	-3.1708	2.0284	2.9683	2.1835	0.2347	-1.1101	3.4039	-8.1253	-1.5834	0.3414	2.891	-1.3741	1.5798	1.8238	2.0446	-1.733	-5.5734	3.391	1.5047	-0.7016	3.9231	0.6855	1.9108	-10.3612	-0.3522
1993	AllEnvAE	BMYLD_11BD_12BD_12CH_14CH_14EP4_14EP5_17BI_17CVI	3D	60	IWB32805	6891326_3dl_1209	6A	5	4427795_6as_12820	IWB11316	6.2517	3.1503	3.1014	3.3582	1.2449	2.1133	0.11	1.5251	-3.572	-0.6349	-4.278	0.4874	-0.5956	-2.4684	-1.3586	9.0625	-0.2143	-1.434	3.3354	-2.5724	0.2586	1.2307	-1.2521	2.9172	-2.4835	3.6707	1.0815	0.6932	3.335	1.9085	2.8507	-10.6603	-2.8792
1999	AllEnvAE	BMYLD_11BD_12BD_12CH_14CH_14EP4_14EP5_17BI_17CVI	1B	110	3863946_1bl_1046	IWB22011	6A	110	IWB60739	IWB64875	5.399	2.6182	2.7809	3.6432	1.0061	2.6372	1.9044	-0.6778	-3.0788	-1.0464	-2.9254	-0.6507	-1.3803	-2.4452	1.0401	0.8925	6.5154	-0.8406	0.7247	0.92	0.2277	1.098	2.0429	-4.7001	0.5274	2.5414	3.8371	2.031	0.9062	-0.4829	1.2225	-12.8856	2.8303
2066	AllEnvAE	BMYLD_11BD_12BD_12CH_14CH_14EP4_14EP5_17BI_17CVI	1A	100	3939827_1al_7456	IWB72959	7D	205	3375055_7dl_4917	Ksud2	6.0131	2.39	3.623	3.6008	0.8532	2.7475	-0.6552	-0.3151	-2.8908	0.5095	-0.6139	0.7251	2.2237	2.1691	0.1082	-9.0352	3.9136	1.3636	0.0744	-1.4612	1.1284	0.75	1.4416	-0.9749	-2.3218	2.8118	1.6392	2.0394	4.4926	-0.5433	2.3288	-13.2621	0.4935
1955	AllEnvAE	BMYLD_11BD_12BD_12CH_14CH_14EP4_14EP5_17BI_17CVI	2B	135	7939581_2bl_9591	8074934_2bl_7628	4A	10	IWB2521	IWA5196	5.6454	2.3168	3.3286	3.0154	0.9251	2.0903	-1.9804	1.0888	-2.9657	1.6609	-1.305	0.5168	0.9517	2.8663	0.6344	-0.3405	-4.9846	-0.8088	-2.826	1.7747	-0.8913	0.639	-0.0951	0.4673	1.7401	2.3074	1.4055	2.0701	2.6964	-2.8679	2.8607	-11.1101	2.6379
1966	AllEnvAE	BMYLD_11BD_12BD_12CH_14CH_14EP4_14EP5_17BI_17CVI	4B	30	IWB49194	IWB12856	4B	60	6961537_4bl_1161	IWB47537	6.7478	2.3075	4.4403	2.7167	0.9311	1.7856	1.0834	1.3539	-3.0402	-1.0419	-1.9933	-2.496	0.9215	0.7744	2.0825	0.547	1.2057	-0.7067	-0.8145	1.0832	-1.339	1.298	-0.6489	0.0219	1.1061	4.7371	1.8696	2.7355	1.6567	0.548	2.2531	-11.0701	-2.7299
2046	AllEnvAE	BMYLD_11BD_12BD_12CH_14CH_14EP4_14EP5_17BI_17CVI	2B	0	IWB59140	IWB58705	7B	10	6666775_7bl_1452	IWB42621	7.8898	1.8901	5.9996	3.2722	0.7223	2.5499	0.2151	0.5388	-2.6879	-1.2278	0.1313	0.8148	-2.2221	-0.3009	-3.7714	7.0643	-0.4882	-0.9135	5.2755	1.9195	-1.5692	0.7756	-0.3462	-0.2046	-4.937	2.8945	4.2813	3.7924	1.9244	2.0223	-2.7817	-12.4481	0.3148
2025	AllEnvAE	BMYLD_11BD_12BD_12CH_14CH_14EP4_14EP5_17BI_17CVI	2A	105	6337268_2al_1661	IWA8385	7A	125	4433586_7al_347	4557355_7al_14033	5.9397	1.865	4.0747	3.3864	0.5252	2.8612	-1.35	-1.8413	-2.289	1.5247	-1.0462	0.5416	1.2383	-1.4637	0.231	0.577	-1.6027	0.6402	-0.5878	0.5098	1.4467	0.643	-0.3281	0.6171	-2.9408	2.9607	2.5323	2.5676	3.7547	-0.8463	1.9225	-13.5461	0.6545
2020	AllEnvAE	BMYLD_11BD_12BD_12CH_14CH_14EP4_14EP5_17BI_17CVI	5B	145	IWB64985	10848805_5bl_3948	7A	0	IWB73283	IWB22966	5.5468	1.8395	3.7073	2.0576	0.5702	1.4874	0.5251	-2.1884	-2.321	-0.4137	1.0944	-0.0818	-1.2077	-0.0919	-0.8812	-2.1758	3.7577	2.8138	0.807	0.0024	1.6252	1.9232	-0.3397	-11.9269	5.095	3.4203	1.3457	0.6725	3.2917	1.2963	2.3399	-8.3933	-3.9731
2010	AllEnvAE	BMYLD_11BD_12BD_12CH_14CH_14EP4_14EP5_17BI_17CVI	6A	100	IWB35971	5833886_6al_7085	6B	20	3252764_6dl_2803	4357423_6bl_1546	5.4395	1.8058	3.6337	2.8004	0.6706	2.1298	-0.9797	1.4858	-2.599	-0.0034	-0.0483	0.4838	-1.0002	2.125	1.2554	-4.0048	1.1925	-1.5688	2.1473	-2.5784	-2.2506	-0.9852	-2.2933	2.8875	4.6415	2.9888	5.007	0.3994	3.1693	-0.4397	1.3226	-10.8843	-1.5631
2053	AllEnvAE	BMYLD_11BD_12BD_12CH_14CH_14EP4_14EP5_17BI_17CVI	3A	110	4365353_3al_191	4397491_3al_1806	7D	75	3878539_7ds_2063	3889398_7ds_3903	6.5999	1.7224	4.8774	1.3064	0.6212	0.6852	-0.4671	-1.1471	-2.5103	0.5832	4.7119	0.7434	-0.2439	-0.4865	-0.7839	-3.8871	-0.637	0.9035	3.3655	0.7271	2.2068	-1.7313	0.7789	-10.3328	4.0823	1.0168	0.8795	-1.3646	5.1235	2.8545	-0.2975	-5.1501	-3.0621
1968	AllEnvAE	BMYLD_11BD_12BD_12CH_14CH_14EP4_14EP5_17BI_17CVI	1B	120	3915581_1bl_881	IWB44710	4D	5	IWB30733	2280021_4ds_778	5.7041	0.3883	5.3158	1.0861	0.1225	0.9636	1.6581	-1.3327	-1.1375	-1.3044	-2.0634	-0.2457	-0.8615	-3.3345	0.162	3.3876	4.2599	0.8261	4.8826	-0.5144	1.3961	2.2744	1.4415	-11.1791	0.8729	1.3603	-1.4463	-1.4438	4.4469	2.0516	3.9441	-5.4456	-3.4673
1943	AllEnvAE	BMYLD_11BD_12BD_12CH_14CH_14EP4_14EP5_17BI_17CVI	2D	115	9842271_2dl_198	9831852_2dl_1424	3A	5	952215_3as_919	IWB74975	5.036	0.296	4.74	3.6389	0.1106	3.5283	0.0235	1.6743	-1.0436	-0.0371	1.1814	-0.0069	-0.0957	-1.0861	1.6381	-3.0328	1.4392	-1.1039	0.2364	-3.3095	-2.774	-0.6623	-3.0609	9.6682	1.006	1.7386	2.5363	1.9205	4.0543	-0.8201	-1.1417	-14.4657	6.1778
2057	AllEnvAE	BMYLD_11BD_12BD_12CH_14CH_14EP4_14EP5_17BI_17CVI	4A	25	IWB49893	7170734_4al_4707	7D	115	IWB19534	3904672_7ds_853	6.4844	0.0951	6.3893	2.1744	0.043	2.1315	0.6235	-1.3941	-0.6212	-0.588	-2.7689	1.7958	0.5558	-0.0263	0.8182	-1.216	1.4293	1.4836	3.5706	0.0922	3.2099	-0.3447	0.7001	-11.9245	3.2128	0.8907	8.0366	-1.8363	3.716	1.0474	-0.4639	-8.7256	-2.6649
1972	AllEnvAE	BMYLD_11BD_12BD_12CH_14CH_14EP4_14EP5_17BI_17CVI	1D	25	IWB14343	IWB15488	5A	55	2788197_5al_7911	IWA5884	6.191	0.0665	6.1245	3.2601	0.0167	3.2433	0.4839	1.202	-0.4202	-0.5786	2.1865	-1.226	1.2057	-0.7134	0.3141	-0.8162	-0.3721	-1.479	-1.0543	-0.3145	-3.516	1.5824	-0.2295	1.8453	3.1656	0.3908	4.6737	4.1016	0.7039	-1.8581	-1.5977	-12.7859	6.3715
1995	AllEnvAE	BMYLD_11BD_12BD_12CH_14CH_14EP4_14EP5_17BI_17CVI	1A	165	3943783_1al_8115	3918467_1al_6848	6A	20	4344525_6as_6773	4414591_6as_1756	5.9972	0.0201	5.9771	2.5737	0.0057	2.568	1.4635	-1.2051	-0.2302	-1.6296	-1.56	1.3627	-0.8926	-2.9378	1.1263	1.1264	3.4046	0.4726	2.4981	-0.1307	0.7728	0.9619	3.0958	-0.8816	-6.7889	0.2184	-2.4472	2.0647	-1.4139	0.3563	3.3995	8.0593	-10.2371
27	acrossMEs	BM_ME12	2D	65	5378379_2ds_767	IWB32012	3B	30	10446102_3b_9187	10458785_3b_622	5.4029	2.6652	2.7377	6.8944	3.3395	3.5549	-1.7592	-0.9952	3.1122	-1.3549	1.3549	-0.9567	0.9567	3.1973	-3.1973
259	WithinMEs	BMYLD_ME3_14EP4_14EP5_17CVI	5B	100	10825932_5bl_698	10797866_5bl_5612	7B	20	6690935_7bl_1026	IWB24199	6.7404	4.556	2.1844	6.2784	3.7886	2.4898	3.2181	0.3916	5.6675	-2.6685	0.9738	1.6947	0.5984	1.2574	-1.8558	-2.401	-3.9973	6.3982
236	WithinMEs	BMYLD_ME1_11BD_14CH	2B	0	IWB59140	IWB58705	4B	45	7040005_4bl_5774	IWB35006	6.1643	4.4915	1.6728	9.7523	7.1753	2.577	-1.5026	1.3589	2.8977	0.4503	-0.4503	-0.8488	0.8488	-1.7482	1.7482
253	WithinMEs	BMYLD_ME3_14EP4_14EP5_17CVI	3D	135	IWA6485	6947145_3dl_1605	4A	10	IWB8782	3880978_7ds_21557	6.3725	4.4868	1.8857	5.0635	3.1363	1.9272	2.8765	-2.5205	-5.217	-0.0587	-1.6043	1.663	-1.5907	1.0252	0.5655	2.8789	2.8851	-5.764
258	WithinMEs	BMYLD_ME3_14EP4_14EP5_17CVI	3B	5	10435017_3b_750	10695257_3b_2102	7B	110	6467584_7bl_2776	IWB56847	9.0771	4.393	4.6841	9.2143	3.5019	5.7124	1.6008	-0.6845	5.4738	-2.0813	-2.8078	4.8891	0.1835	1.2697	-1.4532	-5.6275	-4.1765	9.804
256	WithinMEs	BMYLD_ME3_14EP4_14EP5_17CVI	1D	115	2251544_1dl_4621	2265875_1dl_13368	6A	25	IWB7466	4339231_6as_947	7.022	4.3578	2.6642	6.3649	3.4041	2.9609	1.1745	-1.7805	5.4404	3.4353	0.608	-4.0433	1.3188	2.4861	-3.8049	-2.4196	-4.3793	6.7989
1996	AllEnvAE	BMYLD_11BD_12BD_12CH_14CH_14EP4_14EP5_17BI_17CVI	1D	110	2285810_1dl_1627	IWB29002	6A	25	IWB7466	4339231_6as_947	9.4354	4.3546	5.0808	3.6366	1.5875	2.0491	0.0093	-1.7711	3.9246	-0.0406	1.3102	-1.1035	-0.8688	4.9102	1.7413	-2.7075	-3.2413	1.0382	0.384	-1.0081	1.0449	1.4696	2.5192	-1.3115	-4.1363	-3.8301	-1.9175	-1.1377	-3.5059	-1.5922	-2.9255	6.8216	8.0873
57	acrossMEs	BMYLD_ME123	4D	5	IWB30733	2280021_4ds_778	6A	35	IWB28195	IWB9169	7.5557	4.3413	3.2144	5.8782	2.6929	3.1853	0.4064	-0.0094	-3.4346	0.4562	0.5269	-0.983	-0.2997	-0.7597	1.0594	2.7641	2.5434	-5.3075
59	acrossMEs	BMYLD_ME123	1D	115	2251544_1dl_4621	2265875_1dl_13368	6A	140	IWA6537	5790951_6al_7695	6.4427	4.242	2.2007	4.7546	2.7276	2.027	0.8691	-0.2283	-3.4509	-1.7318	-0.4483	2.1801	-0.3035	0.1502	0.1533	2.6192	1.5745	-4.1937
56	acrossMEs	BMYLD_ME123	2B	105	8086813_2bl_1220	IWA6317	6A	5	4427795_6as_12820	IWB11316	6.3347	4.1701	2.1646	4.5648	2.5105	2.0543	-0.8624	0.8279	-3.3158	1.6977	1.3287	-3.0264	-0.2306	0.3976	-0.1669	2.179	2.0634	-4.2424
2047	AllEnvAE	BMYLD_11BD_12BD_12CH_14CH_14EP4_14EP5_17BI_17CVI	6D	110	IWB59264	IWB61787	7B	15	IWB42621	IWB34193	8.3442	4.1073	4.2369	3.1832	1.6595	1.5237	-0.5408	0.038	4.0533	-0.4537	-0.3497	0.9511	-0.2247	1.1173	2.0226	-1.0564	-2.0066	-0.5754	4.0975	1.8284	-0.6613	0.5055	1.1228	-0.7728	-5.5447	-3.5487	-0.8911	0.4683	-2.175	-2.3002	-4.0531	7.8159	4.6839
250	WithinMEs	BMYLD_ME3_14EP4_14EP5_17CVI	1A	55	3928641_1al_1202	3871936_1al_1308	2D	35	5378379_2ds_767	IWB32012	5.3409	4.0403	1.3006	4.6313	3.1976	1.4337	-0.1051	0.2001	5.1761	0.6221	0.4569	-1.0789	2.6331	1.5001	-4.1332	-3.2469	-1.5314	4.7783
63	acrossMEs	BMYLD_ME123	2B	100	8001336_2bl_1659	8086813_2bl_1220	7A	120	4497897_7al_5373	4467024_7al_3464	6.8389	3.9904	2.8485	5.2946	2.4736	2.8211	-0.2596	-1.3964	-3.2692	1.2923	1.0551	-2.3474	0.7061	-0.3292	-0.3769	2.6602	2.2696	-4.9298
241	WithinMEs	BMYLD_ME1_11BD_14CH	7A	5	IWB10682	4552254_7al_1912	7D	65	IWB60795	IWB52359	5.1392	3.92	1.2192	7.2984	5.7113	1.5871	0.5366	0.3397	2.6392	-0.344	0.344	0.0481	-0.0481	-1.3947	1.3947
68	acrossMEs	BMYLD_ME123	4A	5	7122024_4al_12134	7171924_4al_271	7D	15	3933813_7ds_676	3856006_7ds_134	6.2402	3.9113	2.329	4.8803	2.4799	2.4004	-0.3728	-0.4751	3.3268	-0.0913	0.9646	-0.8733	0.0758	1.8947	-1.9705	-2.127	-2.4833	4.6103
50	acrossMEs	BMYLD_ME123	4A	10	IWB8782	3880978_7ds_21557	4B	40	4883984_4bs_7910	4915276_4bs_830	5.6684	3.8828	1.7856	3.9508	2.3008	1.65	-1.0375	1.6167	-3.1791	0.9223	1.8338	-2.7561	-0.5201	-1.3319	1.8519	1.9157	1.8974	-3.813
62	acrossMEs	BMYLD_ME123	1D	110	2285810_1dl_1627	IWB29002	6D	95	3244598_6dl_3510	IWB20283	6.1111	3.8499	2.2613	4.3959	2.296	2.0999	1.3987	-0.1578	-3.1701	-1.7893	-0.4496	2.2389	-1.0108	-1.0674	2.0782	2.4476	1.7512	-4.1988
245	WithinMEs	BMYLD_ME2_12BD_12CH	1D	5	1913609_1ds_13103	IWB45439	5A	40	IWB2928	1538313_5as_2595	5.0284	3.7693	1.2591	6.2522	5.0469	1.2053	0.2046	-1.0459	4.5941	-1.8824	1.8824	-0.8761	0.8761	2.3683	-2.3683
46	acrossMEs	BMYLD_ME123	3A	45	IWB40137	IWB6187	3D	0	3395457_7dl_548	IWB52937	6.7567	3.7635	2.9931	4.8839	2.3051	2.5788	-0.1899	0.4004	-3.1874	0.0122	1.7236	-1.7357	0.6506	-1.3477	0.6971	3.079	1.6503	-4.7293
246	WithinMEs	BMYLD_ME2_12BD_12CH	1B	40	3426638_1bs_9201	3434667_1bs_721	7B	10	6666775_7bl_1452	IWB42621	5.3686	3.6346	1.734	7.5029	5.1191	2.3838	2.6604	4.1083	4.6902	0.2531	-0.2531	1.7503	-1.7503	3.1844	-3.1844
252	WithinMEs	BMYLD_ME3_14EP4_14EP5_17CVI	1A	170	3979536_1al_394	IWB8702	4A	15	7133300_4al_963	7110982_4al_4033	5.7444	3.5679	2.1765	4.8921	2.9257	1.9664	2.6063	1.6056	5.0855	-3.3744	-0.3395	3.7139	0.0807	-0.2898	0.209	-0.907	-4.5239	5.4309
257	WithinMEs	BMYLD_ME3_14EP4_14EP5_17CVI	2A	125	6415190_2al_16820	IWA2051	7B	5	IWB1438	IWB36522	5.8748	3.5563	2.3185	6.0141	3.0177	2.9964	0.0018	1.0802	5.1354	-1.5094	-0.2979	1.8073	1.1535	-0.3963	-0.7572	-3.5243	-3.6528	7.1771
49	acrossMEs	BMYLD_ME123	3A	145	4352445_3al_4020	IWB61269	4B	0	4892760_4bs_24366	4867710_4bs_6948	5.6635	3.4511	2.2124	3.8711	2.0645	1.8066	-0.6484	1.5156	-3.0217	-0.7102	0.1995	0.5107	-0.7704	-2.2595	3.0299	2.6125	1.4086	-4.0211
2030	AllEnvAE	BMYLD_11BD_12BD_12CH_14CH_14EP4_14EP5_17BI_17CVI	1A	55	3928641_1al_1202	3871936_1al_1308	7B	45	3138767_7bs_7628	IWB67149	6.0707	3.4193	2.6514	2.8121	1.3214	1.4907	-1.2204	1.9233	-3.6207	1.5085	-1.9443	0.2202	1.1224	1.8701	1.3748	-3.5054	-0.6463	-1.2158	-2.8015	-3.2642	-0.3987	-2.244	0.4346	5.7248	3.7648	3.1083	1.3361	2.2276	3.5119	-0.3257	1.8064	-9.0169	-2.6477
48	acrossMEs	BMYLD_ME123	3D	135	IWA6485	6947145_3dl_1605	4A	10	IWB8782	3880978_7ds_21557	5.3342	3.418	1.9162	3.2471	1.8521	1.395	1.2595	-1.7164	-2.868	-0.6012	-1.6598	2.261	1.3625	2.2457	-3.6082	2.2764	1.2678	-3.5442
51	acrossMEs	BMYLD_ME123	1B	70	3759548_1bl_534	3920638_1bl_6725	4D	25	IWA5751	IWB3336	6.4426	3.389	3.0535	5.3412	2.1541	3.1871	-0.2774	0.3929	3.0481	0.4826	-0.4639	-0.0188	1.1405	0.4385	-1.579	-2.6797	-2.5526	5.2324
54	acrossMEs	BMYLD_ME123	3A	100	IWB8470	4328257_3al_136	5B	30	2257745_5bs_2895	2273282_5bs_10489	5.2792	3.3766	1.9025	3.474	1.9405	1.5335	0.3119	0.3094	2.9217	-0.295	1.1277	-0.8326	-0.5278	0.2284	0.2995	-2.2907	-1.3258	3.6164
53	acrossMEs	BMYLD_ME123	2D	115	9842271_2dl_198	9831852_2dl_1424	5A	85	IWB52495	2694791_5al_655	5.3076	3.2996	2.0081	4.1606	2.0953	2.0653	-0.2602	-2.2627	3.0652	0.0053	0.797	-0.8023	0.838	0.1136	-0.9516	-2.1727	-2.1301	4.3028
2023	AllEnvAE	BMYLD_11BD_12BD_12CH_14CH_14EP4_14EP5_17BI_17CVI	3B	100	10399501_3b_3622	10765212_3b_7951	7A	80	IWA7187	IWB48426	5.2601	3.2201	2.04	2.5036	1.2831	1.2206	0.0407	-1.6076	3.5048	-0.6458	1.9004	2.1238	-1.7934	0.0988	-1.2348	1.1468	-1.5957	1.5126	0.0674	0.7621	1.3378	-0.5918	-0.2306	-2.9465	0.089	-1.7308	-0.0201	-2.8549	-2.9829	-0.8438	-2.6195	7.0302	4.0218
1989	AllEnvAE	BMYLD_11BD_12BD_12CH_14CH_14EP4_14EP5_17BI_17CVI	5B	95	10851545_5bl_762	9534166_5bl_2211	5B	135	IWB64985	10848805_5bl_3948	6.0708	3.1702	2.9006	2.3685	0.9618	1.4067	0.9004	-0.0645	3.1429	-0.3499	2.2044	-2.038	0.8697	-0.4209	2.2646	-6.9392	4.4093	0.1576	1.8495	1.2166	-0.4649	-1.2532	-0.2514	-2.5368	1.2827	-3.0524	0.1473	-2.1417	-1.8524	-2.9888	-1.7351	7.5764	4.0467
47	acrossMEs	BMYLD_ME123	1A	175	3971039_1al_2867	IWB28321	4A	15	7133300_4al_963	7110982_4al_4033	7.817	3.1636	4.6534	5.0949	1.9023	3.1926	1.4651	1.5444	2.978	-1.0749	-0.7559	1.8309	-0.5662	-0.2159	0.7821	-4.1205	-0.8994	5.0199
1959	AllEnvAE	BMYLD_11BD_12BD_12CH_14CH_14EP4_14EP5_17BI_17CVI	3D	135	IWA6485	6947145_3dl_1605	4A	10	IWB8782	3880978_7ds_21557	7.2225	2.9562	4.2664	2.0405	0.9979	1.0427	0.7951	-0.957	-3.1206	-0.6552	-3.0161	-2.4068	0.8661	1.9391	0.4526	-0.8771	3.6974	0.5846	2.2327	3.24	0.9454	-3.0999	-0.4928	-2.4261	-0.9839	2.4573	-1.1568	0.9249	3.5908	0.8787	0.8948	0.1919	-7.7816
1947	AllEnvAE	BMYLD_11BD_12BD_12CH_14CH_14EP4_14EP5_17BI_17CVI	3A	135	4440800_3al_1066	4449335_3al_844	3B	10	IWB60928	10770056_3b_4305	5.853	2.9561	2.897	2.8998	1.0532	1.8465	0.1365	0.4046	-3.1847	-0.7082	1.3645	-1.3403	-0.056	-1.2839	-2.316	6.9607	-2.6208	-0.2815	-0.7996	-1.1609	-2.0362	-0.6909	-0.5165	1.2732	4.2122	2.6201	3.2591	2.82	2.4189	1.9324	1.1737	-8.4533	-5.7709
2027	AllEnvAE	BMYLD_11BD_12BD_12CH_14CH_14EP4_14EP5_17BI_17CVI	2B	110	8042513_2bl_9079	7988440_2bl_2063	7A	5	IWB10682	4552254_7al_1912	7.2964	2.9177	4.3787	2.2984	1.1553	1.1432	-1.0789	1.4478	-3.385	1.2252	-0.0972	-0.3605	1.8235	0.1013	0.9952	-2.7635	-0.924	-1.3325	-4.5475	-1.9333	-0.6242	0.135	-1.2637	8.5877	0.9785	3.5184	0.3331	-1.1931	2.4249	1.5764	3.5497	-6.6284	-3.581
66	acrossMEs	BMYLD_ME123	2B	85	IWB6075	5164212_2bs_2439	7B	110	6467584_7bl_2776	IWB56847	6.5382	2.9171	3.6212	5.0098	1.6989	3.311	-2.0026	-1.0135	-2.8275	2.0903	2.5278	-4.6182	0.5744	0.9434	-1.5178	3.0976	2.5268	-5.6244
237	WithinMEs	BMYLD_ME1_11BD_14CH	2D	25	IWA4746	IWA1107	5B	120	IWB62048	IWB49401	6.4207	2.9148	3.5059	8.6206	4.1936	4.427	-0.5422	0.416	-2.2514	0.8798	-0.8798	0.1747	-0.1747	2.3341	-2.3341
244	WithinMEs	BMYLD_ME2_12BD_12CH	1A	140	IWB36704	2319797_1al_3656	4D	30	14307148_4dl_v2_1144	14462345_4dl_v2_3077	5.5153	2.8759	2.6393	7.7795	4.0741	3.7054	0.9041	1.5723	4.1768	0.4989	-0.4989	1.1643	-1.1643	3.975	-3.975
52	acrossMEs	BMYLD_ME123	1B	150	IWB73713	IWB11800	5A	80	2774965_5al_1437	2784324_5al_4296	5.0115	2.8756	2.1359	3.932	1.7611	2.1709	-0.2157	-0.8722	-2.8448	0.4191	-0.3086	-0.1105	0.0468	-0.5638	0.517	2.1862	2.2584	-4.4446
238	WithinMEs	BMYLD_ME1_11BD_14CH	3A	70	IWB61883	IWB5751	6A	115	5830501_6al_7505	IWA7572	5.2737	2.8733	2.4004	7.5635	4.1751	3.3884	1.1877	-1.4897	2.271	0.5499	-0.5499	-0.1428	0.1428	-2.0409	2.0409
64	acrossMEs	BMYLD_ME123	4B	95	IWA27	IWB3567	7B	50	IWA7326	3127656_7bs_1145	5.5268	2.8488	2.678	4.2451	1.6663	2.5788	0.0445	-0.6117	2.6856	-1.7602	-0.1166	1.8769	1.1542	-1.4027	0.2485	-2.7794	-1.9096	4.6891
60	acrossMEs	BMYLD_ME123	5A	90	1134341_5al_336	2807144_5al_1423	6B	20	3252764_6dl_2803	4357423_6bl_1546	5.4625	2.846	2.6165	4.1103	1.6517	2.4586	-1.8907	1.9496	-2.7352	0.8263	0.4072	-1.2335	-2.4573	0.1337	2.3236	2.5768	2.1019	-4.6787
235	WithinMEs	BMYLD_ME1_11BD_14CH	1A	140	IWB36704	2319797_1al_3656	2D	30	IWA6156	5378379_2ds_767	5.3293	2.829	2.5003	8.1805	4.3311	3.8493	0.5418	0.3258	-2.3117	-0.3187	0.3187	0.5173	-0.5173	2.1658	-2.1658
247	WithinMEs	BMYLD_ME2_12BD_12CH	4A	15	7133300_4al_963	7110982_4al_4033	7D	110	3946880_7ds_1493	IWB4104	6.7604	2.8257	3.9347	9.9237	3.9946	5.929	-0.1161	-0.3705	4.1847	-2.5917	2.5917	0.7849	-0.7849	4.9755	-4.9755
1956	AllEnvAE	BMYLD_11BD_12BD_12CH_14CH_14EP4_14EP5_17BI_17CVI	1A	170	3979536_1al_394	IWB8702	4A	15	7133300_4al_963	7110982_4al_4033	7.9607	2.769	5.1917	2.2771	1.0961	1.181	1.9118	0.6193	3.2956	-2.1136	-1.4446	1.3871	-1.3524	-2.6757	0.358	1.4476	4.3937	-0.3117	-1.9703	2.2543	0.5277	1.0673	0.6954	-3.4581	1.1954	-4.1675	-0.3558	-1.3186	-2.2814	0.8794	-2.7363	2.7456	7.2346
65	acrossMEs	BMYLD_ME123	3B	60	10707498_3b_3621	IWA1094	7B	85	IWB56477	IWB29268	5.2455	2.7679	2.4777	3.9143	1.5977	2.3166	-0.7824	-0.737	-2.6263	0.215	0.7807	-0.9957	1.148	0.6961	-1.8441	2.0858	2.3871	-4.4729
61	acrossMEs	BMYLD_ME123	2A	120	IWA1960	IWB10182	6D	65	IWB6427	3325327_6dl_5670	5.4014	2.7192	2.6821	3.1883	1.5911	1.5972	-0.9521	-0.7657	2.6104	1.136	-0.1225	-1.0135	-0.522	-0.8177	1.3396	-2.9867	-0.4683	3.455
251	WithinMEs	BMYLD_ME3_14EP4_14EP5_17CVI	1B	110	3863946_1bl_1046	IWB22011	3A	145	4352445_3al_4020	IWB61269	5.349	2.6654	2.6836	4.8876	2.0912	2.7964	3.1658	-1.0274	-4.2172	-3.8656	-0.2483	4.1139	0.3434	0.2609	-0.6043	2.2662	4.5047	-6.7709
70	acrossMEs	BMYLD_ME123	7A	110	4475012_7al_1064	4449829_7al_2041	7D	175	3331431_7dl_1347	3339103_7dl_7994	5.1177	2.6624	2.4553	4.3549	1.7396	2.6153	-0.7974	0.4919	-2.7399	0.2981	-0.1387	-0.1593	-0.179	-0.0125	0.1916	2.0754	2.6613	-4.7368
1975	AllEnvAE	BMYLD_11BD_12BD_12CH_14CH_14EP4_14EP5_17BI_17CVI	1A	55	3928641_1al_1202	3871936_1al_1308	5A	95	2683137_5al_1814	IWB10117	5.769	2.6281	3.141	2.3412	0.9971	1.3441	-0.5769	-0.6718	-3.1098	0.9122	-2.3253	-0.7891	0.8763	1.3258	1.3463	-1.5797	0.2333	0.0974	-1.9049	-2.4241	-0.3562	2.0617	1.263	4.0346	-2.7714	3.2129	-0.2335	3.683	1.2845	2.5608	0.9262	-7.5953	-3.8386
1992	AllEnvAE	BMYLD_11BD_12BD_12CH_14CH_14EP4_14EP5_17BI_17CVI	1B	105	3922607_1bl_22064	3865749_1bl_7947	5D	15	4604842_5dl_2776	4572128_5dl_57	5.662	2.4363	3.2257	2.499	0.8304	1.6686	1.3072	-1.4775	-2.8353	-0.567	-3.4192	0.1136	-2.2284	-3.3041	1.0999	2.194	6.1113	1.2403	0.9579	-2.9141	-0.8039	1.4055	2.0086	-4.8384	2.944	2.4379	-2.4048	3.7738	2.6994	1.0419	2.7622	-9.1638	-1.1466
43	acrossMEs	BMYLD_ME123	1A	150	3923044_1al_2119	IWB43028	1B	0	3473141_1bs_756	3482114_1bs_10487	5.0206	2.3693	2.6513	4.2065	1.5129	2.6936	0.6065	-2.0887	-2.5483	-0.0202	0.1833	-0.163	1.2992	0.7086	-2.0078	2.6876	2.1165	-4.804
1985	AllEnvAE	BMYLD_11BD_12BD_12CH_14CH_14EP4_14EP5_17BI_17CVI	1A	55	3928641_1al_1202	3871936_1al_1308	5B	35	10873229_5bl_4242	IWB56939	5.8826	2.359	3.5236	2.5883	0.9213	1.667	-0.8183	0.4338	-2.9771	1.1177	-2.3795	-0.4495	0.9253	1.6486	1.2712	-2.3731	0.2393	0.1748	0.6524	0.7893	-1.5108	-1.5821	1.0345	1.2053	-0.7634	3.3038	0.6401	3.0602	3.964	1.2566	0.9686	-7.8463	-5.347
240	WithinMEs	BMYLD_ME1_11BD_14CH	4B	0	4892760_4bs_24366	4867710_4bs_6948	7B	55	3018058_7bs_1146	712093_7bs_27	5.0375	2.3491	2.6884	7.4755	3.4639	4.0116	1.6017	0.7389	-2.0545	-1.5972	1.5972	-0.1466	0.1466	2.2097	-2.2097
254	WithinMEs	BMYLD_ME3_14EP4_14EP5_17CVI	2D	115	9842271_2dl_198	9831852_2dl_1424	5B	115	10922699_5bl_529	IWB62049	5.3742	2.3345	3.0397	5.6193	1.9182	3.7011	0.3628	2.8842	-4.0397	-1.1681	1.4565	-0.2884	-3.0076	0.242	2.7656	3.4458	4.4794	-7.9252
1991	AllEnvAE	BMYLD_11BD_12BD_12CH_14CH_14EP4_14EP5_17BI_17CVI	5B	30	2257745_5bs_2895	2273282_5bs_10489	5D	10	4604842_5dl_2776	4572128_5dl_57	7.0299	2.3323	4.6976	1.8893	0.8252	1.0641	0.0892	-0.0698	-2.8158	0.1427	0.2194	1.1925	-2.1823	-1.3005	1.077	2.2395	-1.3884	-0.3621	-1.0286	-2.6865	-1.9591	0.3379	0.5761	3.457	1.6653	3.3374	-0.1239	-0.4618	2.5114	1.9674	2.5011	-2.8939	-6.8376
2033	AllEnvAE	BMYLD_11BD_12BD_12CH_14CH_14EP4_14EP5_17BI_17CVI	5B	115	10922699_5bl_529	IWB62049	7B	60	7950984_2bl_656	6682374_7bl_2995	6.2065	2.2809	3.9257	2.8324	0.7998	2.0326	1.0685	0.8614	-2.7812	-0.4569	0.799	-1.5718	-0.4884	-1.5168	2.222	-1.3936	2.4064	-0.285	-1.1218	-1.9416	-0.0829	-3.293	0.8493	5.069	0.8058	3.3717	3.4768	0.9857	2.9825	2.647	1.3363	-8.9007	-5.8993
2014	AllEnvAE	BMYLD_11BD_12BD_12CH_14CH_14EP4_14EP5_17BI_17CVI	5A	15	IWB41715	IWB21456	6D	50	3315775_6dl_2771	3213267_6dl_2164	6.403	2.2731	4.1299	2.1092	0.7766	1.3326	1.2156	-0.6321	-2.7396	-1.9417	0.0348	-0.6461	-2.3796	-0.0763	0.3863	1.5062	3.1164	-1.113	-2.3497	-1.1992	-0.0455	-0.2473	4.1937	5.7763	-5.0154	3.3974	0.4242	3.135	1.8979	0.2763	2.6521	-5.2316	-6.5514
2048	AllEnvAE	BMYLD_11BD_12BD_12CH_14CH_14EP4_14EP5_17BI_17CVI	5B	100	10825932_5bl_698	10797866_5bl_5612	7B	20	6690935_7bl_1026	IWB24199	5.3719	2.2637	3.1083	2.1962	0.9064	1.2898	1.3048	0.3902	2.9547	-0.3146	2.3205	-2.1962	0.4118	-0.7552	2.8872	-5.9616	3.6081	-0.1755	2.4588	1.4473	-1.0314	0.5998	1.2588	-2.7033	-1.8544	-1.7747	-1.5691	-2.0588	-2.4251	0.3118	-1.2845	-0.3106	9.111
58	acrossMEs	BMYLD_ME123	3B	80	10760613_3b_8779	10766333_3b_8098	6A	115	5830501_6al_7505	IWA7572	5.0128	2.2526	2.7603	3.9442	1.287	2.6571	0.3023	-0.5234	2.3598	-0.6012	0.3472	0.2539	-0.891	0.6929	0.1981	-2.3797	-2.3976	4.7773
2029	AllEnvAE	BMYLD_11BD_12BD_12CH_14CH_14EP4_14EP5_17BI_17CVI	2D	80	IWB27856	5359691_2ds_1974	7A	15	IWA5904	IWB63338	5.4818	2.2192	3.2626	1.2125	0.7859	0.4266	-0.469	0.2023	2.7666	0.7759	0.0402	3.0216	-1.0426	-1.1671	1.1672	0.286	-3.0811	-0.3998	-4.0847	-1.6413	-0.2187	-0.1056	0.6267	7.5919	-1.7685	-2.0244	-0.2842	-3.9504	-0.2278	1.2958	0.5206	3.1205	1.5499
2056	AllEnvAE	BMYLD_11BD_12BD_12CH_14CH_14EP4_14EP5_17BI_17CVI	3D	115	IWB29724	IWB8827	7D	105	IWB53131	3945820_7ds_374	6.4957	2.2188	4.277	2.1253	0.7384	1.3869	0.7859	-1.2231	2.7245	0.2894	-2.227	-0.3574	-0.2158	-0.7081	1.4352	-0.9668	2.7506	0.6975	0.5838	-0.3772	2.6275	-0.8895	1.4503	-6.2136	2.1212	-3.3705	-1.2738	-3.5995	-0.0835	0.9017	-0.6144	8.9834	-0.9434
1974	AllEnvAE	BMYLD_11BD_12BD_12CH_14CH_14EP4_14EP5_17BI_17CVI	2D	115	9842271_2dl_198	9831852_2dl_1424	5A	85	IWB52495	2694791_5al_655	5.2189	2.135	3.0839	1.6059	0.8235	0.7824	-0.2816	-1.3998	2.8597	0.0175	1.2282	0.2786	-0.2409	-1.1064	1.6584	-1.5063	-0.3291	0.611	-3.8354	-1.9832	-0.1163	1.5658	0.2258	8.9532	-5.4208	-1.8911	-2.0858	-3.0303	-2.615	0.6324	0.906	2.3689	5.7148
1969	AllEnvAE	BMYLD_11BD_12BD_12CH_14CH_14EP4_14EP5_17BI_17CVI	1D	30	IWB15488	1911116_1ds_1558	4D	15	2298011_4ds_5609	2314131_4ds_1883	5.4808	2.134	3.3468	2.1784	0.8129	1.3655	-0.3943	-1.2585	2.79	1.0128	4.7284	-0.8555	3.1003	-0.5823	0.9899	-8.0252	-0.3683	1.4204	5.2	0.4238	0.8701	0.8281	0.9475	-9.6951	0.0052	-3.07	-0.7929	-3.7203	-0.2889	-0.4685	-3.1412	8.2268	3.2551
260	WithinMEs	BMYLD_ME3_14EP4_14EP5_17CVI	3B	95	10337183_3b_613	10562713_3b_11505	7D	185	3356799_7dl_7319	3395780_7dl_1754	5.7874	2.0948	3.6926	6.002	1.5943	4.4077	-0.4715	0.3468	3.6785	0.2399	0.804	-1.0438	0.0302	0.7965	-0.8267	-4.9956	-3.6498	8.6454
1932	AllEnvAE	BMYLD_11BD_12BD_12CH_14CH_14EP4_14EP5_17BI_17CVI	1B	105	3922607_1bl_22064	3865749_1bl_7947	2A	55	5235903_2as_460	IWB32426	5.6167	2.0875	3.5292	1.8349	0.8054	1.0295	1.4365	-2.9652	-2.7507	-0.6981	-3.244	-0.1552	-2.4628	-3.3155	1.0162	2.6351	6.2244	2.3924	1.5034	0.0656	2.2874	-1.499	0.215	-2.673	-2.2918	2.8264	0.9193	2.0438	2.7256	-1.9626	-0.4781	-7.1996	1.1252
2061	AllEnvAE	BMYLD_11BD_12BD_12CH_14CH_14EP4_14EP5_17BI_17CVI	7A	95	4061217_7as_349	IWA7419	7D	130	IWB27602	3312958_7dl_3057	5.1223	2.03	3.0923	1.794	0.7283	1.0657	-0.4196	-1.3673	-2.669	0.7488	-0.7084	0.2234	0.5316	0.1574	-1.1093	2.9007	-2.7442	1.1869	0.7638	-0.5323	1.7908	-2.5587	2.2818	-3.0019	0.0696	2.1595	1.8401	0.1253	3.9928	0.0021	2.1012	-5.69	-4.5309
45	acrossMEs	BMYLD_ME123	2B	50	IWB22828	5159815_2bs_6646	2D	110	9821121_2dl_24264	9852937_2dl_2983	5.1678	1.9062	3.2615	3.4624	0.9327	2.5297	-0.7948	0.4382	2.0205	-0.2072	0.7711	-0.5638	-0.205	0.8213	-0.6163	-1.6054	-3.0197	4.625
55	acrossMEs	BMYLD_ME123	4A	0	7156920_4al_5391	7170148_4al_6104	5B	80	10806316_5bl_7057	IWB7405	5.1337	1.8464	3.2873	4.4502	1.1428	3.3073	-0.1638	1.1434	-2.2195	0.2408	1.1777	-1.4185	-0.6644	-0.5248	1.1892	2.0857	3.226	-5.3117
67	acrossMEs	BMYLD_ME123	2A	90	IWB20877	IWB34603	7D	0	3969946_7ds_811	3963644_7ds_7863	5.1783	1.8175	3.3608	3.2548	1.0894	2.1654	-1.8613	0.0388	-2.2293	1.6586	0.8029	-2.4614	-0.582	0.903	-0.321	3.4751	0.6489	-4.1241
2062	AllEnvAE	BMYLD_11BD_12BD_12CH_14CH_14EP4_14EP5_17BI_17CVI	6A	80	4429961_6as_3656	4367174_6as_7784	7D	170	IWB32841	3331431_7dl_1347	6.0375	1.802	4.2355	2.3152	0.589	1.7263	0.9601	-0.3349	-2.3823	-2.3446	-1.5204	-0.9584	-2.3056	3.3317	-0.3117	1.9988	2.1102	0.5597	2.9155	0.0994	0.3801	-0.346	-0.1927	-4.0765	0.6605	3.2923	2.4385	1.4181	3.9124	0.6837	2.0261	-7.5565	-6.2146
2064	AllEnvAE	BMYLD_11BD_12BD_12CH_14CH_14EP4_14EP5_17BI_17CVI	2D	90	5383026_2ds_1396	IWA1712	7D	200	3326863_7dl_3589	3391666_7dl_513	5.1405	1.7966	3.3439	1.3458	0.677	0.6688	-1.6638	-0.287	-2.5361	1.3141	2.9047	2.9617	-0.3607	-1.1173	1.7099	-3.3588	-4.0535	1.2331	0.0402	-1.47	0.4318	2.1846	1.0976	-2.3905	-1.1267	2.8682	-1.8501	2.5816	0.5265	-0.1253	2.2399	-1.2646	-4.9762
1944	AllEnvAE	BMYLD_11BD_12BD_12CH_14CH_14EP4_14EP5_17BI_17CVI	1B	110	3863946_1bl_1046	IWB22011	3A	30	3442664_3as_2715	2370963_3as_3004	5.79	1.7915	3.9985	2.6047	0.7681	1.8366	2.2605	0.9469	2.6598	-1.2415	-4.0828	-1.2306	-1.5673	-2.232	1.0982	1.3814	7.8745	-0.1183	1.4525	0.1564	-2.1348	-1.7624	-2.0577	6.4697	-2.0055	-1.4594	-5.2622	-2.9872	-3.3492	-0.062	-0.7372	6.3114	7.5457
2003	AllEnvAE	BMYLD_11BD_12BD_12CH_14CH_14EP4_14EP5_17BI_17CVI	2A	145	IWB73747	IWB7597	6B	0	IWB6981	2950610_6bs_6372	5.0005	1.7733	3.2272	2.4326	0.6668	1.7658	-1.7478	-1.0816	-2.5521	1.1124	-1.8073	0.4072	1.5634	-0.0408	2.3794	3.3135	-6.9278	0.7166	3.7229	1.0088	0.803	1.8845	0.7134	-4.7175	-4.1316	3.235	0.5964	1.2233	1.839	1.8226	4.2914	-9.2366	-3.7711
2028	AllEnvAE	BMYLD_11BD_12BD_12CH_14CH_14EP4_14EP5_17BI_17CVI	3A	65	4308065_3al_1951	IWA8374	7A	10	IWA5904	IWB63338	6.8488	1.77	5.0787	1.4651	0.569	0.8961	0.7063	0.8699	-2.3413	0.5872	4.7369	-0.0783	-0.6503	-0.84	-2.1118	-4.5811	2.9374	-0.8424	-3.9407	-2.0899	-0.2069	0.2237	-0.5844	7.1031	0.3374	3.553	-1.3925	0.1168	3.4846	0.3335	1.8756	-2.6389	-5.3322
2049	AllEnvAE	BMYLD_11BD_12BD_12CH_14CH_14EP4_14EP5_17BI_17CVI	5A	165	2797074_5al_324	IWB8349	7D	15	3933813_7ds_676	3856006_7ds_134	8.5107	1.7614	6.7494	2.4651	0.6845	1.7806	0.0857	-1.5458	2.5762	-0.5259	0.7825	0.4524	-0.2046	1.8751	-0.1709	2.8935	-5.1021	0.759	2.5568	3.4119	1.4538	0.5307	-0.5822	-4.7611	-3.3688	-3.9224	-1.4511	2.4607	-4.0678	-1.7178	-2.3387	9.3702	1.6669
1982	AllEnvAE	BMYLD_11BD_12BD_12CH_14CH_14EP4_14EP5_17BI_17CVI	2B	0	IWB59140	IWB58705	5B	10	2272737_5bs_7212	IWA4790	5.568	1.7064	3.8616	1.4623	0.6865	0.7758	0.8148	0.8693	-2.553	-1.9719	-1.5449	-0.3523	-2.4095	-0.8782	-3.3866	9.5487	0.9948	-0.3225	-0.0144	0.6928	-2.2118	0.6254	0.761	0.5774	-0.1079	3.6891	-0.3734	0.777	2.7374	0.2353	0.9187	-2.5849	-5.3992
1990	AllEnvAE	BMYLD_11BD_12BD_12CH_14CH_14EP4_14EP5_17BI_17CVI	3A	165	IWB73079	IWA7157	5D	5	IWA3429	4582300_5dl_15630	5.0007	1.6915	3.3092	2.039	0.6356	1.4034	-0.5204	0.8787	2.4715	0.7098	4.5008	0.4882	-0.2462	-0.0049	-0.6367	-2.1995	-2.6114	-0.8648	-2.806	0.0702	-2.1577	-0.6871	-0.9279	5.514	1.8592	-3.27	-0.8607	-2.7842	-1.863	-0.7809	-2.9602	6.183	6.3361
2016	AllEnvAE	BMYLD_11BD_12BD_12CH_14CH_14EP4_14EP5_17BI_17CVI	2A	80	6341271_2al_905	6373602_2al_694	6D	60	3315505_6dl_2060	1667145_6dl_2783	6.1082	1.6855	4.4226	1.5505	0.6264	0.9241	-2.4345	-0.8434	2.4308	2.3504	1.3049	-0.0136	3.9594	-2.4248	-0.606	-2.8001	-1.7702	-0.5543	-3.9266	-1.0219	1.4583	-1.1592	3.6542	5.7896	-4.2401	-1.9679	3.1608	-1.7237	-2.3557	2.171	-3.0214	-1.8868	5.6236
2034	AllEnvAE	BMYLD_11BD_12BD_12CH_14CH_14EP4_14EP5_17BI_17CVI	1D	0	1881608_1ds_7447	1712725_1ds_2887	7B	65	1677976_6ds_372	6675966_7bl_2065	5.646	1.6815	3.9645	2.6722	0.6627	2.0096	0.2369	1.0892	-2.5502	-0.0195	-1.3572	1.4109	2.1214	-3.2789	0.6772	5.2232	-4.777	-0.7195	-2.655	-1.2991	-0.4319	-3.4037	0.6911	7.8322	-0.0141	2.6447	4.7375	0.5157	3.977	1.9177	0.4325	-8.1487	-6.0764
239	WithinMEs	BMYLD_ME1_11BD_14CH	6A	85	4377193_6as_722	IWB23452	6D	5	IWB6829	4251907_7as_438	5.1255	1.6768	3.4487	7.2679	2.367	4.9009	-1.5575	0.58	-1.687	-0.0185	0.0185	-0.2713	0.2713	2.4652	-2.4652
2001	AllEnvAE	BMYLD_11BD_12BD_12CH_14CH_14EP4_14EP5_17BI_17CVI	5B	0	IWB7984	IWB64876	6A	135	5803753_6al_10143	5826487_6al_9061	5.8331	1.6058	4.2273	1.9462	0.6482	1.298	-0.2602	0.1807	-2.4939	0.201	-0.6529	1.7627	-2.0224	1.4309	0.2766	-2.8161	1.8202	-0.2193	-1.1893	-1.0052	-0.447	-0.4263	0.5189	3.7531	-0.985	3.0612	5.0926	-0.5073	1.118	0.4316	-1.0449	-7.8077	-0.3436
1981	AllEnvAE	BMYLD_11BD_12BD_12CH_14CH_14EP4_14EP5_17BI_17CVI	5A	125	IWB37063	10880139_5bl_16647	5A	195	2808646_5al_2148	2798635_5al_763	6.0372	1.5696	4.4677	1.9274	0.4976	1.4298	0.5707	-0.9894	2.1946	-0.843	0.31	-1.6659	-0.7585	-0.2645	-0.2951	7.4214	-3.9043	-0.0954	1.9974	-0.1131	-0.6495	-1.0615	1.2602	1.328	-2.6662	-3.1076	-0.5935	1.1589	-3.1621	-1.6778	-2.8961	8.6957	1.5826
1971	AllEnvAE	BMYLD_11BD_12BD_12CH_14CH_14EP4_14EP5_17BI_17CVI	4A	0	IWB70443	IWA4232	5A	45	2785393_5al_1909	2804866_5al_254	5.4354	1.542	3.8934	1.6459	0.6098	1.0361	-0.1628	0.6903	2.4524	0.8301	-0.3989	1.6384	2.5015	1.2271	2.6606	-7.7482	-0.7107	-1.2879	-1.8962	-0.7777	-3.2375	2.1266	1.3987	0.3919	3.282	-2.7434	-3.1986	1.5726	-3.3905	-0.4122	-1.4885	6.4159	3.2447
69	acrossMEs	BMYLD_ME123	5B	155	10827029_5bl_1233	IWB61615	7D	55	IWB21023	IWB60795	5.2165	1.5389	3.6776	4.3761	0.8357	3.5404	0.3755	-0.7007	-1.9203	0.0864	-0.1967	0.1103	1.7835	1.5012	-3.2847	2.6494	2.9332	-5.5826
44	acrossMEs	BMYLD_ME123	1A	55	3928641_1al_1202	3871936_1al_1308	2D	35	5378379_2ds_767	IWB32012	5.5715	1.4849	4.0866	4.8666	0.8709	3.9957	-0.2277	-0.4218	1.9293	0.669	-0.7487	0.0797	0.7557	-1.1125	0.3568	-2.8937	-2.9687	5.8624
1960	AllEnvAE	BMYLD_11BD_12BD_12CH_14CH_14EP4_14EP5_17BI_17CVI	3A	145	4352445_3al_4020	IWB61269	4B	0	4892760_4bs_24366	4867710_4bs_6948	6.1942	1.4252	4.769	1.6884	0.5041	1.1843	0.5363	0.9971	-2.2477	-1.3609	0.8334	-1.6856	-1.7099	-0.5396	-1.0762	5.5589	-0.0201	-1.0598	0.7138	-2.3797	2.2053	0.5851	1.0906	-4.9265	3.7714	2.5052	-2.4364	-1.2086	1.1698	-1.3116	2.2838	5.2989	-6.301
1934	AllEnvAE	BMYLD_11BD_12BD_12CH_14CH_14EP4_14EP5_17BI_17CVI	2A	5	IWB10120	5254682_2as_5057	2A	95	6437445_2al_5185	IWA4732	5.376	1.4043	3.9717	1.8139	0.4797	1.3342	-1.3614	-1.3452	-2.1345	1.1119	-0.3299	1.401	2.3915	1.7583	0.8891	-5.7497	-1.4721	1.5311	-1.6217	-0.6851	1.0007	-1.1653	-0.2323	3.1049	-1.9323	3.1185	1.4419	3.763	2.6413	-1.6189	0.9202	-7.7707	-2.4953
2040	AllEnvAE	BMYLD_11BD_12BD_12CH_14CH_14EP4_14EP5_17BI_17CVI	2B	85	IWB6075	5164212_2bs_2439	7B	115	IWB13136	IWB9204	5.2268	1.3668	3.86	1.2141	0.5355	0.6786	-1.6783	0.0035	-2.3074	1.321	-1.265	-0.3156	2.7238	1.2655	1.5675	1.0584	-6.3556	-0.9606	-0.6819	-0.1345	1.3336	0.1952	0.6428	2.1735	-2.5682	2.6627	3.0724	2.4706	2.5496	-2.7544	-0.5102	-3.6329	-3.8579
2022	AllEnvAE	BMYLD_11BD_12BD_12CH_14CH_14EP4_14EP5_17BI_17CVI	3A	5	952215_3as_919	IWB74975	7A	10	IWB23321	IWB55137	6.6128	1.3302	5.2826	1.8858	0.512	1.3738	1.6495	-1.6306	-2.2531	-1.0401	0.5952	-3.0787	-2.4262	-0.8592	-3.1973	8.1498	1.8565	2.1106	0.8208	-0.3839	1.656	1.263	-0.0082	-8.0892	2.631	3.5847	-0.9448	1.4275	5.1249	1.5062	-0.7854	-7.8751	-2.038
1928	AllEnvAE	BMYLD_11BD_12BD_12CH_14CH_14EP4_14EP5_17BI_17CVI	1A	160	IWB54198	3934532_1al_3396	1B	0	3473141_1bs_756	3482114_1bs_10487	5.5692	1.24	4.3292	1.6538	0.4464	1.2074	1.0594	-0.9208	-2.1172	-1.4903	-0.1023	1.293	0.3566	-3.0344	-0.0563	-0.9548	3.9886	0.8452	0.904	0.6156	-0.2893	0.0214	1.4339	-1.8766	-1.6542	2.2918	3.9714	3.4013	2.2299	-3.3758	-0.2816	-6.5705	-1.6665
1978	AllEnvAE	BMYLD_11BD_12BD_12CH_14CH_14EP4_14EP5_17BI_17CVI	3A	155	IWA4258	IWB73075	5A	165	2797074_5al_324	IWB8349	5.7404	1.1772	4.5631	1.561	0.4112	1.1497	-0.149	-0.0112	1.9977	-0.1175	3.9601	-0.7806	-0.2756	0.0263	-0.3149	-0.3611	-2.1366	-0.0045	0.7917	0.2201	0.2625	1.836	-0.1518	1.2461	-4.2001	-0.6771	0.3051	2.2662	-1.1284	-2.4179	-3.2404	-2.6858	7.5783
1983	AllEnvAE	BMYLD_11BD_12BD_12CH_14CH_14EP4_14EP5_17BI_17CVI	4B	105	IWB67498	IWB55438	5B	15	IWB24915	IWB42850	6.535	1.1475	5.3876	1.091	0.4222	0.6688	0.5135	-0.0279	2.0147	-1.3859	-0.1689	0.0066	-3.7363	2.5211	-0.6721	6.0816	-2.6459	0.6535	-1.0525	1.314	-2.0923	0.1255	0.9774	1.5742	-1.4998	-3.1736	2.1196	1.4419	-2.4432	1.0828	-3.7938	3.3653	1.401
1958	AllEnvAE	BMYLD_11BD_12BD_12CH_14CH_14EP4_14EP5_17BI_17CVI	1B	55	1491348_1bs_4010	IWB60394	4A	0	7156920_4al_5391	7170148_4al_6104	5.075	1.1432	3.9318	1.6581	0.4392	1.2189	2.7331	-0.4386	-2.0593	-2.7136	-0.6251	-1.8284	-1.8836	-2.6278	0.1024	5.565	4.0111	0.5403	3.2736	2.358	-0.2306	-1.5542	0.5518	-5.2353	0.2963	1.5591	-0.6537	3.436	1.9187	-3.397	3.4728	-7.3257	0.9897
2019	AllEnvAE	BMYLD_11BD_12BD_12CH_14CH_14EP4_14EP5_17BI_17CVI	1D	35	1895325_1ds_2431	IWB8524	6D	110	IWB59264	IWB61787	5.1471	1.0576	4.0895	2.1609	0.4165	1.7444	-0.3125	-1.1559	-1.9842	1.5491	3.8324	-0.6954	1.7899	-0.7851	2.3535	-8.0875	0.0432	0.1272	-0.8507	0.6906	0.1505	1.4385	2.3741	-1.8872	-2.0429	2.9041	4.932	2.2334	2.2608	1.2544	-0.4058	-6.3835	-6.7953
2009	AllEnvAE	BMYLD_11BD_12BD_12CH_14CH_14EP4_14EP5_17BI_17CVI	5A	85	IWB52495	2694791_5al_655	6B	20	3252764_6dl_2803	4357423_6bl_1546	5.4734	1.0547	4.4187	0.7469	0.3483	0.3986	-1.4337	1.7895	-1.9682	0.851	-4.1789	-2.0483	-0.1349	1.1036	0.6602	9.3155	-5.5683	-1.9793	2.5071	-2.4168	-2.3365	-0.0697	-2.2339	0.812	5.7172	2.4971	1.7439	0.6786	0.8466	-4.7001	0.2418	1.1044	-2.4124
1961	AllEnvAE	BMYLD_11BD_12BD_12CH_14CH_14EP4_14EP5_17BI_17CVI	1B	105	3922607_1bl_22064	3865749_1bl_7947	4B	5	4960425_4bs_6595	4889343_4bs_14724	5.8107	0.9808	4.8298	1.106	0.3286	0.7775	1.2485	1.2189	1.7822	-0.4682	-3.0027	-0.2346	-1.8878	-3.5068	1.1466	2.0578	5.8956	-0.968	-0.0959	-1.4837	1.2615	1.0567	1.3843	-3.1797	2.0248	-1.9904	-2.1795	0.8261	-4.5664	1.6622	-0.9968	3.4568	3.788
1933	AllEnvAE	BMYLD_11BD_12BD_12CH_14CH_14EP4_14EP5_17BI_17CVI	1A	140	IWB36704	2319797_1al_3656	2A	90	IWB20877	IWB34603	5.4728	0.952	4.5208	2.1305	0.3928	1.7378	-0.311	-2.1592	1.934	0.5317	0.9626	0.5436	1.2337	0.1925	1.4312	-6.026	1.1309	2.053	0.0985	-0.3627	2.1723	-1.3323	0.4254	0.314	-3.3683	-2.5112	-1.8613	0.6885	-2.1179	-2.7624	-4.8062	6.891	6.4794
2011	AllEnvAE	BMYLD_11BD_12BD_12CH_14CH_14EP4_14EP5_17BI_17CVI	1A	0	IWA974	IWB525	6D	0	2094128_6ds_1507	2067668_6ds_15892	5.1512	0.9427	4.2085	1.0223	0.3915	0.6309	0.3746	0.4031	-1.9403	-0.1706	-1.6401	-0.1362	-0.1405	2.0304	0.157	-1.3477	1.2477	0.2817	-2.3325	-0.4951	0.1216	-1.9118	0.5857	1.2576	2.4928	3.1444	-1.7826	0.2198	1.733	-2.3779	1.294	2.3164	-4.547
255	WithinMEs	BMYLD_ME3_14EP4_14EP5_17CVI	1A	165	3943783_1al_8115	3918467_1al_6848	6A	20	4344525_6as_6773	4414591_6as_1756	5.0048	0.9379	4.0668	4.8727	0.6987	4.174	2.0023	-2.1182	-2.3968	-3.4708	0.5947	2.8761	1.8753	4.0139	-5.8892	2.5378	5.5926	-8.1304
2008	AllEnvAE	BMYLD_11BD_12BD_12CH_14CH_14EP4_14EP5_17BI_17CVI	2B	90	IWB59183	IWB47487	6B	15	4256670_6bl_4215	IWB13413	5.6715	0.9218	4.7498	1.409	0.3086	1.1003	-2.4355	1.0936	-1.7196	2.8498	0.2689	0.293	2.5205	0.4958	0.8098	-2.4573	-4.7805	-1.821	0.8905	-3.0075	-2.5645	0.3316	-1.4536	5.9786	1.6461	2.3749	4.1573	3.0261	0.5212	-3.3418	-0.5603	-6.3439	0.1665
2000	AllEnvAE	BMYLD_11BD_12BD_12CH_14CH_14EP4_14EP5_17BI_17CVI	3B	80	10760613_3b_8779	10766333_3b_8098	6A	110	IWB60739	IWB64875	5.2063	0.9214	4.2849	0.8774	0.3635	0.5139	-0.6495	-0.443	1.8596	0.6293	1.126	1.9512	-0.2725	-0.8771	0.6914	-6.3632	3.1149	-1.1033	0.4626	0.5542	0.2496	1.4191	1.8694	-2.9196	-0.5319	-2.2961	-2.5043	-0.7224	-1.5833	0.4381	3.3431	3.038	0.2869
2051	AllEnvAE	BMYLD_11BD_12BD_12CH_14CH_14EP4_14EP5_17BI_17CVI	7B	10	6666775_7bl_1452	IWB42621	7D	25	IWB12582	5190703_2as_7246	5.2983	0.845	4.4534	1.6508	0.3034	1.3474	0.8601	-0.873	-1.7573	-0.9226	5.1834	1.1543	-1.6559	0.478	0.6384	-0.6876	-4.1881	-0.0289	0.514	2.374	1.692	2.0079	-1.6626	-5.7633	0.8668	0.9855	-2.4637	2.8462	3.2371	1.2661	-0.4924	2.9555	-8.3343
1964	AllEnvAE	BMYLD_11BD_12BD_12CH_14CH_14EP4_14EP5_17BI_17CVI	1D	115	2251544_1dl_4621	2265875_1dl_13368	4B	50	7040005_4bl_5774	IWB35006	6.0847	0.8175	5.2672	2.0866	0.2648	1.8218	0.0004	1.7813	-1.5946	-0.403	1.0145	-1.1912	-1.4538	4.2596	1.4639	0.3908	-4.0808	-1.1715	-1.1018	-0.754	0.0154	0.4163	0.1488	0.013	2.4337	1.7464	-2.2111	-1.1432	3.015	2.8149	4.6642	-9.6303	0.744
1962	AllEnvAE	BMYLD_11BD_12BD_12CH_14CH_14EP4_14EP5_17BI_17CVI	3B	15	10604498_3b_1837	10722612_3b_276	4B	30	IWB49194	IWB12856	7.1437	0.7861	6.3575	1.4026	0.2825	1.1201	0.1491	1.5249	1.65	0.2657	-0.2593	-0.6818	-2.2097	-1.4668	-1.1154	0.5231	4.9442	-1.0042	-2.2457	-1.942	0.3438	1.2046	1.8029	-0.1387	1.9794	-3.9794	-1.6853	-0.3522	-1.7118	2.2029	0.3318	7.4425	-2.2485
1965	AllEnvAE	BMYLD_11BD_12BD_12CH_14CH_14EP4_14EP5_17BI_17CVI	2B	120	IWB9117	7955697_2bl_3535	4B	60	6961537_4bl_1161	IWB47537	5.0376	0.7135	4.3241	1.2458	0.2772	0.9685	-0.8864	1.7337	-1.643	1.0233	-1.8991	-0.9372	0.6663	2.072	1.1137	1.7077	-3.7468	-0.989	-1.6577	0.0998	-0.6402	1.3489	0.3806	-0.6058	2.0635	2.3863	1.9405	1.5751	-1.8031	3.4857	0.6817	-1.6334	-6.6327
1939	AllEnvAE	BMYLD_11BD_12BD_12CH_14CH_14EP4_14EP5_17BI_17CVI	1A	55	3928641_1al_1202	3871936_1al_1308	2D	35	5378379_2ds_767	IWB32012	6.5106	0.7084	5.8022	1.7041	0.271	1.4331	-1.0041	-0.046	1.6038	1.3595	-2.1624	-0.1192	1.1176	1.5227	1.3567	-2.892	-0.1829	0.8849	-2.3659	-1.6109	-0.4628	2.8296	1.722	2.8726	-3.8694	-2.0316	-4.7962	-0.828	-2.9628	0.2754	1.943	0.1387	8.2615
1987	AllEnvAE	BMYLD_11BD_12BD_12CH_14CH_14EP4_14EP5_17BI_17CVI	2D	25	IWA4746	IWA1107	5B	115	10922699_5bl_529	IWB62049	6.2853	0.6597	5.6256	1.0559	0.2521	0.8038	0.6477	1.1331	-1.558	-0.3365	-2.0522	-2.8227	-2.0996	3.6471	0.5242	7.8327	-4.693	-0.5705	0.6963	-1.4234	-0.8711	-1.4262	2.1808	-1.126	2.54	2.2717	2.5619	3.4382	-2.8596	-1.7692	1.9322	-4.4791	-1.096
1945	AllEnvAE	BMYLD_11BD_12BD_12CH_14CH_14EP4_14EP5_17BI_17CVI	1A	160	IWB54198	3934532_1al_3396	3A	145	4352445_3al_4020	IWB61269	5.0576	0.6132	4.4445	1.228	0.2298	0.9982	0.8662	0.2344	-1.4764	-1.1959	-0.016	1.0966	0.6102	-2.8919	0.3483	-1.1069	3.1555	-1.0513	0.4958	-1.5254	-1.8719	-0.7806	-0.9967	6.6854	-0.9554	2.6276	0.9432	-1.1343	3.7439	0.5115	2.272	-2.5446	-6.4193
1937	AllEnvAE	BMYLD_11BD_12BD_12CH_14CH_14EP4_14EP5_17BI_17CVI	1D	30	IWB15488	1911116_1ds_1558	2B	125	7931900_2bl_12035	7988902_2bl_1379	5.9113	0.5856	5.3257	1.196	0.2373	0.9587	-0.3548	-0.5415	-1.5103	0.9645	5.1656	-0.8695	3.1551	-0.5015	0.6358	-8.7202	0.17	0.4959	-1.361	-0.066	-0.4277	3.9744	0.4348	1.3882	-4.4386	1.7214	-3.9832	2.429	-0.3594	-2.1516	4.3612	2.6122	-4.6296
2032	AllEnvAE	BMYLD_11BD_12BD_12CH_14CH_14EP4_14EP5_17BI_17CVI	6A	10	4354844_6as_593	4372909_6as_2574	7B	55	3018058_7bs_1146	712093_7bs_27	6.1016	0.5338	5.5677	1.0435	0.2182	0.8252	0.0923	1.3331	1.4579	0.1184	3.7142	-1.6341	1.5983	1.722	-0.1021	-0.4903	-4.9264	-0.8401	-2.7704	-2.3899	-1.5201	-3.5699	1.4476	7.7844	1.8584	-2.3723	-0.7386	2.0402	-4.7885	-0.3094	0.6945	6.4572	-0.9831
1997	AllEnvAE	BMYLD_11BD_12BD_12CH_14CH_14EP4_14EP5_17BI_17CVI	4A	10	IWB8782	3880978_7ds_21557	6A	30	IWB13344	IWB6666	6.3199	0.5167	5.8032	1.8487	0.2048	1.6439	-0.6344	-0.8879	1.4195	0.3283	2.3068	3.1516	0.4907	-3.0075	-0.5537	-2.9556	0.2394	0.7051	-0.5519	-0.1153	0.5917	0.3161	1.7986	-1.6325	-1.1118	-1.1999	2.3298	1.9688	-4.0008	0.9679	-1.928	-5.9346	7.7968
1954	AllEnvAE	BMYLD_11BD_12BD_12CH_14CH_14EP4_14EP5_17BI_17CVI	2B	140	IWB23010	8091350_2bl_6123	3D	140	IWB26400	6956817_3dl_6188	5.3254	0.4637	4.8617	1.4418	0.1734	1.2683	-1.1535	0.3652	1.3208	0.9706	1.0099	0.1386	-0.218	1.7882	-1.5619	1.7892	-3.9166	-0.2197	-1.5393	-2.6548	1.9746	2.8998	1.2691	-4.3022	2.5726	0.2389	-1.8301	0.7219	-2.0899	-1.6921	-4.1366	0.1607	8.6272
2024	AllEnvAE	BMYLD_11BD_12BD_12CH_14CH_14EP4_14EP5_17BI_17CVI	6D	65	IWB6427	3325327_6dl_5670	7A	100	IWB6849	4219986_7as_4238	7.5116	0.3741	7.1375	1.6447	0.1375	1.5072	-1.0787	-0.7908	-1.1687	-0.1022	-2.2161	-0.5018	0.2334	-0.3591	3.7923	2.4655	-3.3119	0.3867	0.955	1.0297	0.5403	-0.0257	0.4713	0.5895	-3.9468	1.2913	-2.0287	-3.2279	2.7614	3.8463	2.4666	2.8933	-8.0023
1963	AllEnvAE	BMYLD_11BD_12BD_12CH_14CH_14EP4_14EP5_17BI_17CVI	3D	50	3395457_7dl_548	IWB52937	4B	35	4932169_4bs_1285	IWB62686	5.9329	0.2382	5.6947	2.1804	0.0934	2.087	0.3446	1.1292	0.9508	-0.456	-2.9852	-0.4926	0.4739	-0.3376	-0.9356	6.4759	-1.7427	-0.4464	-1.5609	-0.9071	0.8023	1.6122	1.8436	-1.7283	0.3846	-1.3323	4.5697	0.7939	-0.0561	0.7194	-3.4476	-8.5163	7.2693
2063	AllEnvAE	BMYLD_11BD_12BD_12CH_14CH_14EP4_14EP5_17BI_17CVI	2B	45	IWB22828	5159815_2bs_6646	7D	175	3331431_7dl_1347	3339103_7dl_7994	6.6698	0.1779	6.4919	1.2826	0.0702	1.2123	0.2562	-0.1143	-0.8427	-0.3087	-2.9889	-0.8011	-1.3399	1.1562	0.065	5.7478	-1.5304	0.3004	2.3163	-0.4535	-0.5074	0.7215	0.1433	-3.3907	0.87	1.0492	-2.5309	-2.9128	4.0762	2.1082	4.0471	-0.2654	-5.5716
2017	AllEnvAE	BMYLD_11BD_12BD_12CH_14CH_14EP4_14EP5_17BI_17CVI	2D	80	IWB27856	5359691_2ds_1974	6D	65	IWB6427	3325327_6dl_5670	6.649	0.1208	6.5282	1.7431	0.0416	1.7015	-0.1611	-1.0449	-0.6235	0.7022	1.1124	3.0769	-1.1851	-1.1524	0.6483	-1.1065	-2.0958	-0.0673	-2.2064	-0.9673	0.3345	-0.1013	3.6827	2.4083	-3.0832	-0.4731	-5.6861	-1.273	2.0041	1.7039	3.4924	6.3826	-6.1506
1946	AllEnvAE	BMYLD_11BD_12BD_12CH_14CH_14EP4_14EP5_17BI_17CVI	2A	80	6341271_2al_905	6373602_2al_694	3B	0	IWB56882	IWB29353	5.2705	0.0809	5.1896	2.3224	0.0296	2.2929	-2.3757	0.5366	0.5429	2.1917	1.3134	-0.2499	4.0329	-1.9685	-0.5025	-2.1696	-2.6474	-0.589	-0.8385	-0.6012	-0.9898	-2.0359	-1.1868	-0.0881	6.3293	0.8153	2.0925	2.1487	-1.8052	-3.2537	-0.8808	-8.4293	9.3125
1970	AllEnvAE	BMYLD_11BD_12BD_12CH_14CH_14EP4_14EP5_17BI_17CVI	1A	150	3923044_1al_2119	IWB43028	4D	30	14307148_4dl_v2_1144	14462345_4dl_v2_3077	6.5367	0.0513	6.4855	2.0072	0.0289	1.9783	1.1671	-1.0475	0.4924	-0.8237	1.9597	0.7826	0.4004	-3.3339	0.1065	-0.8542	1.7625	0.8426	5.3719	1.7898	0.9187	0.6151	-0.7055	-7.8416	-0.991	-0.7918	7.2181	-0.8119	0.3312	4.963	-1.5903	-9.3426	0.0244
2044	AllEnvAE	BMYLD_11BD_12BD_12CH_14CH_14EP4_14EP5_17BI_17CVI	1B	75	3828095_1bl_4813	3894179_1bl_353	7B	10	6666775_7bl_1452	IWB42621	5.6797	0.0184	5.6613	1.0867	0.0045	1.0822	2.9207	0.7931	-0.2124	-2.3598	0.5997	-0.5598	-2.7011	-3.205	-0.3083	2.9773	5.557	-0.95	5.0026	1.5228	-1.389	0.5814	0.4758	-0.6904	-4.5533	-1.1181	6.7266	3.1452	-0.334	-1.982	-1.8087	-4.45	-0.179
											1	0	0	0	0	0	0	0	0
											0	0	0	0	0	0	0	0	0
279	WithinMEs	HI_ME1_14EP5_17BI_17CVI_17DMS	7A	95	4061217_7as_349	IWA7419	7A	120	4497897_7al_5373	4467024_7al_3464	5.2701	3.333	1.9371	4.3709	2.5203	1.8506	-0.0818	-0.0141	0.4113	-0.2	0.0387	0.0103	0.1511	0.1164	0.1416	-0.2642	0.0062	-0.1439	-0.3465	0.6014	-0.1111
1869	AllEnvAE	HI_11BD_12BD_12CH_13EP4_13EP5_14EP5_17BI_17CVI_17DMS	7A	95	4061217_7as_349	IWA7419	7A	120	4497897_7al_5373	4467024_7al_3464	7.7279	3.0834	4.6445	1.4467	1.0061	0.4406	0.0193	-0.1247	0.2133	0.3009	-0.0655	0.1632	0.1163	-0.1197	-0.3001	-0.0562	-0.0877	0.0486	-0.3758	0.1128	-0.1637	-0.1444	0.1379	0.2259	0.2476	-0.1574	0.1171	-0.129	-0.0666	-0.2173	-0.3635	-0.002	0.0524	-0.1498	0.7933	0.0826
1860	AllEnvAE	HI_11BD_12BD_12CH_13EP4_13EP5_14EP5_17BI_17CVI_17DMS	4B	80	6975707_4bl_1851	IWB50363	7A	0	IWB73283	IWB22966	7.489	2.7428	4.7462	3.5255	0.8877	2.6378	-0.1106	-0.0529	0.1391	-0.1266	0.0519	-0.1062	0.0733	0.0027	-0.0084	-0.0479	-0.0072	0.1684	0.0238	-0.0321	0.0215	0.0299	-0.0289	-0.1094	-0.1715	0.1383	0.1284	0.1012	-0.1266	-0.0566	-0.1276	-0.0367	-0.311	-0.1505	0.5904	0.1174
277	WithinMEs	HI_ME1_14EP5_17BI_17CVI_17DMS	4B	80	6975707_4bl_1851	IWB50363	7A	0	IWB73283	IWB22966	5.695	1.7249	3.97	4.6167	1.1988	3.4178	-0.0848	-0.0565	0.2011	-0.0344	-0.0744	-0.0337	0.1425	-0.1057	-0.1678	0.1416	0.132	-0.3729	-0.2118	0.5291	0.0556
1823	AllEnvAE	HI_11BD_12BD_12CH_13EP4_13EP5_14EP5_17BI_17CVI_17DMS	4D	5	IWB30733	2280021_4ds_778	6A	0	4317903_6as_2987	IWB10882	6.9744	4.7188	2.2556	2.2886	1.6057	0.6829	-0.2006	-0.0823	-0.1851	0.3273	0.3986	0.275	0.2832	0.2848	-0.1163	-0.201	-0.8186	-0.4331	-0.0643	0.0676	0.0465	-0.0196	-0.0781	0.1764	0.0911	-0.0847	-0.135	-0.078	0.075	-0.0524	0.1501	0.139	-0.0963	-0.0971	-0.1731	0.1329
1793	AllEnvAE	HI_11BD_12BD_12CH_13EP4_13EP5_14EP5_17BI_17CVI_17DMS	2B	100	8001336_2bl_1659	8086813_2bl_1220	4D	5	IWB30733	2280021_4ds_778	5.5145	3.8323	1.6823	2.2272	1.28	0.9472	-0.052	-0.1835	-0.1672	0.0218	-0.025	0.0793	-0.0171	0.0111	-0.195	0.1003	-0.0219	0.0464	0.3159	0.4058	0.273	0.276	0.262	-0.0715	-0.2048	-0.7948	-0.4617	0.1193	-0.0301	0.022	-0.0353	0.0885	0.0303	0.1512	-0.3709	0.0249
1817	AllEnvAE	HI_11BD_12BD_12CH_13EP4_13EP5_14EP5_17BI_17CVI_17DMS	3A	15	3351653_3as_1119	IWB34333	5B	155	10827029_5bl_1233	IWB61615	9.9435	3.7053	6.2382	3.6711	1.1269	2.5442	0.0067	-0.0183	-0.1644	-0.0724	0.0959	0.0378	0.071	-0.0811	-0.129	0.1208	-0.015	-0.028	0.0137	0.0564	-0.0336	0.0478	0.1317	-0.1173	-0.0688	-0.1478	0.1178	-0.1232	0.2852	0.1537	0.1906	0.1538	-0.2569	0.1379	-0.5243	-0.0168
1871	AllEnvAE	HI_11BD_12BD_12CH_13EP4_13EP5_14EP5_17BI_17CVI_17DMS	6D	35	IWB64749	2058938_6ds_15466	7A	130	4433586_7al_347	4557355_7al_14033	8.305	3.1912	5.1138	3.2842	1.0209	2.2633	0.0038	-0.1337	-0.1526	0.1226	0.1705	-0.105	-0.0289	0.0418	-0.0223	0.0404	-0.2137	-0.0054	-0.1991	0.0616	-0.1463	-0.0092	0.0718	0.0477	0.1387	-0.0771	0.112	0.1702	0.0383	0.1895	0.213	0.1496	0.0345	-0.0845	-0.5469	-0.1636
1799	AllEnvAE	HI_11BD_12BD_12CH_13EP4_13EP5_14EP5_17BI_17CVI_17DMS	4D	5	IWB30733	2280021_4ds_778	5A	85	IWB52495	2694791_5al_655	5.8141	3.1743	2.6398	2.0778	0.9984	1.0794	-0.174	-0.117	-0.1518	0.2936	0.39	0.2737	0.2525	0.2489	-0.1102	-0.1586	-0.7633	-0.4267	-0.0598	-0.0545	-0.0493	0.0323	0.0493	0.0804	0.1429	-0.0331	-0.1082	0.1746	0.0603	0.0497	0.1168	0.1157	0.1137	-0.1417	-0.3143	-0.1748
1740	AllEnvAE	HI_11BD_12BD_12CH_13EP4_13EP5_14EP5_17BI_17CVI_17DMS	1B	85	3859439_1bl_2195	IWA3684	1B	90	IWA5160	IWB48255	5.3505	2.5624	2.7881	0.3095	0.3095	0	-0.1632	0.3351	-0.3273	-0.2124	0.0404	0.3971	0.2441	0.2799	0.022	-0.1333	-0.2059	-0.4318	0.2786	-0.0627	-0.3876	-0.3095	-0.3037	-0.0502	0.1776	0.4604	0.1971	-0.0846	0.3633	0.2924	0.3215	0.4209	-0.4001	-0.302	-0.5655	-0.0458
1751	AllEnvAE	HI_11BD_12BD_12CH_13EP4_13EP5_14EP5_17BI_17CVI_17DMS	1D	35	1895325_1ds_2431	IWB8524	2D	30	IWA6156	5378379_2ds_767	5.489	2.0034	3.4855	2.7178	0.5922	2.1257	-0.0374	-0.0953	-0.1178	0.1467	0.0268	-0.0339	-0.0023	0.192	0.1951	-0.2408	-0.2482	-0.0353	0.0704	-0.07	-0.1382	-0.0031	0.0337	0.1319	0.2544	-0.1965	-0.0827	0.0096	0.0526	0.0075	0.0992	0.0484	0.1092	0.1948	-0.6069	0.0858
1904	AllEnvAE	HI_11BD_12BD_12CH_13EP4_13EP5_14EP5_17BI_17CVI_17DMS	1A	150	3923044_1al_2119	IWB43028	7D	0	3969946_7ds_811	3963644_7ds_7863	6.3361	1.8729	4.4632	2.0989	0.579	1.5199	0.1522	-0.0324	-0.1158	0.0547	-0.188	0.0077	-0.1209	-0.1112	0.0523	0.0792	0.2887	-0.0625	0.1455	0.03	0.0889	0.0928	0.119	0.0954	-0.0655	-0.5183	0.0123	0.0545	0.1767	0.0992	0.1224	0.2338	0.0067	-0.0556	-0.435	-0.2027
1865	AllEnvAE	HI_11BD_12BD_12CH_13EP4_13EP5_14EP5_17BI_17CVI_17DMS	5B	10	2272737_5bs_7212	IWA4790	7A	75	IWB54563	IWA7201	10.896	6.4899	4.4061	3.8653	2.015	1.8503	0.0319	0.0202	0.2148	-0.0809	-0.0379	0.0163	0.0763	-0.0251	0.2313	-0.0373	0.0778	-0.2205	0.046	0.0134	0.0573	-0.1525	0.0627	-0.081	0.0561	0.0485	-0.0503	-0.0103	-0.1224	-0.1361	-0.0914	-0.2307	0.0899	-0.1304	0.4801	0.1514
1741	AllEnvAE	HI_11BD_12BD_12CH_13EP4_13EP5_14EP5_17BI_17CVI_17DMS	1A	50	3900873_1al_350	IWB12529	1B	100	3922607_1bl_22064	3865749_1bl_7947	8.0973	6.3721	1.7252	2.3741	1.7353	0.6388	-0.0369	0.1365	-0.1976	-0.0639	-0.1811	0.1151	0.0938	0.1634	0.0733	-0.0195	0.0277	-0.2089	0.0892	-0.0854	-0.0835	-0.0749	-0.089	0.0311	0.0571	0.3538	-0.1985	0.095	0.0621	0.1309	0.0552	0.0107	-0.1093	0.0509	-0.2776	-0.018
312	WithinMEs	HI_ME3_11BD_12BD_13EP5	6B	40	IWB6854	IWB71117	7D	130	IWB27602	3312958_7dl_3057	7.9274	6.3698	1.5576	7.3059	6.2753	1.0306	0.044	-0.0314	-0.2886	0.0987	-0.0452	-0.0535	-0.0142	0.0528	-0.0386	-0.0998	-0.0629	0.1627
1787	AllEnvAE	HI_11BD_12BD_12CH_13EP4_13EP5_14EP5_17BI_17CVI_17DMS	4B	80	6975707_4bl_1851	IWB50363	4B	85	IWA4490	6918194_4bl_1076	7.4985	6.3285	1.17	1.5299	1.5299	0	-0.1438	0.0591	-0.3821	0.0016	0.0536	0.2011	0.28	0.184	-0.0273	-0.3569	-0.3587	0.0227	-0.1344	-0.0072	-0.3623	-0.257	-0.2184	-0.0039	0.3355	0.4601	0.1876	-0.2701	-0.0926	-0.0427	0.1947	0.0407	0.1006	0.3274	-0.1497	-0.1083
313	WithinMEs	HI_ME3_11BD_12BD_13EP5	1B	110	3863946_1bl_1046	IWB22011	7D	195	Sec61	3335515_7dl_2827	6.7314	6.2877	0.4438	7.2764	6.8415	0.4349	0.1203	0.1847	-0.2972	0.1242	-0.0588	-0.0654	0.0735	-0.0541	-0.0194	-0.0685	-0.0284	0.0969
1901	AllEnvAE	HI_11BD_12BD_12CH_13EP4_13EP5_14EP5_17BI_17CVI_17DMS	6D	110	IWB59264	IWB61787	7B	15	IWB42621	IWB34193	6.8886	6.088	0.8006	2.3829	1.9093	0.4736	0.0482	0.0771	0.2137	-0.0986	-0.0889	-0.1322	-0.0715	0.0501	0.2461	-0.1237	0.2222	-0.0035	0.2474	0.0935	0.0099	0.0204	0.0044	-0.0589	-0.1635	-0.1404	-0.0127	0.0077	-0.0391	-0.0894	-0.1007	-0.049	0.0017	0.0148	0.2379	0.0163
305	WithinMEs	HI_ME3_11BD_12BD_13EP5	2D	105	9861581_2dl_506	9821121_2dl_24264	5B	70	IWB36196	IWB13279	7.1814	5.8499	1.3315	7.0161	5.9666	1.0495	0.0272	-0.0061	0.2823	-0.0614	0.0088	0.0525	-0.1353	0.1253	0.0099	0.1093	0.0512	-0.1605
278	WithinMEs	HI_ME1_14EP5_17BI_17CVI_17DMS	5B	10	2272737_5bs_7212	IWA4790	7A	75	IWB54563	IWA7201	7.2472	5.5672	1.6801	5.2223	3.838	1.3843	0.044	0.0104	0.3669	0.219	-0.0505	0.0657	-0.2342	-0.0747	0.0628	0.0553	-0.0434	-0.0581	-0.2784	0.3324	0.0041
269	WithinMEs	HI_ME1_14EP5_17BI_17CVI_17DMS	3D	60	IWB32805	6891326_3dl_1209	4A	10	IWB8782	3880978_7ds_21557	6.0801	5.5286	0.5515	4.2066	3.7978	0.4088	0.1157	0.0156	0.3651	0.0234	0.1452	-0.0105	-0.1582	-0.0436	-0.0835	-0.0274	0.1545	0.0625	-0.1055	0.1604	-0.1173
306	WithinMEs	HI_ME3_11BD_12BD_13EP5	1B	55	1491348_1bs_4010	IWB60394	6D	15	IWB6829	4251907_7as_438	6.075	5.4776	0.5974	6.4934	5.8032	0.6902	0.1178	0.09	0.2752	-0.0139	0.0746	-0.0607	0.0094	0.0463	-0.0557	0.1301	-0.0795	-0.0506
77	acrossMEs	HI_ME123	6B	35	IWB6854	IWB71117	7D	130	IWB27602	3312958_7dl_3057	6.5343	5.3739	1.1604	5.4682	4.5246	0.9437	0.066	-0.0068	-0.3068	-0.0066	-0.0009	0.0075	0.0867	-0.0419	-0.0449	0.1005	0.0983	-0.1989
296	WithinMEs	HI_ME2_12CH_13EP4	6A	80	4429961_6as_3656	4367174_6as_7784	6D	45	3254329_6dl_5253	3324594_6dl_4701	5.2777	5.2734	0.0043	6.5607	6.5607	0	0.0159	0.0162	0.2885	-0.0281	0.0281	-0.0569	0.0569	0.004	-0.004
271	WithinMEs	HI_ME1_14EP5_17BI_17CVI_17DMS	2A	15	IWB10120	5254682_2as_5057	5A	195	2808646_5al_2148	2798635_5al_763	5.7445	5.2353	0.5092	3.4963	3.1376	0.3586	-0.0399	-0.0835	0.3272	-0.0645	-0.0982	-0.1773	0.3401	0.0209	-0.1113	0.0195	0.0709	0.0767	-0.1333	0.1396	-0.083
1925	AllEnvAE	HI_11BD_12BD_12CH_13EP4_13EP5_14EP5_17BI_17CVI_17DMS	7B	20	IWB6455	IWA1089	7D	210	3344143_7dl_2451	597974_7dl_1708	7.3162	5.1622	2.154	1.9895	1.4664	0.5232	-0.049	-0.009	0.1847	0.0168	0.0084	-0.0511	0.0244	-0.0055	0.0426	0	0.0285	-0.0641	0.222	0.1174	-0.0849	-0.0133	0.1585	-0.0901	-0.2655	-0.0228	-0.0213	0.0364	-0.1014	-0.0415	-0.0496	-0.1509	0.2021	-0.0786	0.1561	0.0275
1767	AllEnvAE	HI_11BD_12BD_12CH_13EP4_13EP5_14EP5_17BI_17CVI_17DMS	3A	165	IWB73079	IWA7157	3B	95	10337183_3b_613	10562713_3b_11505	6.0485	5.1465	0.902	1.886	1.5997	0.2864	0.0009	-0.0934	0.1887	0.1643	0.0999	0.0648	0.0179	-0.0151	-0.1408	0.0187	-0.0951	-0.1147	-0.0427	0.169	0.1192	0.1453	0.0013	-0.0843	-0.006	-0.2433	-0.0584	0.0489	0.0159	-0.0178	0.0089	-0.1009	0.0754	-0.0713	0.1509	-0.1101
1918	AllEnvAE	HI_11BD_12BD_12CH_13EP4_13EP5_14EP5_17BI_17CVI_17DMS	6B	30	IWB9172	IWB26890	7D	130	IWB27602	3312958_7dl_3057	8.9003	5.0959	3.8044	2.5755	1.4851	1.0904	0.0436	0.0039	-0.1861	0.1306	-0.0237	-0.0018	-0.0612	-0.0806	0.0075	-0.0354	0.0984	-0.0338	-0.0132	0.0384	-0.1826	-0.0858	-0.0708	0.2132	-0.0781	0.0949	0.0839	-0.2011	-0.1759	-0.0622	0.013	0.1047	0.2272	0.2296	-0.1929	0.0577
285	WithinMEs	HI_ME1_14EP5_17BI_17CVI_17DMS	5A	20	1506586_5as_5504	1514513_5as_10557	7B	90	IWB29268	6680752_7bl_3474	5.9796	5.0658	0.9138	3.7711	3.312	0.4591	0.144	-0.1095	0.3355	-0.005	-0.1862	0.1132	0.078	0.1665	0.039	-0.0358	-0.1697	-0.1656	0.1318	0.1065	-0.0727
1822	AllEnvAE	HI_11BD_12BD_12CH_13EP4_13EP5_14EP5_17BI_17CVI_17DMS	4B	10	IWA1316	IWB63893	6A	0	4317903_6as_2987	IWB10882	7.8497	5.064	2.7856	2.5182	1.5986	0.9197	0.0177	-0.1205	0.1936	-0.1297	-0.0737	-0.0373	-0.0204	0.0072	0.1423	0.0077	0.0154	0.0885	-0.0216	0.13	0.0545	-0.0039	-0.034	0.1441	0.0666	-0.2194	-0.1163	-0.0068	-0.1506	0.1063	0.0053	-0.1783	0.0009	-0.0196	0.3435	-0.1007
1862	AllEnvAE	HI_11BD_12BD_12CH_13EP4_13EP5_14EP5_17BI_17CVI_17DMS	2B	90	IWB59183	IWB47487	7A	5	4253490_7as_4752	4228882_7as_3132	8.6813	5.0132	3.6681	2.7485	1.5755	1.173	-0.1223	-0.052	0.1894	0.1193	0.0505	0.1006	0.026	0.06	-0.1436	0.0648	-0.2722	-0.0054	-0.0134	-0.075	0.0287	0.0628	-0.0289	-0.074	-0.1206	0.1621	0.0583	-0.0765	0.0012	-0.3033	-0.0695	-0.1325	0.1207	0.1139	0.2875	0.0585
311	WithinMEs	HI_ME3_11BD_12BD_13EP5	3B	25	10680128_3b_818	IWB34373	7D	115	IWB19534	3904672_7ds_853	5.105	4.9807	0.1243	5.8396	5.745	0.0946	0.0023	0.0471	-0.2748	-0.0129	0.0094	0.0035	-0.0275	0.0652	-0.0377	-0.0405	-0.0139	0.0544
281	WithinMEs	HI_ME1_14EP5_17BI_17CVI_17DMS	2B	100	8001336_2bl_1659	8086813_2bl_1220	7A	15	IWA5904	IWB63338	5.4359	4.9475	0.4884	3.3496	3.0986	0.251	-0.0752	0.0047	-0.3259	-0.1802	0.1083	-0.0334	0.1052	0.0626	0.1396	-0.2937	0.0916	0.1174	-0.1126	0.0604	-0.0652
297	WithinMEs	HI_ME2_12CH_13EP4	7B	85	IWB56477	IWB29268	7B	95	6680752_7bl_3474	6722360_7bl_819	5.0413	4.9452	0.096	2.9443	2.7559	0.1884	-0.2101	0.2932	-0.3971	-0.0158	0.0158	0.0013	-0.0013	-0.0686	0.0686
301	WithinMEs	HI_ME3_11BD_12BD_13EP5	4B	80	6975707_4bl_1851	IWB50363	4B	85	IWA4490	6918194_4bl_1076	5.2186	4.9079	0.3107	5.8714	5.8714	0	-0.0653	-0.06	-0.4936	-0.0771	-0.0273	0.1044	-0.0163	0.1147	-0.0984	-0.1542	0.0125	0.1417
280	WithinMEs	HI_ME1_14EP5_17BI_17CVI_17DMS	6D	35	IWB64749	2058938_6ds_15466	7A	130	4433586_7al_347	4557355_7al_14033	6.3781	4.8577	1.5204	4.6894	3.3588	1.3306	-0.0465	-0.0794	-0.3437	0.0281	0.0907	-0.1636	0.0447	-0.0073	0.0831	-0.133	0.0571	0.2253	0.1057	-0.3576	0.0266
1815	AllEnvAE	HI_11BD_12BD_12CH_13EP4_13EP5_14EP5_17BI_17CVI_17DMS	4A	10	IWB8782	3880978_7ds_21557	5B	125	10875123_5bl_6505	10804527_5bl_6996	6.6475	4.7732	1.8743	2.3696	1.5105	0.8591	0.0178	0.0966	-0.1866	-0.0505	0.0036	0.1062	-0.0736	-0.0721	0.0076	-0.0685	-0.0035	0.1509	0.0639	0.1311	-0.1068	0.0925	-0.0904	-0.1506	-0.1006	0.0672	0.0938	0.0097	0.0121	0.1298	0.1187	0.0868	-0.1176	0.0875	-0.3478	0.0208
310	WithinMEs	HI_ME3_11BD_12BD_13EP5	1D	15	1884715_1ds_1224	IWB18376	7D	5	IWB6078	IWB45523	5.1194	4.7443	0.3751	5.9334	5.489	0.4444	0.0833	0.1164	0.2659	-0.0074	0.0808	-0.0734	0.1555	-0.1253	-0.0302	0.1075	-0.0382	-0.0693
1808	AllEnvAE	HI_11BD_12BD_12CH_13EP4_13EP5_14EP5_17BI_17CVI_17DMS	2B	30	5174215_2bs_4919	5140219_2bs_2821	5B	0	IWB7984	IWB64876	6.7725	4.691	2.0815	2.0579	1.5238	0.5342	-0.0028	-0.026	-0.1854	-0.0811	0.048	0.0015	0.0864	-0.0622	-0.0789	0.2348	-0.1226	-0.0259	-0.0537	-0.0047	0.0135	0.1307	0.0212	0.0826	-0.1481	0.1074	-0.1488	-0.1695	0.1774	0.0481	0.0374	0.1509	-0.0376	0.0069	-0.1163	-0.0974
276	WithinMEs	HI_ME1_14EP5_17BI_17CVI_17DMS	1B	95	3865300_1bl_9151	3807515_1bl_6239	6D	105	IWA1924	2212771_6dl_1193	5.0325	4.6294	0.4031	3.5674	3.2554	0.312	0.1364	0.0185	-0.3338	0.0222	-0.0117	0.2105	-0.2211	0.1253	-0.1206	0.1023	-0.1071	0.043	0.1336	-0.1523	-0.0243
1887	AllEnvAE	HI_11BD_12BD_12CH_13EP4_13EP5_14EP5_17BI_17CVI_17DMS	4B	80	6975707_4bl_1851	IWB50363	7B	50	IWA7326	3127656_7bs_1145	8.3291	4.6104	3.7187	2.455	1.4307	1.0243	-0.098	-0.0217	0.178	-0.1222	0.0413	-0.1103	0.0652	-0.0075	-0.024	-0.0663	0.0324	0.1914	0.0669	-0.0872	-0.0793	-0.0875	-0.0473	0.1709	0.1744	0.0932	-0.2042	0.0095	-0.1466	-0.1087	-0.1245	-0.216	0.2026	0.0047	0.2116	0.1673
1877	AllEnvAE	HI_11BD_12BD_12CH_13EP4_13EP5_14EP5_17BI_17CVI_17DMS	2B	100	8001336_2bl_1659	8086813_2bl_1220	7A	15	IWA5904	IWB63338	9.0289	4.5863	4.4426	2.2849	1.2661	1.0188	-0.0399	-0.0448	-0.168	0.0302	0.0107	0.0941	-0.0023	0.0106	-0.216	0.0717	-0.0686	0.0695	0.038	-0.1435	-0.0549	-0.0735	0.0366	0.115	0.1913	-0.2504	0.1413	0.1261	0.0699	0.0792	0.1364	0.1903	-0.0349	-0.2612	-0.0897	-0.2161
1912	AllEnvAE	HI_11BD_12BD_12CH_13EP4_13EP5_14EP5_17BI_17CVI_17DMS	7A	15	7099598_4al_2268	4233079_7as_7152	7D	50	IWB21023	IWB60795	9.6078	4.5817	5.0262	3.2068	1.3014	1.9054	-0.0518	0.058	-0.1706	-0.0284	0.0028	-0.0242	0.0903	-0.0525	-0.0259	-0.0891	0.0682	0.0589	0.1777	0.1108	-0.0513	-0.0722	0.0343	0.0222	-0.2058	-0.0717	0.0559	-0.0773	0.0819	0.1337	0.2075	0.1139	0.0853	0.1515	-0.448	-0.2485
308	WithinMEs	HI_ME3_11BD_12BD_13EP5	6A	20	4344525_6as_6773	4414591_6as_1756	7B	15	3166060_7bs_4109	IWB6455	5.093	4.5673	0.5257	5.6361	5.2295	0.4066	-0.0388	-0.0471	0.2665	-0.0501	0.0373	0.0128	-0.0732	-0.0067	0.0798	0.0402	0.0615	-0.1017
284	WithinMEs	HI_ME1_14EP5_17BI_17CVI_17DMS	3A	10	3442816_3as_1678	IWB54698	7B	85	IWB56477	IWB29268	5.1989	4.5027	0.6962	3.5695	2.9598	0.6097	0.0407	-0.0995	0.3209	-0.1483	0.0988	0.0457	0.0038	0.1415	0.0254	-0.0061	-0.1609	-0.077	-0.0218	0.2432	-0.1444
1897	AllEnvAE	HI_11BD_12BD_12CH_13EP4_13EP5_14EP5_17BI_17CVI_17DMS	2A	20	5273051_2as_13875	5228901_2as_1097	7B	5	6747360_7bl_2977	6694628_7bl_1616	6.289	4.4873	1.8017	1.7721	1.4637	0.3084	0.0313	0.0029	0.1833	-0.1	-0.0869	0.1904	-0.0501	0.0304	-0.1037	-0.0718	-0.1405	0.3323	0.1594	0.1278	0.107	0.1183	0.0134	0.0283	-0.2186	-0.2044	-0.131	-0.0319	-0.0967	0.1299	-0.0384	-0.1539	0.0223	0.1137	0.0226	0.0323
292	WithinMEs	HI_ME1_14EP5_17BI_17CVI_17DMS	6A	85	4377193_6as_722	IWB23452	7D	175	3331431_7dl_1347	3339103_7dl_7994	5.1549	4.4604	0.6946	3.639	3.1297	0.5093	0.1661	0.0699	-0.3257	-0.0877	0.0084	0.0335	0.0458	0.0128	-0.1601	0.0668	0.0805	0.1984	-0.0577	-0.1596	0.0189
273	WithinMEs	HI_ME1_14EP5_17BI_17CVI_17DMS	3A	15	3351653_3as_1119	IWB34333	5B	155	10827029_5bl_1233	IWB61615	6.7775	4.4545	2.323	4.7317	3.0031	1.7286	-0.0064	-0.0731	-0.3305	-0.1161	0.1336	-0.0024	-0.0151	-0.0605	-0.0156	-0.0949	0.171	-0.0894	0.3029	-0.3608	0.1473
270	WithinMEs	HI_ME1_14EP5_17BI_17CVI_17DMS	2A	155	6337310_2al_1925	6378115_2al_4785	4B	75	6993303_4bl_3732	IWB45457	5.1775	4.4371	0.7404	3.5914	3.1324	0.4591	0.0034	0.0681	-0.3294	0.0994	0.0593	-0.0237	-0.1351	-0.1281	-0.0181	0.1858	-0.0396	0.1336	-0.1255	-0.1231	0.115
1805	AllEnvAE	HI_11BD_12BD_12CH_13EP4_13EP5_14EP5_17BI_17CVI_17DMS	2A	25	IWB10896	5233155_2as_2250	5A	195	2808646_5al_2148	2798635_5al_763	8.6943	4.3596	4.3347	2.3211	1.2253	1.0959	-0.0306	-0.0311	0.1655	-0.0906	-0.0491	0.1746	0.0072	0.101	-0.1089	-0.159	-0.1933	0.318	-0.003	0.0658	-0.07	-0.0278	0.1666	-0.0066	-0.1379	0.0034	0.0096	-0.0417	-0.1773	-0.0543	-0.1949	-0.1778	0.147	0.124	0.2249	0.15
263	WithinMEs	HI_ME1_14EP5_17BI_17CVI_17DMS	1A	60	IWB65944	IWB35927	1B	100	3922607_1bl_22064	3865749_1bl_7947	5.2097	4.3476	0.8621	3.368	2.7153	0.6527	-0.0983	0.2117	-0.3075	0.119	0.0182	0.0098	-0.147	-0.0347	-0.005	0.3041	-0.2644	-0.0149	0.1375	-0.232	0.1094
1854	AllEnvAE	HI_11BD_12BD_12CH_13EP4_13EP5_14EP5_17BI_17CVI_17DMS	4B	10	IWA1316	IWB63893	6D	90	3325327_6dl_5670	IWA1384	8.1471	4.3139	3.8332	2.6136	1.1818	1.4318	0.0039	0.0628	-0.1642	-0.1166	-0.0559	-0.0535	-0.0328	0.0107	0.1615	-0.0013	0.0018	0.086	-0.0381	-0.11	-0.1454	-0.0868	-0.0281	0.2344	-0.0787	0.3031	-0.0504	-0.2099	0.0688	0.1345	0.133	0.087	0.0063	0.2133	-0.4053	-0.0277
1831	AllEnvAE	HI_11BD_12BD_12CH_13EP4_13EP5_14EP5_17BI_17CVI_17DMS	3D	100	IWB22519	6418712_3dl_218	6A	140	IWA6537	5790951_6al_7695	7.1263	4.298	2.8284	2.3298	1.223	1.1069	0.0722	0.0347	-0.165	-0.0302	-0.0505	0.04	-0.1649	-0.1284	0.0874	0.0462	0.1457	0.0545	-0.2386	-0.1446	-0.0609	-0.1324	-0.1356	0.1335	0.1598	0.3757	0.0431	-0.0164	0.0953	0.134	0.1443	0.0842	-0.2038	0.0506	-0.3194	0.0312
1814	AllEnvAE	HI_11BD_12BD_12CH_13EP4_13EP5_14EP5_17BI_17CVI_17DMS	5A	195	2808646_5al_2148	2798635_5al_763	5B	120	IWB62048	IWB49401	6.0486	4.2497	1.799	1.5783	1.1983	0.38	-0.0427	0.0991	-0.1634	-0.0064	0.0708	-0.061	-0.0192	0.1809	-0.0158	-0.1463	-0.017	0.0141	0.0191	0.0362	-0.0396	0.0577	-0.0811	-0.0927	-0.0973	0.1296	0.0682	-0.0817	0.0389	-0.0602	0.1055	0.1326	-0.0108	0.0984	-0.1038	-0.1188
291	WithinMEs	HI_ME1_14EP5_17BI_17CVI_17DMS	1D	55	IWB65822	IWA1736	7D	175	3331431_7dl_1347	3339103_7dl_7994	6.0823	4.2255	1.8568	4.3176	2.8005	1.517	-0.1707	0.0936	0.3174	0.1664	-0.006	-0.2742	0.1138	-0.0133	-0.1571	0.1026	0.0678	0.0117	-0.1503	0.3743	-0.2357
1749	AllEnvAE	HI_11BD_12BD_12CH_13EP4_13EP5_14EP5_17BI_17CVI_17DMS	1B	155	IWB4789	IWB6930	2B	40	IWB19868	5217614_2bs_7097	5.364	4.2211	1.1429	1.578	1.3026	0.2753	0.0543	-0.1012	-0.1739	0.0822	0.0091	0.1233	0.0143	-0.1062	0.0732	-0.0771	-0.1047	-0.0142	-0.0881	0.0505	0.0265	0.1159	0.0486	-0.0399	0.2478	-0.3332	-0.028	-0.0771	0.0886	-0.022	0.1072	0.0737	-0.0408	-0.1389	0.0271	-0.0176
1813	AllEnvAE	HI_11BD_12BD_12CH_13EP4_13EP5_14EP5_17BI_17CVI_17DMS	2D	95	5329935_2ds_3804	9861581_2dl_506	5B	75	IWB26282	10847826_5bl_4955	7.0769	4.2142	2.8627	1.8718	1.2055	0.6663	0.041	0.045	0.1643	-0.0712	0.0569	0.0339	0.0553	0.0805	0.1345	-0.1635	-0.0862	-0.0402	-0.1769	0.1093	-0.1811	-0.0096	-0.0232	0.0134	-0.0751	0.3317	0.0114	0.12	0.1175	-0.1162	-0.0095	-0.1143	-0.1635	-0.1172	0.1629	0.1204
1811	AllEnvAE	HI_11BD_12BD_12CH_13EP4_13EP5_14EP5_17BI_17CVI_17DMS	1D	5	1913609_1ds_13103	IWB45439	5B	20	2235368_5bs_6154	2255806_5bs_2777	7.3516	4.2015	3.1501	2.5135	1.3295	1.184	0.0557	0.021	-0.1741	0.1552	-0.0396	0.0732	-0.1968	-0.1107	-0.1036	0.2579	-0.015	-0.0206	0.1246	-0.0537	0.0217	0.0748	-0.0411	0.156	-0.0248	-0.0348	-0.2227	-0.0028	0.0495	0.012	0.1542	0.2057	-0.0126	0.0909	-0.3933	-0.1036
286	WithinMEs	HI_ME1_14EP5_17BI_17CVI_17DMS	3B	60	10707498_3b_3621	IWA1094	7B	115	IWB13136	IWB9204	5.7825	4.1996	1.5829	4.2028	2.8508	1.3521	-0.0779	-0.0818	-0.3145	0.0394	0.1508	-0.0545	-0.1356	0.077	0.1102	-0.0046	-0.1826	0.0427	0.0889	-0.3612	0.2295
73	acrossMEs	HI_ME123	4B	80	6975707_4bl_1851	IWB50363	4B	85	IWA4490	6918194_4bl_1076	5.5483	4.1996	1.3487	4.0006	4.0006	0	-0.1336	-0.0424	-0.505	-0.1941	0.1715	0.0225	0.3019	-0.1851	-0.1168	-0.0267	0.3539	-0.3272
267	WithinMEs	HI_ME1_14EP5_17BI_17CVI_17DMS	2D	70	IWB44979	5375831_2ds_2700	3B	0	IWB56882	IWB29353	5.2186	4.188	1.0307	3.832	2.9785	0.8536	0.0779	0.1044	-0.3222	0.0782	-0.0003	-0.1096	0.0318	-0.1765	0.0256	0.2671	-0.1162	0.1242	0.1576	-0.3005	0.0188
1796	AllEnvAE	HI_11BD_12BD_12CH_13EP4_13EP5_14EP5_17BI_17CVI_17DMS	3B	30	10446102_3b_9187	10458785_3b_622	4D	35	14462345_4dl_v2_3077	IWB28897	6.7593	4.1382	2.621	1.6106	1.1205	0.4901	-0.0478	-0.0572	0.1579	-0.0163	0.0273	-0.1129	-0.042	-0.0216	-0.1043	0.1275	0.1939	-0.0516	0.121	0.1631	0.1203	0.0343	0.0866	-0.2286	-0.217	-0.0642	-0.0156	0.1511	0.1212	-0.0244	-0.015	-0.1371	-0.0996	-0.1262	0.0063	0.1238
1836	AllEnvAE	HI_11BD_12BD_12CH_13EP4_13EP5_14EP5_17BI_17CVI_17DMS	5A	50	IWB34498	IWA5034	6B	0	IWB6981	2950610_6bs_6372	6.6696	4.11	2.5596	1.9062	1.2564	0.6498	0.0501	-0.0703	0.1671	-0.1218	0.0344	-0.0468	-0.0145	-0.0801	0.0379	-0.1295	0.3354	-0.0151	-0.0736	0.1336	0.1087	0.1231	0.1346	-0.1434	-0.074	-0.2818	0.0729	0.0931	-0.1715	-0.1423	0.0771	-0.0876	0.1955	-0.0581	0.037	0.0568
282	WithinMEs	HI_ME1_14EP5_17BI_17CVI_17DMS	1A	105	3952374_1al_5619	3950738_1al_98	7B	20	IWB6455	IWA1089	5.0865	4.0809	1.0056	3.2151	2.5158	0.6993	0.1032	-0.0513	0.2985	-0.1758	-0.2935	0.3531	0.1163	0.0366	0.0375	0.0031	-0.0771	-0.0447	-0.1955	0.2413	-0.0011
289	WithinMEs	HI_ME1_14EP5_17BI_17CVI_17DMS	7A	0	IWB73283	IWB22966	7D	50	IWB21023	IWB60795	6.7717	4.0464	2.7253	4.4554	2.6729	1.7824	-0.077	0.013	-0.3032	-0.0963	-0.1451	0.1194	0.122	0.0787	-0.1491	-0.0315	0.1018	0.191	0.2884	-0.2965	-0.1828
295	WithinMEs	HI_ME2_12CH_13EP4	1B	5	3285535_1bs_1678	3426638_1bs_9201	4A	10	IWB2521	IWA5196	5.8142	4.0436	1.7706	6.1529	4.249	1.9039	-0.1302	0.2592	-0.2408	0.002	-0.002	0.0157	-0.0157	-0.1566	0.1566
76	acrossMEs	HI_ME123	6D	110	IWB59264	IWB61787	7B	15	IWB42621	IWB34193	5.0439	4.0409	1.0031	4.2641	3.5866	0.6775	0.005	0.1391	0.2772	0.088	-0.1211	0.0331	-0.1454	-0.0516	0.197	0.1103	-0.1665	0.0561
1794	AllEnvAE	HI_11BD_12BD_12CH_13EP4_13EP5_14EP5_17BI_17CVI_17DMS	4B	10	IWA1316	IWB63893	4D	15	2298011_4ds_5609	2314131_4ds_1883	6.5267	4.0287	2.498	2.0989	1.2453	0.8536	-0.0113	-0.0524	0.1728	-0.0838	-0.0124	-0.0444	-0.0118	0.0352	0.1083	-0.0583	-0.0378	0.1051	0.2695	0.2387	-0.0384	0.0428	0.1053	-0.2597	-0.3287	-0.0873	0.0579	-0.1063	-0.1978	0.0651	0.0392	-0.0707	0.0609	-0.1742	0.2158	0.1681
283	WithinMEs	HI_ME1_14EP5_17BI_17CVI_17DMS	1B	0	3473141_1bs_756	3482114_1bs_10487	7B	25	3096912_7bs_110	3080635_7bs_522	5.2791	3.9956	1.2834	3.7133	2.7916	0.9217	0.0413	-0.0818	-0.3114	0.1414	-0.0815	-0.0555	-0.0044	0.0973	0.1332	-0.1534	-0.077	0.2855	-0.0287	-0.2009	-0.0559
287	WithinMEs	HI_ME1_14EP5_17BI_17CVI_17DMS	5B	0	IWB7984	IWB64876	7D	5	IWB6078	IWB45523	5.1703	3.9801	1.1902	3.5645	2.7827	0.7818	-0.0615	-0.0779	0.3128	0.1221	-0.1241	0.1185	-0.1165	0.1509	-0.1091	-0.1272	0.0854	0.0871	0.0093	0.1724	-0.2688
1816	AllEnvAE	HI_11BD_12BD_12CH_13EP4_13EP5_14EP5_17BI_17CVI_17DMS	5B	100	10825932_5bl_698	10797866_5bl_5612	5B	145	IWB64985	10848805_5bl_3948	6.5084	3.9761	2.5323	1.7581	1.0642	0.6939	0.0948	0.0513	0.152	0.0252	0.0309	-0.1567	-0.039	-0.0553	0.1393	-0.1724	0.1445	0.0834	0.0778	0.0775	-0.0852	-0.032	0.0245	-0.2323	-0.0157	0.0292	0.1563	-0.0458	0.004	-0.0992	-0.1578	-0.0853	-0.0647	0.0358	0.2403	0.1726
1920	AllEnvAE	HI_11BD_12BD_12CH_13EP4_13EP5_14EP5_17BI_17CVI_17DMS	7D	100	3891967_7ds_1529	IWB15638	7D	145	3395678_7dl_6495	3348362_7dl_2767	6.6803	3.947	2.7333	2.0983	1.2503	0.8481	-0.0407	0.0327	0.1804	0.1201	0.1177	-0.142	-0.0604	0.0575	-0.0276	-0.1942	-0.0416	0.1705	0.0809	-0.011	-0.1335	-0.1075	-0.0704	0.1274	-0.0366	0.177	-0.0263	-0.1619	-0.0502	-0.08	-0.0627	-0.2234	0.1512	0.1302	0.194	0.1027
1896	AllEnvAE	HI_11BD_12BD_12CH_13EP4_13EP5_14EP5_17BI_17CVI_17DMS	5A	10	1518686_5as_115	1525059_5as_757	7B	0	6550874_7bl_349	6728417_7bl_5629	6.7229	3.9367	2.7862	1.6127	1.1061	0.5066	0.0349	0.0179	0.1584	-0.1456	-0.0118	-0.0104	0.0063	-0.0082	-0.0161	-0.0227	0.0741	0.1344	0.1057	0.0806	0.0887	0.1989	-0.0194	0.0366	-0.0472	-0.1932	-0.2505	0.057	-0.1184	-0.0274	0.0326	-0.1691	0.0583	0.2421	-0.0017	-0.0734
1843	AllEnvAE	HI_11BD_12BD_12CH_13EP4_13EP5_14EP5_17BI_17CVI_17DMS	1B	0	3473141_1bs_756	3482114_1bs_10487	6B	45	IWB6854	IWB71117	6.2224	3.8705	2.3519	1.8949	1.0799	0.815	0.0465	-0.0326	0.1567	-0.0448	0.0808	-0.0322	-0.0962	-0.0882	0.1586	-0.0293	0.0171	0.0342	0.0648	-0.0082	-0.0084	-0.0174	0.0175	0.0345	0.0955	-0.1033	-0.075	-0.0757	-0.1364	-0.0685	-0.0645	-0.1338	0.1288	0.1489	0.2644	-0.0632
1773	AllEnvAE	HI_11BD_12BD_12CH_13EP4_13EP5_14EP5_17BI_17CVI_17DMS	3D	120	IWB29724	IWB8827	4A	0	IWB70443	IWA4232	6.4875	3.8574	2.6301	1.7744	1.0751	0.6994	0.0991	-0.0118	-0.1597	-0.0227	-0.1672	0.0106	-0.1056	-0.0879	0.0369	0.0703	0.1985	0.067	0.037	0.004	0.2251	0.077	0.0927	0.043	-0.2522	-0.2112	-0.0154	-0.0077	0.0711	0.1656	0.1035	0.1484	0.0086	-0.1862	-0.2396	-0.0637
300	WithinMEs	HI_ME3_11BD_12BD_13EP5	2A	125	6415190_2al_16820	IWA2051	2B	135	7939581_2bl_9591	8074934_2bl_7628	5.2633	3.8346	1.4287	6.1685	4.5423	1.6263	-0.0493	-0.0568	0.2448	-0.0314	0.0052	0.0262	-0.0411	-0.0645	0.1056	0.1862	-0.0203	-0.1659
1819	AllEnvAE	HI_11BD_12BD_12CH_13EP4_13EP5_14EP5_17BI_17CVI_17DMS	4B	70	IWB7462	IWB64987	5D	5	IWA3429	4582300_5dl_15630	6.6226	3.798	2.8246	2.1336	1.1423	0.9912	-0.0144	-0.0199	0.1608	-0.0895	0.0077	-0.1648	-0.0044	-0.0268	-0.09	0.0386	0.1755	0.1539	-0.0489	-0.009	-0.0417	0.1567	0.0572	0.1352	-0.0136	-0.0367	-0.1992	-0.0291	-0.1261	-0.1415	-0.149	-0.1058	0.1129	0.1632	0.2948	-0.0194
275	WithinMEs	HI_ME1_14EP5_17BI_17CVI_17DMS	5A	10	1518686_5as_115	1525059_5as_757	6D	65	IWB6427	3325327_6dl_5670	5.5948	3.754	1.8408	3.6672	2.3366	1.3306	0.0734	-0.0183	-0.2839	-0.0682	-0.0762	0.0581	0.0863	0.1376	0.0167	-0.1418	-0.0124	0.2543	0.1196	-0.3272	-0.0466
1777	AllEnvAE	HI_11BD_12BD_12CH_13EP4_13EP5_14EP5_17BI_17CVI_17DMS	3D	115	IWB29724	IWB8827	4A	0	7156920_4al_5391	7170148_4al_6104	9.2437	3.7086	5.5351	2.5471	1.1483	1.3988	0.1076	0.0572	-0.1619	0.0316	-0.1689	-0.0764	-0.131	-0.0885	0.1046	0.0529	0.2035	0.0721	0.0946	0.0355	0.1154	-0.0073	-0.0321	-0.0487	-0.3062	0.0017	0.147	0.1955	-0.0732	0.1388	0.0062	0.3007	0.024	-0.1175	-0.3227	-0.1519
1893	AllEnvAE	HI_11BD_12BD_12CH_13EP4_13EP5_14EP5_17BI_17CVI_17DMS	5B	135	IWB64985	10848805_5bl_3948	7B	115	IWB13136	IWB9204	7.3242	3.7074	3.6168	1.9118	0.9756	0.9362	0.0738	0.0098	0.1482	0.1418	0.1031	-0.1282	-0.0161	-0.0219	-0.1713	-0.1394	0.0455	0.1864	-0.076	0.0228	0.108	0.1386	0.0597	0.0094	0.0238	-0.0473	-0.239	-0.0229	-0.1671	-0.0682	-0.1748	-0.0696	0.2898	-0.013	0.1566	0.0692
272	WithinMEs	HI_ME1_14EP5_17BI_17CVI_17DMS	2B	0	IWB59140	IWB58705	5B	40	IWB56939	IWB36196	5.2959	3.6667	1.6292	3.8429	2.4549	1.3879	0.0692	0.0617	-0.2889	-0.1038	0.1829	-0.0172	-0.062	0.2079	-0.1728	0.0932	-0.1284	0.1471	0.1337	-0.3883	0.1075
1821	AllEnvAE	HI_11BD_12BD_12CH_13EP4_13EP5_14EP5_17BI_17CVI_17DMS	3A	110	4365353_3al_191	4397491_3al_1806	5D	20	4522185_5dl_458	IWB22695	6.0419	3.6555	2.3864	1.5664	1.0708	0.4956	0.0093	-0.0094	-0.1563	0.0659	-0.023	0.0968	0.08	0.0572	-0.1008	-0.2022	0.0506	-0.0245	-0.0065	0.0695	-0.2052	0.0822	0.0972	0.0351	-0.2826	0.1966	0.0137	0.047	0.144	-0.0928	-0.0169	0.1103	-0.2518	-0.0153	-0.018	0.0936
1903	AllEnvAE	HI_11BD_12BD_12CH_13EP4_13EP5_14EP5_17BI_17CVI_17DMS	5B	95	10851545_5bl_762	9534166_5bl_2211	7B	20	6690935_7bl_1026	IWB24199	6.6801	3.6428	3.0372	2.4396	1.1234	1.3162	0.0827	0.0737	0.1614	-0.039	0.0573	-0.1454	0.0079	-0.0191	0.0693	-0.1972	0.1895	0.0767	0.1847	0.0385	0.0239	0.0223	-0.0308	-0.0668	-0.0854	-0.0424	-0.044	0.1006	-0.2115	-0.1836	-0.0825	-0.0675	0.0174	0.0559	0.3982	-0.0269
74	acrossMEs	HI_ME123	1B	55	1491348_1bs_4010	IWB60394	6D	15	IWB6829	4251907_7as_438	5.6182	3.6203	1.9979	4.505	3.0169	1.4881	0.0509	0.1254	0.2475	-0.1059	-0.0244	0.1303	-0.0344	0.0118	0.0226	-0.0929	-0.1513	0.2442
288	WithinMEs	HI_ME1_14EP5_17BI_17CVI_17DMS	4D	30	14307148_4dl_v2_1144	14462345_4dl_v2_3077	7D	45	3916420_7ds_3323	IWB21023	6.0371	3.6125	2.4246	3.8809	2.224	1.6569	-0.1701	-0.0039	0.2756	-0.1279	-0.1377	0.1001	0.1656	0.0998	-0.1571	-0.0228	0.0801	0.0953	-0.2154	0.3489	-0.2288
1766	AllEnvAE	HI_11BD_12BD_12CH_13EP4_13EP5_14EP5_17BI_17CVI_17DMS	1A	50	3900873_1al_350	IWB12529	3B	80	10760613_3b_8779	10766333_3b_8098	6.8436	3.6001	3.2435	2.141	1.1773	0.9637	-0.0269	-0.0056	0.1619	-0.0591	-0.1839	0.1182	0.0909	0.155	0.074	-0.0228	0.0603	-0.2325	-0.0309	0.051	0.075	0.1003	0.0218	-0.0183	-0.1567	0.0949	-0.1371	0.0333	-0.0762	0.0367	-0.2058	-0.1723	0.0412	0.1262	0.3135	-0.0966
1782	AllEnvAE	HI_11BD_12BD_12CH_13EP4_13EP5_14EP5_17BI_17CVI_17DMS	2D	75	5371927_2ds_2525	5325539_2ds_2531	4A	10	IWB8782	3880978_7ds_21557	5.2785	3.5978	1.6807	1.7285	1.1227	0.6058	0.1344	0.0433	0.1581	0.041	0.0073	0.0766	0.0547	-0.0238	-0.0008	-0.1046	-0.1059	0.0555	-0.0428	0.0191	0.0875	-0.0651	-0.0901	-0.0228	-0.0844	0.0331	0.1655	-0.059	-0.1294	0.1033	-0.096	-0.0121	-0.0856	0.0205	0.2701	-0.0119
274	WithinMEs	HI_ME1_14EP5_17BI_17CVI_17DMS	1A	160	IWB54198	3934532_1al_3396	6B	0	IWB6981	2950610_6bs_6372	6.4574	3.5869	2.8705	4.1458	2.3275	1.8183	0.2	-0.1939	-0.2878	-0.0068	-0.003	0.1595	-0.1497	-0.0371	0.0427	-0.2008	0.1952	0.3831	0.0642	-0.2797	-0.1676
1910	AllEnvAE	HI_11BD_12BD_12CH_13EP4_13EP5_14EP5_17BI_17CVI_17DMS	5A	165	2797074_5al_324	IWB8349	7D	40	3916420_7ds_3323	IWB21023	7.11	3.5331	3.5769	1.8077	0.9431	0.8646	-0.0941	0.0492	0.145	-0.0255	-0.0849	0.0432	0.0084	0.1516	0.1061	-0.054	-0.1803	0.0353	0.1602	0.0702	0.077	-0.0595	0.0744	0.0657	-0.1989	-0.1483	-0.0408	-0.1681	-0.1803	0.0954	0.0039	-0.1311	0.2206	0.1642	0.0658	-0.0704
303	WithinMEs	HI_ME3_11BD_12BD_13EP5	3B	30	10446102_3b_9187	10458785_3b_622	4D	35	14462345_4dl_v2_3077	IWB28897	5.4459	3.5323	1.9137	4.9727	3.5734	1.3994	-0.053	0.0737	0.2155	-0.0134	0.0306	-0.0173	-0.001	0.0429	-0.0419	0.1098	0.08	-0.1898
1800	AllEnvAE	HI_11BD_12BD_12CH_13EP4_13EP5_14EP5_17BI_17CVI_17DMS	1A	65	IWB25179	IWB27332	5A	95	2683137_5al_1814	IWB10117	6.0695	3.4848	2.5847	1.8632	1.0977	0.7655	-0.0238	-0.1192	-0.1581	-0.0617	-0.1674	0.1211	0.0917	0.0972	0.1201	0.042	0.0117	-0.2546	-0.0443	0.095	-0.1291	0.0172	0.0929	0.1265	0.1349	-0.1203	-0.1727	0.0641	0.0312	-0.0197	0.1003	0.2084	0.0022	0.0368	-0.2911	-0.1321
1868	AllEnvAE	HI_11BD_12BD_12CH_13EP4_13EP5_14EP5_17BI_17CVI_17DMS	6A	35	IWB28195	IWB9169	7A	95	4061217_7as_349	IWA7419	6.1401	3.4601	2.68	2.2855	1.085	1.2005	-0.0931	-0.0359	0.1548	0.0374	-0.0738	0.1024	0.1081	0.0624	0.2214	-0.0549	-0.3768	-0.0262	0.0219	0.0044	0.014	-0.0273	-0.0303	-0.1465	0.1109	-0.0825	0.1353	-0.0064	-0.2066	-0.1122	-0.0341	-0.0753	0.1569	-0.0451	0.3909	-0.0679
309	WithinMEs	HI_ME3_11BD_12BD_13EP5	2A	35	IWB70473	IWB72185	7B	115	IWB13136	IWB9204	5.018	3.4497	1.5683	5.9324	3.8144	2.1179	-0.1184	0.0379	-0.2291	-0.0981	-0.0483	0.1464	-0.0512	0.0211	0.0301	-0.2345	0.1118	0.1227
266	WithinMEs	HI_ME1_14EP5_17BI_17CVI_17DMS	2B	75	IWA6893	5163336_2bs_246	3A	55	IWB40137	IWB6187	5.1858	3.4468	1.739	3.2375	2.1472	1.0903	-0.2043	-0.0011	0.2727	-0.0543	0.2323	-0.1745	-0.0035	-0.0457	-0.153	0.1986	0.0001	-0.3182	0.0757	0.1693	0.0732
1810	AllEnvAE	HI_11BD_12BD_12CH_13EP4_13EP5_14EP5_17BI_17CVI_17DMS	4D	45	14462345_4dl_v2_3077	IWB28897	5B	10	2272737_5bs_7212	IWA4790	7.4655	3.426	4.0394	2.1299	1.0505	1.0794	-0.0361	0.0475	0.1567	0.1123	0.0928	0.0879	-0.0174	0.0213	-0.1172	-0.0748	-0.0441	-0.0607	-0.1027	-0.0529	-0.0009	0.0867	-0.0518	0.251	-0.0453	0.1009	-0.1851	-0.0208	0.0055	0.0652	-0.1802	-0.1731	-0.1174	-0.1061	0.2403	0.2865
1784	AllEnvAE	HI_11BD_12BD_12CH_13EP4_13EP5_14EP5_17BI_17CVI_17DMS	2B	80	5168835_2bs_1759	IWB47963	4B	10	IWA1316	IWB63893	6.6942	3.3437	3.3505	2.4264	1.0717	1.3547	-0.1608	-0.0045	0.1562	0.1049	0.0554	0.084	0.0031	0.0403	-0.0916	0.1855	-0.3221	-0.0596	-0.1433	-0.058	-0.0413	-0.0188	0.0209	0.169	0.0101	-0.0278	0.0891	0.101	0.132	-0.1307	-0.0558	-0.1489	-0.1081	-0.1973	0.4005	0.0072
265	WithinMEs	HI_ME1_14EP5_17BI_17CVI_17DMS	2D	70	IWB44979	5375831_2ds_2700	3A	30	3442664_3as_2715	2370963_3as_3004	5.3832	3.3088	2.0744	3.849	2.3427	1.5063	0.1082	0.0456	0.2878	0.0901	-0.0108	-0.0479	-0.0314	-0.067	0.0298	-0.0463	0.0835	0.142	-0.1731	0.3045	-0.2735
1756	AllEnvAE	HI_11BD_12BD_12CH_13EP4_13EP5_14EP5_17BI_17CVI_17DMS	2D	70	IWB44979	5375831_2ds_2700	3A	30	3442664_3as_2715	2370963_3as_3004	6.864	3.285	3.579	2.7301	1.089	1.6411	0.0992	0.0877	0.1554	-0.0157	-0.0806	0.0522	0.0184	-0.0031	0.0985	-0.0049	-0.0421	-0.0227	0.0833	0.0451	0.0389	0.0447	-0.0448	-0.1084	-0.0121	-0.0879	0.0412	-0.0759	-0.0422	-0.1335	-0.1275	-0.1415	0.2732	-0.044	0.4333	-0.1418
1838	AllEnvAE	HI_11BD_12BD_12CH_13EP4_13EP5_14EP5_17BI_17CVI_17DMS	6A	15	IWB11242	4427440_6as_2573	6B	5	IWB48400	4227462_6bl_1640	6.9808	3.2347	3.746	2.1398	1.0439	1.0959	-0.0864	-0.0139	0.1558	0.0051	0.089	0.0769	0.0936	0.0174	0.1816	-0.1378	-0.2829	-0.043	-0.0424	0.0391	-0.013	0.0169	0.0531	-0.0771	0.1793	-0.0893	-0.0666	0.1629	-0.0655	0.0955	-0.1778	-0.1789	-0.1877	-0.0429	0.2542	0.1403
1857	AllEnvAE	HI_11BD_12BD_12CH_13EP4_13EP5_14EP5_17BI_17CVI_17DMS	1B	95	3865300_1bl_9151	3807515_1bl_6239	6D	105	IWA1924	2212771_6dl_1193	8.5769	3.1984	5.3785	2.6713	1.0358	1.6356	0.1256	-0.0315	-0.1512	0.1018	-0.0812	-0.0089	-0.0329	-0.0256	0.0334	0	0.2235	-0.21	-0.1382	-0.0525	-0.1181	0.0017	0.106	0.1754	-0.0704	0.1527	-0.0566	-0.0195	0.1269	0.2346	0.2674	0.1159	-0.1389	-0.0478	-0.3322	-0.2064
1882	AllEnvAE	HI_11BD_12BD_12CH_13EP4_13EP5_14EP5_17BI_17CVI_17DMS	1A	105	3952374_1al_5619	3950738_1al_98	7B	20	IWB6455	IWA1089	6.3909	3.1793	3.2117	2.1031	0.8806	1.2225	0.0821	-0.0603	0.1428	-0.0631	-0.0355	0.1195	-0.0512	-0.0482	-0.1555	-0.2727	0.3714	0.1354	-0.015	-0.0015	-0.0401	0.0292	-0.0184	0.0463	0.0473	0.0151	-0.0629	-0.1422	-0.1106	-0.0839	-0.1233	-0.133	0.1036	-0.0398	0.3853	0.1439
1851	AllEnvAE	HI_11BD_12BD_12CH_13EP4_13EP5_14EP5_17BI_17CVI_17DMS	2B	110	8042513_2bl_9079	7988440_2bl_2063	6D	60	3315505_6dl_2060	1667145_6dl_2783	6.8732	3.1731	3.7001	2.1288	0.9889	1.1399	-0.0725	-0.0006	-0.1508	-0.0062	0.0383	0.0605	0.0121	0.0616	-0.1151	-0.0214	-0.0724	0.0427	-0.0473	0.0849	-0.1503	-0.0133	0.0903	0.1166	0.0821	-0.1724	0.0095	-0.1235	-0.0666	0.2524	0.1562	0.1519	-0.0694	0.0304	-0.3192	-0.0122
1744	AllEnvAE	HI_11BD_12BD_12CH_13EP4_13EP5_14EP5_17BI_17CVI_17DMS	2A	0	5237958_2as_10729	5305462_2as_2669	2A	90	IWB20877	IWB34603	6.7458	3.1656	3.5802	2.1302	0.9792	1.1509	-0.0702	-0.04	-0.1499	-0.0135	-0.0408	0.1008	0.0474	-0.0776	-0.1247	-0.0167	-0.2155	0.3405	-0.0041	-0.076	-0.0205	0.1173	0.0312	-0.0385	0.0275	-0.0419	0.005	0.0461	0.0502	0.1433	0.0927	0.2453	-0.1238	-0.0039	-0.3436	-0.1063
1878	AllEnvAE	HI_11BD_12BD_12CH_13EP4_13EP5_14EP5_17BI_17CVI_17DMS	3A	65	4308065_3al_1951	IWA8374	7A	15	IWA5904	IWB63338	5.7708	3.1432	2.6276	1.755	0.9125	0.8426	0.0796	-0.0433	-0.1419	0.1023	-0.0102	-0.0296	0.1687	-0.0537	-0.1034	-0.3562	0.1682	0.1138	0.0486	-0.1334	-0.0612	-0.0783	0.0368	0.1091	0.1691	-0.2314	0.1406	0.0858	-0.0779	0.2073	0.0535	0.1181	-0.0996	-0.043	-0.2754	0.0312
1886	AllEnvAE	HI_11BD_12BD_12CH_13EP4_13EP5_14EP5_17BI_17CVI_17DMS	4A	0	IWB70443	IWA4232	7B	30	IWB71684	3139504_7bs_1952	5.3297	3.1426	2.1871	1.4171	0.8829	0.5342	0.0111	-0.0635	-0.1414	0.0352	-0.019	0.2032	0.0704	0.0673	0.045	-0.2299	-0.1746	0.0024	0.0471	-0.0407	-0.1182	-0.0275	-0.0395	0.207	0.1097	-0.0518	-0.086	-0.002	0.0084	0.0166	0.2066	0.0546	0.0603	-0.1276	-0.2205	0.0036
1753	AllEnvAE	HI_11BD_12BD_12CH_13EP4_13EP5_14EP5_17BI_17CVI_17DMS	1B	95	3865300_1bl_9151	3807515_1bl_6239	2D	75	5371927_2ds_2525	5325539_2ds_2531	5.9597	3.1403	2.8195	1.7022	1.0083	0.6939	0.1346	0.1169	0.1469	0.112	-0.0968	-0.027	-0.0556	-0.0417	0.0333	0.0167	0.2531	-0.194	0.044	0.0207	0.0674	0.0624	-0.0299	0.0045	-0.1073	-0.144	0.0822	0.1437	-0.1604	-0.0924	-0.0907	-0.1632	-0.0313	0.0892	0.1412	0.1638
1776	AllEnvAE	HI_11BD_12BD_12CH_13EP4_13EP5_14EP5_17BI_17CVI_17DMS	3A	40	2370963_3as_3004	IWB56304	4A	0	7156920_4al_5391	7170148_4al_6104	6.1712	3.1153	3.0559	1.5788	0.8464	0.7324	0.0087	0.0702	-0.1384	-0.0333	-0.0275	0.0889	0.0522	-0.0192	-0.1168	0.0569	-0.0493	0.0481	0.0477	0.0671	0.0836	-0.0074	-0.0646	-0.0677	-0.3008	0.0493	0.1928	-0.1035	0.1664	0.015	0.0703	0.1639	-0.1801	-0.0983	-0.1542	0.1204
1873	AllEnvAE	HI_11BD_12BD_12CH_13EP4_13EP5_14EP5_17BI_17CVI_17DMS	3B	30	10446102_3b_9187	10458785_3b_622	7A	0	6732633_7bl_10	IWB49784	7.6917	3.0786	4.6132	2.0262	0.9138	1.1124	-0.0719	-0.1053	0.1438	-0.0134	0.0155	-0.1298	-0.0238	0.0071	-0.0745	0.1246	0.161	-0.0666	0.0293	-0.1005	-0.0347	-0.0704	0.1221	0.0963	0.0913	-0.2683	0.1348	-0.1249	-0.0132	0.1243	-0.1701	-0.2014	-0.1404	0.1609	0.2699	0.095
302	WithinMEs	HI_ME3_11BD_12BD_13EP5	2D	85	5349085_2ds_35	5383026_2ds_1396	4B	110	IWB55790	IWB9483	6.4621	3.044	3.418	6.2066	3.2188	2.9878	0.121	-0.0698	-0.2019	-0.0669	0.0736	-0.0067	-0.116	0.0515	0.0644	-0.2336	-0.025	0.2586
1758	AllEnvAE	HI_11BD_12BD_12CH_13EP4_13EP5_14EP5_17BI_17CVI_17DMS	2A	95	6437445_2al_5185	IWA4732	3A	65	4308065_3al_1951	IWA8374	5.6815	3.0145	2.6669	2.0528	0.9184	1.1344	-0.0771	0.0784	0.145	0.1069	-0.133	0.0215	0.0852	0.0993	-0.1125	0.1098	-0.1111	-0.0661	0.0945	-0.0017	-0.0138	0.172	-0.0542	-0.1107	-0.3727	0.1721	0.1144	-0.2958	0.0379	-0.0386	0.0281	-0.098	-0.0502	0.0081	0.3525	0.0561
1765	AllEnvAE	HI_11BD_12BD_12CH_13EP4_13EP5_14EP5_17BI_17CVI_17DMS	1D	55	IWB65822	IWA1736	3B	75	10764714_3b_3097	10554637_3b_7911	8.3583	2.9952	5.3632	2.2992	0.9445	1.3547	-0.0585	0.0249	0.1449	0.0927	0.0117	0.0921	-0.009	0.1266	0.0939	-0.1354	-0.3219	0.0494	-0.0713	0.1139	0.0218	0.0621	0.0742	0.0769	-0.1002	0.0283	-0.2056	0.1303	-0.192	0.1854	-0.1294	-0.1715	0.1023	-0.2697	0.1694	0.1753
1866	AllEnvAE	HI_11BD_12BD_12CH_13EP4_13EP5_14EP5_17BI_17CVI_17DMS	3B	100	10399501_3b_3622	10765212_3b_7951	7A	80	IWA7187	IWB48426	6.6598	2.9861	3.6736	2.1358	0.9628	1.173	-0.1029	-0.0083	0.1468	-0.0705	0.2509	0.1242	0.0601	0.0003	-0.1953	-0.0038	-0.1616	-0.0041	0.0043	0.0563	0.0261	-0.1676	0.0247	-0.0819	0.0213	0.046	0.0707	0.1083	-0.1319	-0.107	-0.1566	-0.1755	-0.1216	0.1006	0.2636	0.2202
1752	AllEnvAE	HI_11BD_12BD_12CH_13EP4_13EP5_14EP5_17BI_17CVI_17DMS	2A	175	IWB57096	6351797_2al_2799	2D	35	5378379_2ds_767	IWB32012	7.2016	2.9609	4.2407	2.6783	0.8335	1.8448	-0.0049	-0.0665	-0.1369	-0.0398	0.0359	-0.0652	0.0654	-0.0237	0.0588	-0.0417	0.1623	-0.152	0.0447	-0.0681	-0.0398	-0.0201	-0.0053	0.151	0.1266	-0.1469	-0.0422	0.1223	-0.04	0.0651	0.076	0.0652	-0.0428	0.352	-0.4349	-0.1627
268	WithinMEs	HI_ME1_14EP5_17BI_17CVI_17DMS	3B	30	10446102_3b_9187	10458785_3b_622	3D	0	3395457_7dl_548	IWB52937	5.4021	2.9591	2.443	3.4637	1.9395	1.5242	-0.0213	-0.0375	0.2619	-0.131	0.0797	0.1416	-0.0903	0.052	-0.0804	-0.0082	0.0365	0.0648	0.1144	0.2042	-0.3833
1898	AllEnvAE	HI_11BD_12BD_12CH_13EP4_13EP5_14EP5_17BI_17CVI_17DMS	4A	0	IWB70443	IWA4232	7B	5	6747360_7bl_2977	6694628_7bl_1616	7.2747	2.947	4.3277	2.3113	0.9511	1.3602	0.0515	0.0275	0.1499	-0.0038	-0.0697	0.214	0.0257	0.033	0.0741	-0.1834	-0.109	0.019	0.1244	0.0859	0.1263	0.0961	-0.0076	0.048	-0.1958	-0.1724	-0.1049	-0.2139	-0.2563	0.0684	-0.1407	-0.1463	0.149	0.1816	0.2552	0.103
1775	AllEnvAE	HI_11BD_12BD_12CH_13EP4_13EP5_14EP5_17BI_17CVI_17DMS	1A	125	3931880_1al_9373	3969498_1al_497	4A	15	7133300_4al_963	7110982_4al_4033	5.2563	2.9199	2.3365	1.8601	0.9404	0.9197	-0.0045	0.0318	0.1469	-0.076	0.0156	0.0968	-0.0539	-0.0188	-0.0464	-0.0767	0.0543	0.1052	-0.0008	-0.0498	0.2264	0.1348	-0.0232	-0.013	-0.1676	-0.1499	0.0431	0.0855	0.0715	-0.0477	-0.1129	-0.0628	0.1171	-0.2782	0.2526	-0.0253
304	WithinMEs	HI_ME3_11BD_12BD_13EP5	4A	0	7156920_4al_5391	7170148_4al_6104	5A	170	2735114_5al_7430	IWB55377	5.8906	2.876	3.0146	6.9018	3.1387	3.7631	0.0868	-0.073	-0.2022	0.0431	0.0451	-0.0881	-0.0494	-0.1154	0.1649	-0.3119	0.1253	0.1866
1812	AllEnvAE	HI_11BD_12BD_12CH_13EP4_13EP5_14EP5_17BI_17CVI_17DMS	3B	80	10760613_3b_8779	10766333_3b_8098	5B	30	2257745_5bs_2895	2273282_5bs_10489	5.5483	2.8551	2.6932	1.8772	0.941	0.9362	-0.0219	0.0401	0.1438	-0.0184	0.0713	0.0757	0.1172	0.0232	-0.0389	-0.1556	0.0647	-0.1393	-0.0089	-0.0143	0.0364	0.044	-0.0403	0.0901	-0.0065	0.0833	-0.1838	-0.1683	-0.0456	-0.125	-0.0781	-0.0477	0.2763	-0.1288	0.1572	0.16
1917	AllEnvAE	HI_11BD_12BD_12CH_13EP4_13EP5_14EP5_17BI_17CVI_17DMS	3D	110	6418712_3dl_218	IWB34996	7D	120	10396674_3b_3606	IWB15471	5.1918	2.8386	2.3533	1.2269	0.7643	0.4626	0.0669	-0.0329	0.1341	0.0062	-0.1627	0.0119	-0.1309	-0.0663	0.1161	0.0292	0.1513	0.0451	0.039	0.1655	-0.1623	-0.0454	0.0326	0.045	-0.2106	0.0359	0.1003	0.1012	0.0279	-0.1613	-0.0979	-0.1459	-0.0253	0.138	0.1034	0.0599
1858	AllEnvAE	HI_11BD_12BD_12CH_13EP4_13EP5_14EP5_17BI_17CVI_17DMS	3B	15	10604498_3b_1837	10722612_3b_276	6D	105	IWA1924	2212771_6dl_1193	5.3492	2.8207	2.5285	1.9358	0.9115	1.0243	0.0036	-0.0228	-0.1421	-0.0062	0.0801	-0.1736	-0.0422	-0.0346	-0.1095	0.1431	0.2265	-0.0836	-0.1368	-0.0505	-0.1394	-0.0113	0.0968	0.1795	-0.0724	0.1824	-0.0483	-0.1023	-0.0379	0.0465	-0.0117	0.0785	-0.1232	0.3254	-0.2486	0.0734
1921	AllEnvAE	HI_11BD_12BD_12CH_13EP4_13EP5_14EP5_17BI_17CVI_17DMS	6A	85	4377193_6as_722	IWB23452	7D	175	3331431_7dl_1347	3339103_7dl_7994	7.916	2.8006	5.1154	2.791	0.9021	1.8889	0.0741	0.0735	-0.141	-0.2558	-0.0249	0.0154	-0.0033	-0.099	0.0046	0.1001	0.1252	0.1378	0.0406	0.1117	-0.0602	-0.0919	0.0139	0.0092	-0.1637	0.0633	0.077	0.2992	0.2406	-0.0171	0.0749	0.1412	0.0133	-0.242	-0.3442	-0.1659
1747	AllEnvAE	HI_11BD_12BD_12CH_13EP4_13EP5_14EP5_17BI_17CVI_17DMS	1D	60	2236927_1dl_656	2101333_1dl_340	2B	35	IWB47594	IWB32769	5.5161	2.7559	2.7602	1.7035	0.8664	0.8371	-0.0631	-0.0496	0.1408	0.15	0.0817	0.0358	-0.0146	0.1425	0.0804	-0.1858	-0.2595	-0.0304	-0.087	0.0712	0.0227	0.1164	0.0133	-0.1003	0.1966	-0.215	-0.0179	0.2414	-0.0168	-0.1479	-0.1421	-0.0662	-0.091	-0.0747	0.1324	0.1649
1797	AllEnvAE	HI_11BD_12BD_12CH_13EP4_13EP5_14EP5_17BI_17CVI_17DMS	3A	165	IWB73079	IWA7157	5A	0	1481057_5as_1115	1483457_5as_4408	6.936	2.7532	4.1827	2.4051	0.8577	1.5474	0.0228	-0.0323	0.1395	0.1554	0.0998	0.0517	0.0051	-0.0414	-0.1284	0.0286	-0.0551	-0.1157	-0.0986	-0.0404	-0.0417	0.0249	0.0081	0.0569	-0.1813	0.099	0.1732	-0.133	-0.0306	-0.1505	-0.1643	-0.2237	0.0984	0.1317	0.4061	0.066
1895	AllEnvAE	HI_11BD_12BD_12CH_13EP4_13EP5_14EP5_17BI_17CVI_17DMS	3B	100	10399501_3b_3622	10765212_3b_7951	7B	0	6550874_7bl_349	6728417_7bl_5629	5.9367	2.6924	3.2443	2.0986	0.8761	1.2225	-0.0888	0.0077	0.1393	-0.0624	0.2405	0.1157	0.0564	-0.0176	-0.1964	0.0069	-0.1391	-0.004	0.0848	0.0946	0.0992	0.2146	-0.0062	0.0266	-0.065	-0.2179	-0.2308	0.0115	-0.1002	-0.1058	-0.1715	-0.1739	0.0266	0.1749	0.3764	-0.0379
1839	AllEnvAE	HI_11BD_12BD_12CH_13EP4_13EP5_14EP5_17BI_17CVI_17DMS	2A	100	IWB11977	6358247_2al_1660	6B	10	IWB55360	4310056_6bl_2273	9.2239	2.688	6.5359	2.4943	0.8642	1.63	-0.0243	0.0188	0.1418	0.1178	-0.1618	0.0994	0.1	0.0337	-0.0879	-0.0203	-0.0833	0.0024	-0.0593	-0.0242	-0.1006	-0.0268	-0.0078	0.018	0.119	0.1117	-0.0301	-0.047	-0.215	-0.0669	-0.08	-0.338	0.201	0.0418	0.2469	0.2572
1807	AllEnvAE	HI_11BD_12BD_12CH_13EP4_13EP5_14EP5_17BI_17CVI_17DMS	2A	160	6382018_2al_8250	6413850_2al_542	5B	0	IWB7984	IWB64876	6.9555	2.6783	4.2772	2.3245	0.8762	1.4483	0.0336	-0.0161	-0.1406	-0.0588	-0.0092	-0.0027	0.0408	-0.0091	0.0918	-0.0269	0.1154	-0.1414	-0.076	-0.0175	0.013	0.123	0.0108	0.1007	-0.14	0.1297	-0.1438	0.1996	0.2137	0.0137	0.174	0.1324	-0.2162	-0.0344	-0.2868	-0.1961
1825	AllEnvAE	HI_11BD_12BD_12CH_13EP4_13EP5_14EP5_17BI_17CVI_17DMS	2A	55	5235903_2as_460	IWB32426	6A	35	IWB28195	IWB9169	5.6301	2.6735	2.9566	1.5135	0.7921	0.7214	-0.1394	-0.0892	-0.1307	-0.1155	-0.0327	0.0132	0.1586	0.1981	-0.1447	-0.0253	-0.0814	0.0296	0.0504	-0.0658	0.1001	0.0972	0.0494	0.2183	-0.0447	-0.3875	-0.0174	-0.1704	0.0097	0.2295	0.0323	0.0706	-0.1941	0.0507	-0.1069	0.0786
1911	AllEnvAE	HI_11BD_12BD_12CH_13EP4_13EP5_14EP5_17BI_17CVI_17DMS	4D	30	14307148_4dl_v2_1144	14462345_4dl_v2_3077	7D	45	3916420_7ds_3323	IWB21023	6.8932	2.6646	4.2286	2.5684	0.7291	1.8393	-0.032	0.0506	0.1272	0.1251	0.202	0.0852	0.0543	0.0878	-0.2673	-0.2761	-0.039	0.0279	0.1688	0.0853	-0.0049	-0.0727	0.0477	0.0388	-0.2095	-0.0742	0.0205	-0.1378	-0.0404	-0.1377	-0.1364	-0.1111	0.2332	-0.0699	0.486	-0.0859
1768	AllEnvAE	HI_11BD_12BD_12CH_13EP4_13EP5_14EP5_17BI_17CVI_17DMS	3B	30	10446102_3b_9187	10458785_3b_622	3D	0	3395457_7dl_548	IWB52937	6.9764	2.6559	4.3205	2.3691	0.728	1.6411	-0.0708	-0.0765	0.1338	-0.0277	0.0034	-0.1085	-0.0425	-0.0229	-0.0812	0.1293	0.1892	-0.039	-0.0009	-0.1138	0.0249	-0.0168	-0.0504	0.0912	-0.041	0.0309	0.0758	-0.0202	-0.2099	-0.1174	-0.073	-0.0747	0.1878	0.2367	0.3265	-0.2559
290	WithinMEs	HI_ME1_14EP5_17BI_17CVI_17DMS	2A	35	IWB70473	IWB72185	7D	95	3938880_7ds_2029	3853219_7ds_2287	5.51	2.6519	2.8581	3.1177	1.7333	1.3843	-0.1434	-0.0455	-0.2439	-0.0654	-0.1575	-0.1055	0.3283	0.0744	-0.2242	-0.0302	0.1799	-0.2552	0.3266	-0.137	0.0656
1801	AllEnvAE	HI_11BD_12BD_12CH_13EP4_13EP5_14EP5_17BI_17CVI_17DMS	1D	70	2230427_1dl_4251	2226456_1dl_789	5A	115	IWB52657	IWA4805	5.1113	2.6463	2.465	1.3724	0.7777	0.5947	0.0108	-0.1099	-0.1345	0.2608	-0.0136	0.0078	-0.0649	0.0641	0.0914	-0.261	-0.0601	-0.0246	0.0182	0.1156	0.0511	0.108	0.0089	0.0713	0.0434	-0.2768	-0.1397	-0.1288	0.1187	-0.0731	0.1424	0.13	0.0803	-0.1138	-0.1657	0.0101
1818	AllEnvAE	HI_11BD_12BD_12CH_13EP4_13EP5_14EP5_17BI_17CVI_17DMS	1A	140	IWB36704	2319797_1al_3656	5D	0	IWB62829	4606132_5dl_1065	5.9952	2.6402	3.355	2.0746	0.8906	1.184	0.0941	-0.0589	0.1387	-0.0543	-0.0782	0.0446	-0.1073	-0.0168	-0.0213	-0.0527	0.238	0.048	-0.1048	0.029	-0.0393	0.1611	0.1064	0.0406	-0.0075	-0.0481	-0.1373	0.0572	-0.0078	-0.0969	-0.1681	-0.1574	-0.149	-0.0086	0.2828	0.2478
1924	AllEnvAE	HI_11BD_12BD_12CH_13EP4_13EP5_14EP5_17BI_17CVI_17DMS	3A	30	3442664_3as_2715	2370963_3as_3004	7D	205	3375055_7dl_4917	Ksud2	6.2614	2.631	3.6303	2.4479	0.7958	1.6521	0.0706	0.045	0.136	0.0963	0.0545	0.0592	0.0672	-0.0181	-0.1422	-0.0127	-0.1609	0.0566	0.0866	0.0452	-0.1007	-0.0513	0.09	-0.0071	-0.2176	0.136	0.0188	-0.0483	-0.1999	-0.0711	-0.1612	-0.1501	0.1426	-0.0198	0.4677	0.0401
1890	AllEnvAE	HI_11BD_12BD_12CH_13EP4_13EP5_14EP5_17BI_17CVI_17DMS	5A	20	1506586_5as_5504	1514513_5as_10557	7B	90	IWB29268	6680752_7bl_3474	8.2291	2.6092	5.6199	2.5048	0.7977	1.7071	0.0762	-0.0347	0.1328	-0.206	-0.0846	0.033	-0.0069	-0.0087	0.0641	-0.1161	0.1794	0.1457	-0.0124	0.0583	0.0686	0.1224	0.0595	0.0912	-0.0331	-0.11	-0.2446	-0.2077	-0.1105	-0.1644	-0.1816	-0.1182	0.0306	0.3241	0.3025	0.1253
1872	AllEnvAE	HI_11BD_12BD_12CH_13EP4_13EP5_14EP5_17BI_17CVI_17DMS	1D	70	2230427_1dl_4251	2226456_1dl_789	7A	0	6732633_7bl_10	IWB49784	6.0186	2.5866	3.4319	1.6834	0.8078	0.8756	0.0091	-0.09	-0.1367	0.2725	0.0136	-0.0069	-0.0415	0.0512	0.1045	-0.2965	-0.0581	-0.0388	0.0029	-0.1053	-0.0272	-0.0823	0.0946	0.0782	0.1283	-0.2381	0.1488	-0.2666	0.0649	0.0958	0.105	0.2075	-0.0503	0.0856	-0.1723	-0.0697
1748	AllEnvAE	HI_11BD_12BD_12CH_13EP4_13EP5_14EP5_17BI_17CVI_17DMS	2A	135	6326641_2al_9095	IWA5685	2B	35	IWB47594	IWB32769	5.8763	2.5841	3.2922	2.5569	0.8277	1.7292	-0.0252	-0.0504	0.1353	-0.0882	-0.051	-0.0587	0.0668	0.0521	0.0683	-0.0506	0.1399	-0.0787	-0.0963	0.0763	0.0251	0.1199	0.0071	-0.1109	0.2179	-0.2234	-0.0158	0.0454	-0.2002	-0.0969	-0.0956	-0.1088	0.06	-0.1554	0.4949	0.0565
1846	AllEnvAE	HI_11BD_12BD_12CH_13EP4_13EP5_14EP5_17BI_17CVI_17DMS	6B	35	IWB6854	IWB71117	6B	50	IWB10245	5832772_6al_255	5.403	2.5759	2.8271	0.9867	0.805	0.1817	0.0204	-0.0603	-0.1652	0.1449	-0.1403	0.1296	-0.0277	-0.071	-0.1785	0.025	0.1533	-0.0353	-0.0233	0.1253	-0.1227	-0.0095	0.0843	0.1875	0.0465	-0.2412	-0.0468	0.1859	0.0826	-0.0932	0.0746	0.2181	-0.2731	-0.1041	-0.187	0.0962
1881	AllEnvAE	HI_11BD_12BD_12CH_13EP4_13EP5_14EP5_17BI_17CVI_17DMS	3D	65	6807146_3dl_2911	6931483_3dl_9130	7B	5	IWB1438	IWB36522	5.7672	2.5679	3.1993	1.818	0.8598	0.9582	0.0042	-0.0237	-0.1424	-0.1108	0.1421	0.1196	0.0395	-0.0534	-0.0972	0.0908	-0.0374	-0.0932	-0.012	0.0369	-0.0359	0.0027	0.1408	0.0021	-0.1917	0.1039	-0.0469	-0.0323	0.2346	-0.061	0.1611	0.0388	-0.24	0.0503	-0.2141	0.0626
1780	AllEnvAE	HI_11BD_12BD_12CH_13EP4_13EP5_14EP5_17BI_17CVI_17DMS	1A	80	IWB55	7171491_4al_309	4A	10	IWB8782	3880978_7ds_21557	7.0976	2.5639	4.5337	1.6937	0.7355	0.9582	-0.0162	0.0464	0.1283	0.0367	-0.1002	0.1708	-0.0497	0.0973	0.0005	-0.1479	0.007	-0.0145	-0.0243	0.0179	0.0845	-0.079	-0.0904	-0.0027	-0.0962	0.0233	0.1667	0.155	-0.0192	-0.1944	-0.2335	-0.1163	0.2229	0.0669	0.1222	-0.0038
1908	AllEnvAE	HI_11BD_12BD_12CH_13EP4_13EP5_14EP5_17BI_17CVI_17DMS	1D	0	1881608_1ds_7447	1712725_1ds_2887	7D	40	3916420_7ds_3323	IWB21023	8.9847	2.5591	6.4256	2.8361	0.738	2.0981	0.0361	0.0345	0.1281	0.1859	0.0046	0.0118	-0.2033	-0.0785	-0.1099	0.2826	-0.0778	-0.0154	0.1728	0.07	0.0885	-0.0368	0.0916	0.0626	-0.2213	-0.175	-0.0525	-0.1498	0.0955	-0.2485	-0.2232	-0.1457	-0.0452	0.0694	0.4667	0.1808
1856	AllEnvAE	HI_11BD_12BD_12CH_13EP4_13EP5_14EP5_17BI_17CVI_17DMS	4D	45	14462345_4dl_v2_3077	IWB28897	6D	100	IWA1924	2212771_6dl_1193	5.2872	2.5589	2.7283	1.542	0.8096	0.7324	-0.0011	0.0242	0.1363	0.0784	0.094	0.084	-0.0445	-0.0114	-0.0855	-0.1027	0.0461	-0.0583	-0.1119	-0.0112	-0.0825	-0.0678	0.0344	0.1246	-0.087	0.2713	-0.07	-0.0888	0.149	-0.0165	-0.1252	-0.1866	0.0005	0.0322	0.2568	-0.0215
1833	AllEnvAE	HI_11BD_12BD_12CH_13EP4_13EP5_14EP5_17BI_17CVI_17DMS	3B	60	10707498_3b_3621	IWA1094	6A	145	5800366_6al_6132	3603425_6al_2395	5.9464	2.515	3.4314	1.9007	0.7663	1.1344	-0.0416	0.0402	0.1312	-0.0748	0.1137	-0.0554	0.0562	0.0443	0.0155	0.1216	-0.0597	-0.1614	-0.1348	-0.1394	-0.0866	-0.1631	-0.1508	0.1511	0.0979	0.3356	0.09	0.0067	-0.1634	-0.1596	-0.1978	0.0438	-0.0192	0.0597	0.3641	0.0657
1791	AllEnvAE	HI_11BD_12BD_12CH_13EP4_13EP5_14EP5_17BI_17CVI_17DMS	1A	175	3971039_1al_2867	IWB28321	4B	105	IWB67498	IWB55438	5.4111	2.5142	2.897	1.8859	0.757	1.1289	0.1619	-0.0427	-0.133	0.0831	-0.1576	0.0154	-0.0043	-0.0665	0.0346	0.0646	0.1214	-0.0907	-0.1563	0.031	-0.1278	-0.0034	0.0187	-0.0221	0.1796	0.0045	0.0758	-0.0028	-0.0576	0.0678	0.1086	0.0527	0.1317	0.2281	-0.284	-0.2445
1759	AllEnvAE	HI_11BD_12BD_12CH_13EP4_13EP5_14EP5_17BI_17CVI_17DMS	3A	65	4308065_3al_1951	IWA8374	3A	110	4365353_3al_191	4397491_3al_1806	5.385	2.478	2.907	2.1328	0.7561	1.3767	0.0745	0.0185	0.131	0.0957	0.0059	-0.0325	0.1612	-0.0553	-0.1279	-0.3565	0.1836	0.1258	0.0413	-0.0643	0.1327	0.0869	0.037	-0.0268	-0.0987	-0.0357	-0.0723	-0.0635	0.079	0.0581	0.0133	-0.0417	-0.3285	-0.1346	0.3593	0.0586
1754	AllEnvAE	HI_11BD_12BD_12CH_13EP4_13EP5_14EP5_17BI_17CVI_17DMS	1D	15	1884715_1ds_1224	IWB18376	3A	25	3442213_3as_402	3442664_3as_2715	6.5915	2.4755	4.116	1.3793	0.7735	0.6058	-0.0755	0.026	-0.1332	0.1179	0.2208	0.1277	0.046	0.0918	-0.2348	0.162	-0.4095	-0.1219	0.0141	0.0677	0.0717	0.1457	-0.0227	-0.1782	0.1419	-0.2119	-0.0283	-0.072	-0.03	0.1677	0.1478	0.1722	-0.3308	0.0499	0.0175	-0.1224
1888	AllEnvAE	HI_11BD_12BD_12CH_13EP4_13EP5_14EP5_17BI_17CVI_17DMS	1D	0	1881608_1ds_7447	1712725_1ds_2887	7B	65	1677976_6ds_372	6675966_7bl_2065	5.2094	2.4659	2.7434	2.1731	0.7743	1.3988	0.015	-0.0771	-0.1328	0.2153	0.022	0.0418	-0.173	-0.0533	-0.1074	0.2507	-0.1685	-0.0276	0.1152	-0.0999	0.1097	-0.023	-0.0197	0.1456	0.067	-0.1241	-0.1709	0.1353	0.0854	0.1334	0.1356	0.0905	0.0316	-0.1033	-0.4413	-0.0673
1827	AllEnvAE	HI_11BD_12BD_12CH_13EP4_13EP5_14EP5_17BI_17CVI_17DMS	6A	35	IWB28195	IWB9169	6A	90	IWB23452	5816492_6al_6341	5.9496	2.4297	3.5199	1.2132	0.5799	0.6333	-0.1292	0.1039	0.1275	0.0904	-0.0614	0.1186	0.1036	0.0823	0.2091	-0.0454	-0.474	-0.0234	-0.2389	-0.009	-0.0189	0.0141	-0.0982	-0.0317	0.0387	0.2963	0.0478	0.1231	-0.1132	-0.2052	0.0051	0.0772	0.1107	-0.2433	0.2766	-0.0309
1779	AllEnvAE	HI_11BD_12BD_12CH_13EP4_13EP5_14EP5_17BI_17CVI_17DMS	1D	30	IWB15488	1911116_1ds_1558	4A	5	7122024_4al_12134	7171924_4al_271	5.3627	2.4282	2.9345	1.6788	0.7757	0.9031	-0.0141	0.0572	0.1307	0.116	0.1545	0.0285	-0.0788	0.19	0.085	-0.2044	-0.2608	-0.0299	0.0252	0.0386	0.0317	-0.0276	-0.0977	-0.0007	-0.1759	0.0102	0.1962	0.168	-0.1255	-0.0813	-0.1655	-0.0651	0.1481	0.1123	0.1878	-0.1789
1840	AllEnvAE	HI_11BD_12BD_12CH_13EP4_13EP5_14EP5_17BI_17CVI_17DMS	2D	70	IWB44979	5375831_2ds_2700	6B	20	3252764_6dl_2803	4357423_6bl_1546	6.0275	2.3937	3.6338	2.4461	0.7665	1.6796	0.0663	0.0345	-0.1341	0.0187	-0.0529	0.0909	0.0424	0.0322	0.0394	-0.013	-0.1718	0.014	-0.0187	-0.0914	-0.0966	0.0404	-0.069	0.0977	0.1457	0.1576	-0.1656	0.2071	0.0395	-0.0245	0.1183	0.0668	0.1063	0.1755	-0.4418	-0.247
307	WithinMEs	HI_ME3_11BD_12BD_13EP5	2B	100	8001336_2bl_1659	8086813_2bl_1220	6D	70	3325327_6dl_5670	IWA1384	5.2137	2.3901	2.8236	5.6963	2.5666	3.1296	-0.0234	-0.0312	-0.1846	0.0063	-0.0048	-0.0014	-0.1422	0.0804	0.0618	-0.273	0.0626	0.2105
1806	AllEnvAE	HI_11BD_12BD_12CH_13EP4_13EP5_14EP5_17BI_17CVI_17DMS	3D	120	IWB29724	IWB8827	5A	195	2808646_5al_2148	2798635_5al_763	6.4109	2.3401	4.0708	1.8699	0.7079	1.162	0.1113	-0.0514	-0.1248	-0.0203	-0.1741	0.0134	-0.1135	-0.0804	0.0315	0.0697	0.1994	0.0743	-0.0149	0.0376	-0.0102	-0.022	0.1898	-0.0374	-0.1152	-0.0477	0.02	-0.0475	-0.1059	0.2802	0.0418	0.1073	-0.1319	0.1652	-0.2904	-0.0187
1762	AllEnvAE	HI_11BD_12BD_12CH_13EP4_13EP5_14EP5_17BI_17CVI_17DMS	2D	75	5371927_2ds_2525	5325539_2ds_2531	3B	0	IWB56882	IWB29353	7.1916	2.325	4.8666	2.3053	0.7138	1.5915	0.1243	0.0567	-0.1251	0.0313	0.0213	0.067	0.0611	-0.0391	0.0207	-0.1053	-0.1311	0.0741	-0.0731	-0.0319	-0.1047	-0.0876	-0.0237	-0.1023	0.0898	0.3724	-0.0389	0.2805	0.0158	0.1257	0.0931	0.2216	-0.0966	-0.1348	-0.3542	-0.151
1835	AllEnvAE	HI_11BD_12BD_12CH_13EP4_13EP5_14EP5_17BI_17CVI_17DMS	2A	90	IWB20877	IWB34603	6B	0	IWB6981	2950610_6bs_6372	5.1251	2.3157	2.8093	1.6537	0.723	0.9307	-0.0603	-0.0594	-0.1277	-0.0022	-0.0788	0.0039	0.138	0.0684	-0.0501	0.0237	-0.0943	-0.0084	-0.0732	0.1079	0.1072	0.1336	0.1386	-0.1197	-0.0709	-0.28	0.0565	0.0681	0.2118	0.0336	-0.0784	0.007	-0.2412	0.0412	-0.2098	0.1676
1919	AllEnvAE	HI_11BD_12BD_12CH_13EP4_13EP5_14EP5_17BI_17CVI_17DMS	7A	5	IWB10682	4552254_7al_1912	7D	130	IWB27602	3312958_7dl_3057	5.5689	2.2941	3.2748	1.5115	0.6359	0.8756	-0.0606	-0.0144	0.1221	-0.0841	-0.1403	0.0256	-0.0443	0.0474	0.1356	0.1997	-0.2962	0.1565	-0.0309	0.064	-0.1814	-0.0684	-0.0442	0.1903	-0.0748	0.0598	0.0854	0.0064	-0.2305	-0.0026	-0.1015	-0.1575	0.2159	0.0295	0.1938	0.0466
1828	AllEnvAE	HI_11BD_12BD_12CH_13EP4_13EP5_14EP5_17BI_17CVI_17DMS	5B	115	10922699_5bl_529	IWB62049	6A	95	5811685_6al_4340	IWB47346	5.399	2.2436	3.1554	1.2995	0.7157	0.5837	0.0856	0.0505	0.1287	-0.0642	-0.0067	-0.0139	0.0308	-0.0478	-0.035	-0.047	0.155	0.0289	-0.2352	0.0421	0.0535	0.0667	0.0069	-0.0607	-0.0309	0.1532	0.0044	-0.0285	-0.1563	0.1078	0.0517	-0.2235	0.0361	0.0659	0.1681	-0.0214
1909	AllEnvAE	HI_11BD_12BD_12CH_13EP4_13EP5_14EP5_17BI_17CVI_17DMS	2B	45	IWB22828	5159815_2bs_6646	7D	40	3916420_7ds_3323	IWB21023	6.3316	2.2317	4.0999	1.4992	0.6732	0.826	-0.0572	0.0414	-0.1209	-0.1022	0.0483	0.03	0.1704	0.0487	-0.035	0.1299	-0.2206	-0.0694	0.1717	0.0797	0.0726	-0.0554	0.083	0.0494	-0.2057	-0.1524	-0.0429	0.0808	0.1147	-0.0344	0.2058	0.1598	-0.2308	-0.1149	-0.0656	-0.1153
1894	AllEnvAE	HI_11BD_12BD_12CH_13EP4_13EP5_14EP5_17BI_17CVI_17DMS	7A	85	IWA7187	IWB48426	7B	115	IWB13136	IWB9204	5.2972	2.2272	3.0699	1.7745	0.6676	1.1069	-0.0813	-0.0116	-0.1236	0.031	0.0876	0.0798	-0.0869	0.0398	-0.1076	0.1035	-0.218	0.0707	-0.0724	0.0371	0.1259	0.1334	0.0692	-0.0045	0.043	-0.0879	-0.2438	0.262	0.0418	-0.0535	-0.0415	0.0491	0.228	-0.0392	-0.2219	-0.2246
1830	AllEnvAE	HI_11BD_12BD_12CH_13EP4_13EP5_14EP5_17BI_17CVI_17DMS	1D	30	IWB15488	1911116_1ds_1558	6A	110	IWB60739	IWB64875	6.5334	2.1871	4.3464	2.2512	0.6597	1.5915	-0.014	0.0384	0.1211	0.0781	0.1708	0.0405	-0.0668	0.1956	0.0882	-0.2425	-0.2408	-0.0231	-0.2343	0.0683	0.0615	0.0545	0.0376	0.0888	-0.1933	0.1822	-0.0655	0.0886	-0.0484	-0.0708	-0.2551	-0.0916	0.0786	-0.1873	0.4448	0.0412
1914	AllEnvAE	HI_11BD_12BD_12CH_13EP4_13EP5_14EP5_17BI_17CVI_17DMS	2A	35	IWB70473	IWB72185	7D	110	3946880_7ds_1493	IWB4104	6.8846	2.1746	4.71	2.2073	0.6819	1.5254	-0.0939	-0.0437	-0.1262	-0.0681	-0.0777	0.0981	-0.0184	0.154	-0.0411	-0.2101	-0.1178	0.2812	-0.0351	0.0827	-0.1177	-0.1014	0.0141	0.1653	-0.2033	0.0727	0.1228	-0.006	0.2906	0.0233	0.0869	0.0381	-0.4211	0.1081	-0.1891	0.0693
75	acrossMEs	HI_ME123	2B	90	IWB59183	IWB47487	7A	5	4253490_7as_4752	4228882_7as_3132	5.0061	2.1691	2.837	3.8806	1.8723	2.0084	-0.0968	-0.1168	0.1977	-0.1914	0.1537	0.0377	-0.0265	0.0695	-0.0429	0.246	-0.2541	0.0081
1761	AllEnvAE	HI_11BD_12BD_12CH_13EP4_13EP5_14EP5_17BI_17CVI_17DMS	2A	0	5237958_2as_10729	5305462_2as_2669	3B	0	IWB56882	IWB29353	5.9866	2.1572	3.8293	1.9124	0.6954	1.217	-0.094	0.0507	0.1256	0.0076	-0.0283	0.1121	0.062	-0.0416	-0.1609	-0.02	-0.2566	0.3256	-0.0471	-0.0079	-0.1105	-0.0825	-0.0139	-0.1483	0.0809	0.3612	-0.0318	-0.2586	-0.1486	0.0179	-0.0419	-0.1644	0.3193	0.0688	0.1445	0.0632
264	WithinMEs	HI_ME1_14EP5_17BI_17CVI_17DMS	2A	175	IWB57096	6351797_2al_2799	2D	35	5378379_2ds_767	IWB32012	5.7831	2.124	3.6591	3.6608	1.3117	2.3491	0.0029	-0.0454	-0.2124	0.0526	-0.0486	0.1561	-0.1602	0.131	0.1046	-0.1701	-0.0655	0.03	0.4284	-0.3668	-0.0917
1798	AllEnvAE	HI_11BD_12BD_12CH_13EP4_13EP5_14EP5_17BI_17CVI_17DMS	4B	60	6961537_4bl_1161	IWB47537	5A	30	IWA5368	IWB22285	5.2764	2.104	3.1724	1.442	0.5609	0.8811	0.0181	0.1074	-0.1106	0.0319	-0.1162	-0.0889	-0.02	0.0479	-0.1289	-0.042	0.1912	0.1251	-0.1464	-0.0461	-0.1155	-0.0581	-0.0575	0.1294	-0.1764	0.4013	0.0693	-0.0523	-0.1358	0.08	0.1107	0.1001	-0.1087	0.2628	-0.1622	-0.0946
1829	AllEnvAE	HI_11BD_12BD_12CH_13EP4_13EP5_14EP5_17BI_17CVI_17DMS	1B	100	3922607_1bl_22064	3865749_1bl_7947	6A	110	IWB60739	IWB64875	7.0427	2.0294	5.0134	1.5676	0.5102	1.0573	0.1456	0.0397	-0.1063	0.0745	-0.0985	-0.0853	-0.0703	-0.0784	0.0408	0.0513	0.3768	-0.2109	-0.2446	0.0454	0.0573	0.0663	0.0125	0.0768	-0.1561	0.207	-0.0644	-0.1535	0.205	-0.0365	0.1287	0.1974	-0.0742	-0.2758	-0.055	0.064
1778	AllEnvAE	HI_11BD_12BD_12CH_13EP4_13EP5_14EP5_17BI_17CVI_17DMS	1B	75	3828095_1bl_4813	3894179_1bl_353	4A	5	7122024_4al_12134	7171924_4al_271	6.3194	2.026	4.2934	1.8793	0.6623	1.217	0.1603	0.0403	0.1199	0.0253	-0.014	-0.0574	-0.1242	-0.0517	0.0817	-0.0279	0.3371	-0.1688	0.0199	0.0453	0.0391	-0.0125	-0.0879	-0.0126	-0.1741	-0.0267	0.2095	0.1563	-0.0532	-0.0709	-0.2204	-0.0914	0.2414	-0.2521	0.1642	0.1261
1781	AllEnvAE	HI_11BD_12BD_12CH_13EP4_13EP5_14EP5_17BI_17CVI_17DMS	2A	125	6415190_2al_16820	IWA2051	4A	10	IWB8782	3880978_7ds_21557	5.4869	2.0095	3.4774	1.5661	0.6079	0.9582	-0.0443	0.0412	-0.1224	0.0027	0.0207	-0.0823	0.0938	0.0422	-0.0546	-0.0582	0.0581	-0.0225	-0.0392	0.0363	0.0937	-0.0697	-0.091	-0.0094	-0.0732	-0.0154	0.1679	-0.0096	0.2329	-0.141	0.1432	0.1353	-0.0456	0.0698	-0.2978	-0.0871
1755	AllEnvAE	HI_11BD_12BD_12CH_13EP4_13EP5_14EP5_17BI_17CVI_17DMS	1B	90	IWA5160	IWB48255	3A	30	3442664_3as_2715	2370963_3as_3004	7.228	2.0019	5.2261	2.6202	0.6762	1.9439	0.1857	0.0705	0.1218	0.0885	-0.0433	-0.0349	-0.1187	-0.0556	-0.0376	0.0555	0.3316	-0.1856	0.0897	0.0332	0.0559	0.0529	-0.0347	-0.1306	-0.0043	-0.1355	0.0734	0.0545	-0.2183	-0.0888	-0.2601	-0.1724	0.0491	0.0928	0.4896	0.0535
1824	AllEnvAE	HI_11BD_12BD_12CH_13EP4_13EP5_14EP5_17BI_17CVI_17DMS	2B	110	8042513_2bl_9079	7988440_2bl_2063	6A	20	4344525_6as_6773	4414591_6as_1756	5.6255	2.0013	3.6242	2.3096	0.641	1.6686	-0.0883	-0.1023	-0.1205	-0.0261	0.0385	0.0729	0.0203	0.0781	-0.1066	0.0014	-0.1197	0.0413	-0.0058	0.0459	0.1097	0.1611	0.0538	0.1709	-0.1871	-0.3761	0.0277	-0.1919	0.0149	0.0578	-0.0363	0.0274	0.1741	0.3502	-0.3758	-0.0204
1850	AllEnvAE	HI_11BD_12BD_12CH_13EP4_13EP5_14EP5_17BI_17CVI_17DMS	3A	165	IWB73079	IWA7157	6D	30	2121325_6ds_853	2079278_6ds_1420	6.3708	1.9707	4.4001	2.128	0.5971	1.5309	0.0247	0.0254	-0.1167	0.1956	0.1159	0.0592	0.0043	-0.0181	-0.1522	-0.0397	-0.077	-0.0878	0.2824	0.1904	-0.1461	0.0557	0.0751	0.0613	-0.0758	-0.374	-0.069	-0.1159	-0.0248	-0.0056	0.1451	0.0194	0.1328	0.3692	-0.2602	-0.2599
1892	AllEnvAE	HI_11BD_12BD_12CH_13EP4_13EP5_14EP5_17BI_17CVI_17DMS	7A	15	IWA5904	IWB63338	7B	105	6673271_7bl_4241	IWB42690	6.616	1.9111	4.705	1.643	0.5196	1.1234	-0.038	0.0129	0.1094	0.0491	-0.1504	-0.0373	-0.0813	0.0198	0.1279	0.1769	-0.2294	0.1247	-0.0036	0.0275	0.1506	0.112	0.0808	0.0032	-0.1093	-0.0541	-0.2071	0.0359	-0.0987	-0.0344	-0.1931	-0.2549	0.1412	0.0471	0.2704	0.0865
1902	AllEnvAE	HI_11BD_12BD_12CH_13EP4_13EP5_14EP5_17BI_17CVI_17DMS	4D	25	IWA5751	IWB3336	7B	20	6690935_7bl_1026	IWB24199	5.1436	1.8174	3.3261	1.819	0.5909	1.228	-0.0045	0.0562	-0.1144	0.2319	0.1943	0.0151	0.0166	0.0527	-0.2307	-0.312	-0.014	0.0461	0.1886	0.0469	0.0475	0.0303	-0.0218	-0.0758	-0.0742	-0.0844	-0.0571	0.1707	0.0435	0.1382	0.1307	0.1244	-0.0897	0.0419	-0.2806	-0.279
1853	AllEnvAE	HI_11BD_12BD_12CH_13EP4_13EP5_14EP5_17BI_17CVI_17DMS	5A	10	1518686_5as_115	1525059_5as_757	6D	65	IWB6427	3325327_6dl_5670	7.739	1.7873	5.9517	2.5419	0.4603	2.0816	0.0379	-0.0302	-0.1023	-0.1246	-0.0074	-0.0057	0.0134	-0.0213	-0.0324	-0.0383	0.0953	0.121	-0.1253	0.0626	-0.1177	0.019	0.1166	0.1467	0.0276	-0.1277	-0.0018	0.0125	0.0763	0.2566	0.1915	0.1434	0.0816	-0.0588	-0.4917	-0.2113
1769	AllEnvAE	HI_11BD_12BD_12CH_13EP4_13EP5_14EP5_17BI_17CVI_17DMS	3A	0	3335448_3as_4124	IWB60032	3D	50	3395457_7dl_548	IWB52937	6.4095	1.7853	4.6242	1.7392	0.5167	1.2225	-0.0231	0.0377	0.108	0.0141	0.0594	0.0336	0.0642	-0.0236	-0.0942	0.0754	-0.1625	0.0338	-0.0742	0.0465	0.1533	-0.0638	-0.0321	-0.0077	0.0617	0.0302	-0.1139	-0.041	-0.2419	0.0639	-0.0152	-0.1903	0.3049	-0.0417	0.2236	-0.0622
1841	AllEnvAE	HI_11BD_12BD_12CH_13EP4_13EP5_14EP5_17BI_17CVI_17DMS	3D	70	IWB22519	6418712_3dl_218	6B	20	3252764_6dl_2803	4357423_6bl_1546	7.5804	1.7582	5.8221	2.0703	0.5119	1.5585	0.0649	0.0816	-0.1118	-0.1471	0.131	0.0577	0.0393	-0.0906	-0.0885	0.159	0.0327	-0.0935	-0.0674	-0.1115	-0.0852	0.0173	-0.1014	0.1051	0.1635	0.2023	-0.1226	0.0821	0.2234	0.1409	0.2028	0.1817	-0.2539	-0.215	-0.1512	-0.2108
1855	AllEnvAE	HI_11BD_12BD_12CH_13EP4_13EP5_14EP5_17BI_17CVI_17DMS	1A	60	IWB65944	IWB35927	6D	95	3244598_6dl_3510	IWB20283	5.3931	1.7164	3.6768	1.9829	0.5456	1.4373	-0.0263	0.0412	-0.1104	-0.0461	-0.0918	0.0896	0.1255	0.1396	0.0256	-0.009	-0.0268	-0.2067	-0.0466	-0.1021	-0.1303	-0.0776	-0.0343	0.2521	-0.0683	0.2525	-0.0454	0.2216	0.1151	0.0158	0.071	0.1299	0.1531	-0.276	-0.3091	-0.1215
1844	AllEnvAE	HI_11BD_12BD_12CH_13EP4_13EP5_14EP5_17BI_17CVI_17DMS	3B	10	IWB60928	10770056_3b_4305	6B	50	IWB10245	5832772_6al_255	5.0515	1.642	3.4095	2.1326	0.4915	1.6411	0.0116	-0.0402	-0.1044	0.0139	0.0723	-0.1346	-0.003	-0.0133	-0.1563	0.0754	0.1646	-0.0191	0.054	0.0439	-0.0574	-0.0335	0.0335	0.0844	0.0605	-0.1253	-0.0601	0.0076	0.0366	0.1442	0.1305	0.133	0.1395	0.0341	-0.4764	-0.1492
1826	AllEnvAE	HI_11BD_12BD_12CH_13EP4_13EP5_14EP5_17BI_17CVI_17DMS	5A	80	2774965_5al_1437	2784324_5al_4296	6A	80	4429961_6as_3656	4367174_6as_7784	5.5277	1.6403	3.8874	1.3418	0.3836	0.9582	-0.1389	0.1202	-0.105	-0.0896	-0.0404	0.0126	0.0529	-0.0067	0.0465	0.0514	0.0576	-0.0841	-0.2966	0.0563	-0.0245	-0.0006	-0.1089	-0.0136	0.0046	0.2204	0.1629	0.0859	0.2085	-0.1994	-0.0121	0.1592	-0.1397	0.0183	-0.2151	0.0944
1883	AllEnvAE	HI_11BD_12BD_12CH_13EP4_13EP5_14EP5_17BI_17CVI_17DMS	1B	0	3473141_1bs_756	3482114_1bs_10487	7B	25	3096912_7bs_110	3080635_7bs_522	7.1643	1.6389	5.5254	2.6012	0.5031	2.0981	0.0292	-0.0986	-0.1077	-0.0208	0.1024	-0.0021	-0.0738	-0.0546	0.1536	-0.0693	-0.0432	0.0077	0.0413	0.0297	-0.0899	-0.0378	-0.0124	0.1133	0.1506	-0.1358	-0.059	0.1525	0.1379	0.171	0.1471	0.1999	0.083	-0.2312	-0.4016	-0.2586
1913	AllEnvAE	HI_11BD_12BD_12CH_13EP4_13EP5_14EP5_17BI_17CVI_17DMS	5B	125	10875123_5bl_6505	10804527_5bl_6996	7D	85	IWA1247	IWB44453	8.3023	1.5995	6.7028	2.3174	0.4781	1.8393	0.1068	0.0166	0.1033	0.0633	0.1602	-0.077	0.0653	-0.096	-0.1715	-0.1702	0.0977	0.1282	0.1262	0.1038	-0.0758	-0.0281	0.1182	0.0178	-0.243	-0.1328	0.1137	-0.0753	-0.2475	-0.2056	0.0129	-0.1337	0.2922	0.3972	0.0304	-0.0707
1867	AllEnvAE	HI_11BD_12BD_12CH_13EP4_13EP5_14EP5_17BI_17CVI_17DMS	1A	15	3310348_1as_2438	IWB28549	7A	85	IWA7187	IWB48426	5.1432	1.5976	3.5457	1.6591	0.4862	1.173	-0.0081	-0.0583	0.1049	-0.0479	-0.1795	0.0797	0.0591	0.1339	0.0952	0.0356	0.0397	-0.2159	0.0367	0.0603	0.0592	-0.1151	0.0393	-0.1195	0.073	-0.1548	0.121	0.1607	-0.1176	-0.099	-0.1397	0.0698	0.0208	-0.2583	0.3005	0.0628
1745	AllEnvAE	HI_11BD_12BD_12CH_13EP4_13EP5_14EP5_17BI_17CVI_17DMS	1D	75	IWB49445	2225509_1dl_6274	2A	105	6337268_2al_1661	IWA8385	5.2737	1.5682	3.7054	1.576	0.4581	1.1179	0.0202	-0.059	0.1012	0.1016	-0.0067	-0.0448	-0.0076	0.0338	0.1985	-0.1983	-0.0476	-0.029	0.1228	-0.077	0.1027	0.0709	0.0838	-0.065	-0.013	-0.1529	-0.0723	-0.0881	-0.063	-0.2678	0.0009	-0.1364	0.0918	0.1498	0.2994	0.0134
1774	AllEnvAE	HI_11BD_12BD_12CH_13EP4_13EP5_14EP5_17BI_17CVI_17DMS	1B	5	3285535_1bs_1678	3426638_1bs_9201	4A	10	IWB2521	IWA5196	7.7523	1.5578	6.1945	1.6787	0.4892	1.1895	-0.0128	0.0718	-0.1074	0.0008	0.0845	-0.1155	-0.1193	-0.0867	0.2698	0.0293	-0.0914	0.0285	-0.0278	-0.1291	0.2021	0.1711	-0.0194	0.0417	-0.1632	-0.0578	-0.0176	-0.0861	0.2342	-0.2909	0.0226	0.1923	-0.19	0.191	-0.0416	-0.0315
1889	AllEnvAE	HI_11BD_12BD_12CH_13EP4_13EP5_14EP5_17BI_17CVI_17DMS	3A	10	3442816_3as_1678	IWB54698	7B	85	IWB56477	IWB29268	7.6602	1.5435	6.1168	2.5829	0.4572	2.1257	0.0328	-0.0425	0.1018	-0.0984	0.0508	0.0166	0.0523	-0.0534	-0.1401	0.1065	0.0541	0.0116	0.0523	-0.0006	0.054	0.0792	0.0401	0.0833	-0.0312	-0.0632	-0.2138	-0.1274	-0.0877	-0.2805	-0.2082	-0.1455	0.1371	0.192	0.4531	0.0671
1875	AllEnvAE	HI_11BD_12BD_12CH_13EP4_13EP5_14EP5_17BI_17CVI_17DMS	6A	75	IWB8660	IWA2018	7A	0	6732633_7bl_10	IWB49784	5.8354	1.5432	4.2922	1.3051	0.457	0.8481	0.0729	-0.0951	-0.1072	-0.3624	-0.0496	-0.0243	0.0541	-0.1505	0.0147	0.063	0.2382	0.2168	0.0604	-0.1056	-0.0018	-0.1023	0.1113	0.088	0.0946	-0.2722	0.1277	0.1473	0.1241	-0.2065	0.1277	0.2002	-0.0365	-0.0229	-0.1444	-0.1889
1772	AllEnvAE	HI_11BD_12BD_12CH_13EP4_13EP5_14EP5_17BI_17CVI_17DMS	1B	115	IWB51317	3879677_1bl_461	3D	135	IWA6485	6947145_3dl_1605	5.8003	1.5424	4.2579	1.3792	0.3825	0.9968	0.0823	0.0232	-0.0946	0.1549	-0.0001	-0.0355	-0.0243	-0.0169	-0.0616	-0.0851	0.1866	-0.118	0.0254	-0.1267	-0.0346	0.0237	-0.0044	0.0138	-0.0761	0.1767	0.0022	0.2107	0.1272	-0.0237	0.0186	0.145	-0.1293	-0.3435	-0.0183	0.0133
1783	AllEnvAE	HI_11BD_12BD_12CH_13EP4_13EP5_14EP5_17BI_17CVI_17DMS	1D	75	IWB49445	2225509_1dl_6274	4B	5	4960425_4bs_6595	4889343_4bs_14724	6.3828	1.4934	4.8894	2.0799	0.4168	1.6631	0.0232	0.0097	-0.0988	0.0879	-0.0121	-0.0339	-0.0229	0.0264	0.2041	-0.1995	-0.0396	-0.0106	-0.1375	-0.0404	-0.0703	-0.0329	-0.0463	0.1749	0.0052	0.0922	0.0551	0.2242	0.1448	0.1407	0.1259	0.1775	-0.1976	-0.1168	-0.3248	-0.174
1788	AllEnvAE	HI_11BD_12BD_12CH_13EP4_13EP5_14EP5_17BI_17CVI_17DMS	1B	150	IWB73713	IWB11800	4B	90	IWB8229	7036584_4bl_3922	5.7413	1.4493	4.292	1.8476	0.4654	1.3822	-0.0118	-0.027	0.1018	0.112	0.0097	0.1515	-0.0463	-0.0884	0.0636	-0.03	-0.2206	0.0485	-0.1739	-0.0051	-0.1612	-0.0441	-0.0968	-0.0389	0.1469	0.1865	0.1867	0.0018	-0.1418	-0.2237	-0.1356	-0.169	0.1117	0.0039	0.3043	0.2484
1870	AllEnvAE	HI_11BD_12BD_12CH_13EP4_13EP5_14EP5_17BI_17CVI_17DMS	2A	95	6437445_2al_5185	IWA4732	7A	125	4433586_7al_347	4557355_7al_14033	7.0938	1.4199	5.6738	1.8	0.3626	1.4373	-0.0603	-0.1445	-0.0901	0.0773	-0.1484	0.0184	0.0834	0.0763	-0.1109	0.1371	-0.0625	-0.0708	-0.174	0.0651	-0.0689	0.0139	0.0912	0.0272	0.1501	-0.2158	0.1111	0.1715	0.1801	0.0107	-0.0584	0.1724	-0.0633	-0.3662	-0.2014	0.1546
1891	AllEnvAE	HI_11BD_12BD_12CH_13EP4_13EP5_14EP5_17BI_17CVI_17DMS	3B	55	10446102_3b_9187	10458785_3b_622	7B	100	6722360_7bl_819	6743328_7bl_413	8.2128	1.4055	6.8073	2.8556	0.372	2.4836	-0.0476	0.0105	-0.0921	0.0175	0.134	-0.0887	0.0347	0.083	-0.0208	0.0613	-0.0439	-0.177	0.0502	0.063	0.1436	0.1038	0.0938	0.0052	-0.1126	-0.1016	-0.2454	0.3242	0.1084	0.2374	-0.004	0.1541	-0.1926	-0.192	-0.4932	0.0577
1861	AllEnvAE	HI_11BD_12BD_12CH_13EP4_13EP5_14EP5_17BI_17CVI_17DMS	6B	30	IWB9172	IWB26890	7A	0	IWB73283	IWB22966	5.9265	1.3527	4.5738	1.9606	0.4351	1.5254	0.0097	-0.0567	0.0981	0.1102	-0.0552	0.0166	-0.0395	-0.0437	0.0108	0.003	0.0403	-0.0424	0.011	-0.0283	0.0159	0.0295	-0.0347	-0.1001	-0.1655	0.1364	0.1359	-0.2029	-0.0251	-0.0952	-0.1856	-0.2244	0.1079	0.1509	0.3473	0.1271
1848	AllEnvAE	HI_11BD_12BD_12CH_13EP4_13EP5_14EP5_17BI_17CVI_17DMS	6D	0	2094128_6ds_1507	2067668_6ds_15892	6D	20	4251907_7as_438	IWB65463	5.3976	1.3516	4.046	1.2024	0.3709	0.8315	0.0914	0.0134	0.0987	-0.0699	-0.1052	0.0833	-0.0312	-0.1156	-0.0558	-0.1005	0.2186	0.1763	0.0737	0.1495	-0.1183	0.1375	0.0336	0.1146	0.0794	-0.3295	-0.1405	0.1575	0.0505	-0.1177	-0.0591	0.0715	-0.065	-0.4078	0.3344	0.0355
1789	AllEnvAE	HI_11BD_12BD_12CH_13EP4_13EP5_14EP5_17BI_17CVI_17DMS	3A	15	3351653_3as_1119	IWB34333	4B	95	IWA27	IWB3567	5.9286	1.344	4.5846	1.8687	0.4204	1.4483	0.0287	-0.0643	-0.099	-0.0493	0.0614	0.0143	0.0502	-0.0916	-0.1104	0.0981	0.0399	-0.0125	-0.2446	0.0663	-0.1127	0.0011	-0.0162	0.0042	0.1541	0.0224	0.1255	-0.0056	0.17	0.1891	0.1167	0.2298	-0.0131	-0.1831	-0.3208	-0.1831
1785	AllEnvAE	HI_11BD_12BD_12CH_13EP4_13EP5_14EP5_17BI_17CVI_17DMS	2A	125	6415190_2al_16820	IWA2051	4B	75	6993303_4bl_3732	IWB45457	7.6832	1.3197	6.3635	2.2962	0.4239	1.8724	-0.0243	-0.029	-0.0974	-0.0081	0.0075	-0.0556	0.066	0.0076	-0.0533	-0.0759	0.0903	0.0216	-0.079	0.0827	-0.1619	0.0759	-0.0468	-0.0849	-0.026	0.2062	0.0338	0.0753	0.224	0.0774	0.214	0.1442	-0.161	-0.4334	-0.1861	0.0455
1743	AllEnvAE	HI_11BD_12BD_12CH_13EP4_13EP5_14EP5_17BI_17CVI_17DMS	1B	100	3922607_1bl_22064	3865749_1bl_7947	1D	110	2285810_1dl_1627	IWB29002	5.0814	1.2591	3.8223	1.1104	0.3064	0.804	0.1512	-0.0889	-0.0812	0.0811	-0.1184	-0.0897	-0.0904	-0.0987	0.0732	0.0595	0.3784	-0.1949	-0.0225	-0.1071	0.1422	0.1071	0.0567	0.3061	-0.1014	-0.2799	-0.1012	-0.0511	0.0811	0.1088	0.1921	0.1717	-0.1156	-0.0724	-0.1337	-0.1809
1906	AllEnvAE	HI_11BD_12BD_12CH_13EP4_13EP5_14EP5_17BI_17CVI_17DMS	4B	10	IWA1316	IWB63893	7D	5	IWB6078	IWB45523	6.6404	1.2385	5.4019	2.3943	0.4063	1.988	-0.0065	0.0462	-0.0951	-0.118	-0.0526	-0.0352	-0.0248	0.0204	0.165	0.0042	-0.0446	0.0858	0.1968	-0.0553	0.0528	-0.071	0.0225	0.1252	-0.1531	-0.1158	-0.0021	0.0938	0.0112	0.199	0.2707	0.1385	-0.2088	-0.0717	-0.4698	0.0371
1884	AllEnvAE	HI_11BD_12BD_12CH_13EP4_13EP5_14EP5_17BI_17CVI_17DMS	6A	70	IWB28195	IWB9169	7B	25	3096912_7bs_110	3080635_7bs_522	5.154	1.2034	3.9506	1.3921	0.3458	1.0463	0.0582	-0.0975	-0.0899	-0.3342	-0.0688	-0.0419	0.0528	-0.1124	0.0416	-0.0218	0.2432	0.2415	0.0589	0.0387	-0.0912	-0.0515	-0.0136	0.1212	0.1546	-0.147	-0.0702	0.198	0.0989	0.0174	0.0779	0.0792	-0.1883	-0.3426	-0.0315	0.0909
1907	AllEnvAE	HI_11BD_12BD_12CH_13EP4_13EP5_14EP5_17BI_17CVI_17DMS	7B	0	6550874_7bl_349	6728417_7bl_5629	7D	25	IWB12582	5190703_2as_7246	5.663	1.1768	4.4862	2.0659	0.3807	1.6851	0.0267	0.0324	-0.0909	0.0988	0.0871	0.087	0.195	-0.0275	0.0224	-0.0781	-0.1576	-0.2271	-0.0174	0.0704	0.0888	-0.0365	0.0352	0.0955	-0.0941	-0.1339	-0.008	-0.1484	-0.1325	-0.032	0.0784	0.0956	0.1221	0.4114	-0.307	-0.0875
1837	AllEnvAE	HI_11BD_12BD_12CH_13EP4_13EP5_14EP5_17BI_17CVI_17DMS	4B	75	6993303_4bl_3732	IWB45457	6B	5	IWB48400	4227462_6bl_1640	5.1295	1.1284	4.0012	1.3615	0.3702	0.9912	-0.0362	-0.0123	-0.0917	-0.1097	0.0661	-0.1492	0.0621	-0.0139	-0.067	0.0297	0.1918	-0.0099	-0.0479	0.0311	-0.0252	0.0163	0.0593	-0.0818	0.1941	-0.0792	-0.0668	-0.1494	0.0147	0.0894	0.0325	0.2616	0.0026	0.1434	-0.1616	-0.2332
1763	AllEnvAE	HI_11BD_12BD_12CH_13EP4_13EP5_14EP5_17BI_17CVI_17DMS	1B	95	3865300_1bl_9151	3807515_1bl_6239	3B	25	10680128_3b_818	IWB34373	5.8334	1.121	4.7124	2.2442	0.3443	1.8999	0.1337	-0.0407	-0.0863	0.1052	-0.0868	-0.0369	-0.0541	-0.0357	0.025	0.0197	0.2696	-0.2059	0.0081	0.0172	-0.1609	0.0007	0.0251	-0.065	0.1371	0.1887	-0.151	0.0632	0.0661	0.1633	0.229	0.0993	0.1343	-0.0994	-0.4989	-0.1569
1852	AllEnvAE	HI_11BD_12BD_12CH_13EP4_13EP5_14EP5_17BI_17CVI_17DMS	2D	110	9821121_2dl_24264	9852937_2dl_2983	6D	60	3315505_6dl_2060	1667145_6dl_2783	7.0632	1.0917	5.9716	2.0229	0.3433	1.6796	0.0393	-0.0147	-0.0898	-0.0102	0.0641	0.0563	0.0696	0.0452	0.0857	-0.1932	-0.002	-0.1155	-0.0514	0.1008	-0.138	-0.0228	0.096	0.0723	0.1091	-0.1749	0.009	-0.103	-0.1874	0.1906	0.2328	0.1345	0.2049	-0.149	-0.35	0.0267
1859	AllEnvAE	HI_11BD_12BD_12CH_13EP4_13EP5_14EP5_17BI_17CVI_17DMS	1D	35	1895325_1ds_2431	IWB8524	6D	110	IWB59264	IWB61787	5.285	1.0839	4.2012	1.97	0.351	1.619	-0.025	0.0059	-0.0881	0.1456	0.0386	-0.0134	-0.0004	0.1868	0.168	-0.2727	-0.2248	-0.0278	-0.1363	-0.0959	-0.1177	-0.0572	0.052	0.2468	-0.0961	0.2095	-0.0052	0.1938	0.1287	0.1449	0.1469	0.1576	-0.0645	-0.2013	-0.3743	-0.1317
1770	AllEnvAE	HI_11BD_12BD_12CH_13EP4_13EP5_14EP5_17BI_17CVI_17DMS	2B	95	5195420_2bs_689	5167661_2bs_2479	3D	105	6418712_3dl_218	IWB34996	5.2028	1.057	4.1458	1.1862	0.2996	0.8866	-0.1092	0.0844	-0.0814	0.0484	0.0338	0.1137	-0.0062	0.0373	-0.1324	0.0459	-0.1959	0.0555	-0.0198	-0.0918	0.0032	-0.1828	-0.1362	0.1144	0.0549	0.1909	0.0672	0.0015	-0.0945	0.2178	-0.0044	0.2005	-0.0095	-0.2214	-0.1583	0.0682
1750	AllEnvAE	HI_11BD_12BD_12CH_13EP4_13EP5_14EP5_17BI_17CVI_17DMS	1A	105	3952374_1al_5619	3950738_1al_98	2B	140	IWB23010	8091350_2bl_6123	5.5198	1.041	4.4788	2.0533	0.3076	1.7457	0.0396	-0.1359	0.0837	-0.0238	0.0028	0.1608	0.0005	-0.0117	-0.1475	-0.3052	0.2354	0.0886	0.0238	0.0313	0.1105	0.1088	0.1646	-0.1221	0.0771	-0.3087	-0.0852	-0.0772	-0.1094	-0.1628	-0.1743	-0.0634	-0.1882	0.2747	0.3878	0.1128
1923	AllEnvAE	HI_11BD_12BD_12CH_13EP4_13EP5_14EP5_17BI_17CVI_17DMS	2D	105	9861581_2dl_506	9821121_2dl_24264	7D	195	Sec61	3335515_7dl_2827	5.3019	1.041	4.261	1.6451	0.3069	1.3382	0.0295	0.0633	0.0833	-0.0419	0.0357	0.1064	0.1316	0.0561	0.1193	-0.2496	-0.0813	-0.0762	0.2277	0.1157	-0.0753	-0.0266	0.1323	-0.0278	-0.1993	-0.0017	-0.1451	-0.0547	-0.2632	0.0192	-0.1461	-0.1747	0.0026	0.1175	0.3236	0.1758
1790	AllEnvAE	HI_11BD_12BD_12CH_13EP4_13EP5_14EP5_17BI_17CVI_17DMS	4A	10	IWB8782	3880978_7ds_21557	4B	100	IWB32997	7020900_4bl_2127	5.6649	1.0394	4.6255	1.6433	0.2996	1.3437	0.0444	-0.0121	-0.0825	-0.053	0.013	0.0712	-0.0684	-0.0966	0.0051	-0.0666	0.0186	0.1768	-0.1485	0.0135	-0.1169	-0.0349	-0.0302	-0.0414	0.1312	0.0957	0.1315	0.1365	0.1984	0.1317	0.1246	0.0803	-0.3323	-0.2471	-0.034	-0.0583
1802	AllEnvAE	HI_11BD_12BD_12CH_13EP4_13EP5_14EP5_17BI_17CVI_17DMS	2B	0	IWB59140	IWB58705	5A	165	2797074_5al_324	IWB8349	5.0471	0.9943	4.0528	1.6491	0.3054	1.3437	-0.0242	-0.1025	-0.0829	-0.1902	-0.0006	-0.0772	0.0972	-0.0964	-0.0006	0.2366	0.0234	0.0078	-0.0238	-0.0749	0.0368	0.0126	0.1549	0.0969	-0.0527	-0.187	0.0371	0.2639	0.1492	0.077	-0.0316	0.1541	-0.0587	-0.28	-0.2473	-0.0266
1746	AllEnvAE	HI_11BD_12BD_12CH_13EP4_13EP5_14EP5_17BI_17CVI_17DMS	1A	145	IWB72161	1510593_5as_1356	2A	140	6439637_2al_7715	6419642_2al_9118	5.9709	0.9805	4.9904	1.6732	0.2854	1.3877	0.1565	-0.0494	0.0838	0.0643	-0.1022	-0.0163	-0.1888	-0.1002	-0.0679	-0.0174	0.3192	0.1094	-0.0037	-0.0236	-0.0095	0.1539	0.0897	0.0892	-0.0044	-0.0361	-0.2556	-0.238	-0.1388	-0.0404	-0.1429	-0.1831	0.0758	0.3508	0.1905	0.1262
1760	AllEnvAE	HI_11BD_12BD_12CH_13EP4_13EP5_14EP5_17BI_17CVI_17DMS	1A	10	IWB55537	IWB63611	3A	165	IWB73079	IWA7157	6.3206	0.9659	5.3547	1.9793	0.2997	1.6796	0.0005	0.0115	0.0817	-0.0508	-0.2046	0.098	0.0508	0.1303	0.1356	-0.0217	0.0742	-0.2117	0.1674	0.1232	0.0409	0.0118	-0.0365	-0.137	0.0179	-0.0899	-0.0979	-0.0951	-0.056	-0.3222	-0.0916	-0.0683	0.3858	0.0403	0.2569	-0.0498
1864	AllEnvAE	HI_11BD_12BD_12CH_13EP4_13EP5_14EP5_17BI_17CVI_17DMS	1B	120	3915581_1bl_881	IWB44710	7A	65	IWB35790	4244481_7as_1399	6.7198	0.9592	5.7606	1.5007	0.2782	1.2225	0.0801	-0.0304	0.0796	0.0359	0.0281	-0.032	-0.0081	-0.0099	0.006	-0.072	0.1549	-0.1029	0.0049	0.1037	0.0115	-0.1421	0.022	0.0161	0.0179	-0.0153	-0.0188	-0.0705	-0.1758	0.1062	-0.1785	-0.2006	0.2384	0.264	-0.0087	0.0255
78	acrossMEs	HI_ME123	1B	110	3863946_1bl_1046	IWB22011	7D	195	Sec61	3335515_7dl_2827	5.0527	0.92	4.1328	4.5333	0.7949	3.7384	0.1289	0.0478	-0.1264	-0.0718	0.0034	0.0684	-0.1313	-0.1244	0.2556	0.2209	0.1667	-0.3876
1809	AllEnvAE	HI_11BD_12BD_12CH_13EP4_13EP5_14EP5_17BI_17CVI_17DMS	1B	120	3915581_1bl_881	IWB44710	5B	5	IWB3651	2269361_5bs_2916	6.2977	0.9069	5.3909	1.7176	0.2637	1.4538	0.0891	-0.0057	-0.0774	-0.005	0.0188	-0.0289	-0.0377	-0.0365	0.022	-0.0329	0.1732	-0.0731	-0.0754	0.0353	0.0443	0.1843	0.0173	0.113	-0.1334	0.0397	-0.2252	0.2909	0.1173	-0.0048	0.1164	0.1919	-0.0796	-0.2521	-0.1405	-0.2396
1863	AllEnvAE	HI_11BD_12BD_12CH_13EP4_13EP5_14EP5_17BI_17CVI_17DMS	3A	135	4440800_3al_1066	4449335_3al_844	7A	10	IWB23321	IWB55137	6.8301	0.8727	5.9575	2.0104	0.2757	1.7347	-0.0397	-0.0461	-0.0782	0.0026	0.0452	-0.0456	-0.0888	0.0459	0.0976	0.1693	-0.2125	-0.0139	-0.0517	-0.0485	-0.0171	0.089	-0.0331	-0.0049	-0.083	0.0914	0.0578	0.2826	0.1383	0.0292	-0.0073	0.1992	-0.1377	-0.4219	-0.08	-0.0022
1792	AllEnvAE	HI_11BD_12BD_12CH_13EP4_13EP5_14EP5_17BI_17CVI_17DMS	2D	85	5349085_2ds_35	5383026_2ds_1396	4B	110	IWB55790	IWB9483	5.5595	0.8201	4.7394	1.3691	0.2237	1.1454	0.0994	-0.0052	-0.0712	-0.0487	0.0896	0.01	0.0665	0.012	0.0697	-0.1928	0.0362	-0.0426	-0.1809	-0.0141	-0.0817	0.019	-0.001	0.1163	0.1831	-0.018	-0.0228	-0.3556	-0.1469	0.18	0.0311	0.1309	0.1147	0.0467	-0.086	0.0851
1739	AllEnvAE	HI_11BD_12BD_12CH_13EP4_13EP5_14EP5_17BI_17CVI_17DMS	1A	120	3974604_1al_3944	IWB62134	1A	175	3971039_1al_2867	IWB28321	7.0538	0.8155	6.2383	1.8849	0.2383	1.6466	0.0209	0.1592	-0.0729	-0.0789	0.0501	0.0798	-0.0866	-0.0763	-0.1129	-0.0487	0.1557	0.1178	0.0541	-0.1623	-0.0157	-0.0152	-0.0826	0.0462	0.1091	0.1083	-0.0418	0.1558	-0.0208	0.0311	0.1909	0.2128	0.0738	-0.0323	-0.1646	-0.4468
1795	AllEnvAE	HI_11BD_12BD_12CH_13EP4_13EP5_14EP5_17BI_17CVI_17DMS	1A	150	3923044_1al_2119	IWB43028	4D	35	14462345_4dl_v2_3077	IWB28897	5.0514	0.7806	4.2708	1.4904	0.2018	1.2886	0.1332	-0.0267	-0.0661	0.0917	-0.1433	0.0568	-0.0881	-0.0746	0.0342	0.0222	0.1811	-0.0799	0.1412	0.1534	0.1407	0.0288	0.0655	-0.2201	-0.2337	-0.0568	-0.0191	-0.0177	0.1201	0.2148	0.1845	-0.004	0.074	-0.2052	-0.3337	-0.0327
1847	AllEnvAE	HI_11BD_12BD_12CH_13EP4_13EP5_14EP5_17BI_17CVI_17DMS	6A	25	IWB7466	4339231_6as_947	6D	5	IWB6829	4251907_7as_438	5.9908	0.7756	5.2153	1.5269	0.2052	1.3217	-0.1507	0.1415	0.0699	-0.0435	-0.0293	0.076	0.0776	0.0984	0.193	-0.0527	-0.2823	-0.0371	0.0387	-0.0666	-0.0757	0.0047	-0.1373	0.0545	-0.0331	0.0427	0.1721	0.0926	-0.1934	0.0287	0.1104	-0.1539	0.3977	-0.0585	-0.1465	-0.0772
1834	AllEnvAE	HI_11BD_12BD_12CH_13EP4_13EP5_14EP5_17BI_17CVI_17DMS	1A	160	IWB54198	3934532_1al_3396	6B	0	IWB6981	2950610_6bs_6372	9.0338	0.7417	8.2921	3.094	0.2083	2.8856	0.119	-0.0803	-0.0699	-0.0647	-0.1161	-0.0106	-0.0252	-0.0854	0.0704	0.0726	0.2354	-0.0763	-0.0632	0.1384	0.1107	0.125	0.1431	-0.1507	-0.0708	-0.3145	0.082	0.2485	0.0578	0.1098	0.169	0.2602	0.1695	-0.1502	-0.4878	-0.3767
1820	AllEnvAE	HI_11BD_12BD_12CH_13EP4_13EP5_14EP5_17BI_17CVI_17DMS	5A	190	1138783_5al_856	2804987_5al_5611	5D	5	IWA3429	4582300_5dl_15630	5.1642	0.7314	4.4327	1.4781	0.2336	1.2446	-0.0188	-0.005	-0.0718	0.021	0.0462	-0.0149	-0.006	0.2012	-0.0038	-0.2107	-0.0248	-0.0082	-0.0353	-0.0119	-0.0516	0.1432	0.0841	0.1436	-0.0317	-0.0263	-0.2142	0.1925	0.1621	-0.062	0.1351	0.1973	-0.2759	-0.093	-0.2354	-0.0209
1845	AllEnvAE	HI_11BD_12BD_12CH_13EP4_13EP5_14EP5_17BI_17CVI_17DMS	4A	5	IWB6335	IWB12543	6B	50	IWB10245	5832772_6al_255	5.475	0.7248	4.7502	1.134	0.1978	0.9362	0.0609	-0.0396	0.0687	-0.0145	-0.0525	0.1926	0.1401	0.0039	0.0845	-0.2325	-0.0838	-0.0378	0.0425	0.034	-0.052	-0.0729	0.0091	0.0961	0.1037	-0.1218	-0.0387	-0.0873	-0.0997	0.0822	-0.2297	-0.2042	0.0654	0.1591	0.1443	0.1698
1757	AllEnvAE	HI_11BD_12BD_12CH_13EP4_13EP5_14EP5_17BI_17CVI_17DMS	2B	75	IWA6893	5163336_2bs_246	3A	55	IWB40137	IWB6187	7.7017	0.7156	6.9861	2.3745	0.1938	2.1807	-0.1453	0.0064	0.0659	0.0663	0.0583	0.0625	0.0115	0.031	-0.1125	0.1719	-0.2299	-0.0592	-0.0213	-0.0224	0.1298	-0.0334	-0.0113	-0.0524	-0.1633	0.1856	-0.0114	-0.2012	-0.1546	-0.0876	-0.1135	-0.2324	-0.1156	0.2767	0.363	0.2653
1880	AllEnvAE	HI_11BD_12BD_12CH_13EP4_13EP5_14EP5_17BI_17CVI_17DMS	2B	75	IWA6893	5163336_2bs_246	7B	5	IWB1438	IWB36522	5.3602	0.6677	4.6925	1.4227	0.2167	1.206	-0.1362	-0.0475	0.0695	0.0798	0.0387	0.0372	-0.0052	0.0129	-0.0781	0.2364	-0.254	-0.0678	-0.0184	0.0811	-0.0436	0.0377	0.158	-0.0422	-0.2159	0.0732	-0.03	0.0356	-0.1817	-0.1158	-0.1544	-0.1523	0.1656	0.3586	0.0686	-0.0242
1832	AllEnvAE	HI_11BD_12BD_12CH_13EP4_13EP5_14EP5_17BI_17CVI_17DMS	2D	0	5387977_2ds_265	IWB216	6A	145	5800366_6al_6132	3603425_6al_2395	5.3841	0.6504	4.7337	1.3654	0.2034	1.162	-0.0438	0.032	0.069	0.11	0.0794	-0.3629	-0.0596	0.0514	0.0092	0	0.2925	-0.12	-0.1468	-0.1299	-0.1326	-0.1357	-0.1587	0.1721	0.1194	0.3069	0.1053	-0.1154	-0.0754	-0.1575	0.0427	-0.2737	0.2189	0.1321	0.1357	0.0926
1899	AllEnvAE	HI_11BD_12BD_12CH_13EP4_13EP5_14EP5_17BI_17CVI_17DMS	3A	110	4365353_3al_191	4397491_3al_1806	7B	10	6666775_7bl_1452	IWB42621	5.2717	0.6483	4.6234	1.1629	0.1937	0.9692	0.0261	0.0714	-0.0671	0.0742	-0.0057	0.115	0.0997	0.057	-0.0799	-0.1957	0.027	-0.0915	0.206	0.1459	0.0435	0.0975	-0.0167	-0.021	-0.24	-0.1054	-0.1097	0.0351	0.2337	-0.1206	0.1297	0.1661	-0.0863	-0.1066	0.0177	-0.2687
1922	AllEnvAE	HI_11BD_12BD_12CH_13EP4_13EP5_14EP5_17BI_17CVI_17DMS	1B	110	3863946_1bl_1046	IWB22011	7D	195	Sec61	3335515_7dl_2827	6.1771	0.6464	5.5308	1.853	0.2064	1.6466	0.1193	0.062	-0.0674	0.1244	-0.0584	-0.0384	-0.0494	-0.0649	0.0149	0.0337	0.2474	-0.2091	0.1937	0.0671	-0.0719	-0.0429	0.103	-0.0066	-0.1643	0.0306	-0.1087	-0.2959	-0.2568	0.0147	0.0109	-0.1327	0.3076	0.2311	0.0557	0.0654
1771	AllEnvAE	HI_11BD_12BD_12CH_13EP4_13EP5_14EP5_17BI_17CVI_17DMS	2A	35	IWB70473	IWB72185	3D	115	IWB29724	IWB8827	5.4643	0.6125	4.8518	1.5918	0.182	1.4098	-0.1287	0.1101	-0.0666	-0.0257	-0.0143	0.1343	0.0179	0.2007	-0.1651	-0.2348	-0.2053	0.2922	0.0369	-0.1766	-0.0738	-0.1349	-0.0923	0.1252	0.0618	0.2051	0.0485	0.2375	0.072	0.1106	0.044	0.2063	-0.1981	-0.3054	-0.2278	0.0609
1905	AllEnvAE	HI_11BD_12BD_12CH_13EP4_13EP5_14EP5_17BI_17CVI_17DMS	5D	5	IWA3429	4582300_5dl_15630	7D	0	3969946_7ds_811	3963644_7ds_7863	5.4477	0.6042	4.8434	1.5555	0.1843	1.3712	-0.0048	-0.0124	0.0647	-0.0184	-0.0192	-0.0423	0.1539	0.0674	0.145	0.0045	-0.0628	-0.2281	0.1432	0.0015	0.0822	0.0883	0.1017	0.118	-0.0568	-0.4764	-0.0017	-0.2256	-0.0798	0.0384	-0.1088	-0.1854	0.3138	-0.1023	0.0959	0.2539
1879	AllEnvAE	HI_11BD_12BD_12CH_13EP4_13EP5_14EP5_17BI_17CVI_17DMS	2A	80	6341271_2al_905	6373602_2al_694	7B	5	IWB1438	IWB36522	7.6163	0.5478	7.0685	1.891	0.1508	1.7402	-0.1044	-0.06	-0.0632	0.0306	-0.0074	-0.076	0.1513	0.162	-0.1192	-0.1049	0.0212	-0.0577	-0.0205	0.0456	-0.0527	0.0408	0.1604	-0.0372	-0.2011	0.0864	-0.0219	0.1602	0.3292	-0.128	0.1662	0.2068	-0.2275	-0.0383	-0.1776	-0.2912
1916	AllEnvAE	HI_11BD_12BD_12CH_13EP4_13EP5_14EP5_17BI_17CVI_17DMS	4A	5	IWB6335	IWB12543	7D	115	IWB19534	3904672_7ds_853	7.8487	0.5454	7.3033	2.2635	0.1599	2.1036	0.0608	-0.0008	-0.0599	-0.0239	-0.0671	0.1742	0.126	-0.0026	0.0852	-0.2374	-0.0487	-0.0057	0.0263	0.1395	-0.1301	-0.0605	0.0224	0.0799	-0.345	0.1351	0.1324	0.1673	0.3393	-0.0372	0.1067	0.1731	0.1219	-0.2981	-0.303	-0.27
1874	AllEnvAE	HI_11BD_12BD_12CH_13EP4_13EP5_14EP5_17BI_17CVI_17DMS	5A	20	1506586_5as_5504	1514513_5as_10557	7A	0	6732633_7bl_10	IWB49784	5.8206	0.5283	5.2923	1.8698	0.1736	1.6961	0.0728	-0.0868	-0.0614	-0.2138	-0.0855	0.0405	-0.0057	-0.0296	0.0432	-0.1244	0.2007	0.1747	-0.0008	-0.1063	-0.0216	-0.0842	0.0898	0.0772	0.0972	-0.2148	0.1636	0.1742	0.0099	-0.0119	0.022	0.2586	0.1871	-0.0233	-0.4123	-0.2043
1885	AllEnvAE	HI_11BD_12BD_12CH_13EP4_13EP5_14EP5_17BI_17CVI_17DMS	7B	0	6380245_2al_4723	IWB1438	7B	25	3096912_7bs_110	3080635_7bs_522	5.7791	0.4525	5.3267	2.2019	0.1478	2.0541	-0.0263	-0.0831	0.0577	0.0629	0.1184	-0.1112	-0.0063	0.1405	-0.1189	-0.1794	0.0506	0.0434	-0.01	0.0175	-0.0856	-0.0508	-0.063	0.1359	0.2051	-0.1015	-0.0475	-0.3682	0.0982	-0.1755	-0.0574	-0.1278	-0.1501	0.1743	0.4447	0.1617
1849	AllEnvAE	HI_11BD_12BD_12CH_13EP4_13EP5_14EP5_17BI_17CVI_17DMS	2A	150	1023555_2al_3138	6415698_2al_328	6D	25	IWB65463	2121325_6ds_853	6.3492	0.4294	5.9197	1.5339	0.1131	1.4208	-0.0582	0.0812	-0.0546	-0.0133	-0.0391	0.0678	0.1249	0.0575	0.0996	-0.0199	-0.089	-0.1885	0.1221	0.1127	-0.1159	-0.0011	-0.0681	0.1135	0.0408	-0.2102	0.0063	0.1697	0.1605	-0.1574	0.1345	0.2774	-0.079	-0.2101	-0.2577	-0.0378
1803	AllEnvAE	HI_11BD_12BD_12CH_13EP4_13EP5_14EP5_17BI_17CVI_17DMS	5A	120	IWB52657	IWA4805	5A	165	2797074_5al_324	IWB8349	7.5201	0.3798	7.1403	2.2711	0.1454	2.1257	-0.0702	-0.0911	0.0535	0.0605	0.015	-0.0115	0.1051	-0.0555	0.1671	0.1829	-0.3087	-0.1549	-0.0234	-0.0255	0.0573	0.015	0.1986	0.0388	-0.1546	-0.1484	0.0422	-0.0639	-0.3627	-0.0998	-0.2097	-0.1819	0.1239	0.3331	0.2521	0.209
1842	AllEnvAE	HI_11BD_12BD_12CH_13EP4_13EP5_14EP5_17BI_17CVI_17DMS	1A	10	IWB55537	IWB63611	6B	35	IWB6854	IWB71117	5.6542	0.3638	5.2905	1.6603	0.1239	1.5364	-0.0018	-0.0102	-0.0525	-0.0629	-0.1887	0.1178	0.0667	0.1419	0.1262	-0.031	0.0399	-0.2099	0.1357	-0.0404	0.048	-0.0513	-0.0634	-0.09	0.0662	0.0043	-0.009	-0.1361	-0.2534	0.2775	-0.0329	-0.0434	0.1151	0.1407	-0.2899	0.2223
1900	AllEnvAE	HI_11BD_12BD_12CH_13EP4_13EP5_14EP5_17BI_17CVI_17DMS	1D	50	2287319_1dl_5612	IWB18403	7B	15	IWB42621	IWB34193	5.4677	0.2476	5.2202	1.5939	0.0795	1.5144	-0.0774	0.058	-0.0407	0.1283	0.0575	0.0562	0.0295	0.1767	0.1005	-0.1758	-0.3286	-0.0443	0.2854	0.1178	0.0367	0.0337	0.0236	-0.0929	-0.1886	-0.2036	-0.0122	-0.2005	-0.0849	0.008	0.0537	-0.1131	0.1908	0.4418	-0.1973	-0.0985
1742	AllEnvAE	HI_11BD_12BD_12CH_13EP4_13EP5_14EP5_17BI_17CVI_17DMS	1A	160	IWB54198	3934532_1al_3396	1D	60	2236927_1dl_656	2101333_1dl_340	6.8928	0.2451	6.6476	1.8539	0.0807	1.7732	0.1114	-0.0676	0.0428	-0.0657	-0.1047	0.0018	-0.0084	-0.0699	0.0643	0.0714	0.197	-0.0859	0.1485	0.0817	0.0371	-0.0189	0.1439	0.0872	-0.1961	-0.2544	-0.029	0.3178	-0.1526	0.1165	0.0545	0.1945	0.0677	-0.3736	-0.0333	-0.1913
1764	AllEnvAE	HI_11BD_12BD_12CH_13EP4_13EP5_14EP5_17BI_17CVI_17DMS	2B	40	IWB19868	5217614_2bs_7097	3B	55	10446102_3b_9187	10458785_3b_622	5.771	0.1472	5.6238	1.4442	0.0399	1.4043	-0.1088	-0.0456	0.0307	-0.0927	0.0664	0.0165	0.1269	0.0473	-0.0311	0.2502	-0.3347	-0.0488	-0.0392	0.1207	-0.1271	0.0402	0.0596	0.0023	0.1156	-0.0003	-0.1718	-0.1657	-0.0563	-0.3304	-0.0321	0.0368	0.0759	0.2749	0.2583	-0.0613
1804	AllEnvAE	HI_11BD_12BD_12CH_13EP4_13EP5_14EP5_17BI_17CVI_17DMS	4A	0	7156920_4al_5391	7170148_4al_6104	5A	170	2735114_5al_7430	IWB55377	6.4987	0.1121	6.3867	2.1163	0.0347	2.0816	0.0912	-0.0593	-0.0279	0.0388	0.0407	0.0865	-0.0101	-0.0926	-0.0406	-0.2627	0.0685	0.1715	-0.0628	-0.1289	0.0107	-0.0458	0.151	0.1263	-0.1401	-0.0629	0.1525	-0.4854	-0.0489	-0.0033	0.0776	0.0124	0.2019	0.3541	-0.041	-0.0674
1786	AllEnvAE	HI_11BD_12BD_12CH_13EP4_13EP5_14EP5_17BI_17CVI_17DMS	4A	25	IWB49893	7170734_4al_4707	4B	75	6993303_4bl_3732	IWB45457	5.0861	0.0149	5.0712	1.3104	0.0053	1.3051	0.0663	-0.0108	0.0108	-0.0272	-0.0123	0.1335	0.0548	-0.0678	-0.0515	-0.1222	0.0066	0.0861	-0.0984	0.0244	-0.1394	0.0622	-0.0815	-0.0726	0.0326	0.222	0.0507	-0.0906	-0.3425	0.0894	-0.0133	-0.1284	0.0362	0.3286	0.0279	0.0926
1876	AllEnvAE	HI_11BD_12BD_12CH_13EP4_13EP5_14EP5_17BI_17CVI_17DMS	1B	100	3922607_1bl_22064	3865749_1bl_7947	7A	15	IWA5904	IWB63338	5.0211	0.0135	5.0076	1.4021	0.0034	1.3988	0.1479	-0.0563	-0.0087	0.0955	-0.0818	-0.0907	-0.0653	-0.0758	0.0322	0.048	0.3619	-0.2239	0.046	-0.1363	-0.049	-0.0659	0.0476	0.1058	0.1828	-0.2651	0.1339	-0.2585	-0.258	0.082	-0.097	-0.0915	0.112	0.0935	0.2882	0.1292
1915	AllEnvAE	HI_11BD_12BD_12CH_13EP4_13EP5_14EP5_17BI_17CVI_17DMS	3B	25	10680128_3b_818	IWB34373	7D	115	IWB19534	3904672_7ds_853	7.6481	0.0101	7.6379	1.9692	0.0032	1.966	-0.0473	0.0002	-0.0085	0.0363	0.0603	-0.1888	0.0052	0.0518	-0.0874	0.097	0.18	-0.1543	0.0185	0.1108	-0.1553	-0.0854	0.0083	0.0448	-0.2849	0.1862	0.1569	-0.3042	-0.2786	0.1491	-0.0904	-0.2099	0.1273	0.2625	0.0942	0.25
											1	0	0	0	0	0	0	0	0
											0	0	0	0	0	0	0	0	0
666	Analyses	Trait	AllAE	Position1 (cM)	LeftMarker1	RightMarker1	Chrom2	Position2 (cM)	LeftMarker2	RightMarker2	LOD	LOD(AA)	LOD(AAbyE)	PVE	PVE(AA)	PVE(AAbyE)	Add1	Add2	AddbyAdd	A1byE_01	A1byE_02	A1byE_03	A1byE_04	A1byE_05	A1byE_06	A1byE_07	A1byE_08	A2byE_01	A2byE_02	A2byE_03	A2byE_04	A2byE_05	A2byE_06	A2byE_07	A2byE_08	AAbyE_01	AAbyE_02	AAbyE_03	AAbyE_04	AAbyE_05	AAbyE_06	AAbyE_07	AAbyE_08
667	AllEnvAE	KPS_11BD_12BD_12CH_13EP4_13EP5_17BI_17CVI_17DMS	1A	20	3904015_1al_2374	3953360_1al_2951	1A	25	3959513_1al_1306	3948391_1al_12522	6.0865	2.6015	3.485	0.461	0.461	0	0.1105	-0.2269	-0.3825	0.1053	-0.1849	-0.2256	-0.0534	0.3533	-0.145	0.0527	0.0975	-0.2479	-0.0231	0.0756	0.0562	-0.267	0.2037	0.1855	0.0171	-0.2589	0.3322	0.2591	0.3087	-0.9877	0.1428	-0.2095	0.4133
668	AllEnvAE	KPS_11BD_12BD_12CH_13EP4_13EP5_17BI_17CVI_17DMS	1B	60	IWB7186	3476932_1bs_1821	1B	95	3865300_1bl_9151	3807515_1bl_6239	5.7342	2.7261	3.0081	1.5262	1.2022	0.324	0.0782	0.1413	-0.1887	-0.1453	0.063	-0.099	-0.1173	-0.1583	0.1039	0.1247	0.2284	0.1324	-0.1408	0.0519	-0.069	0.2514	-0.1983	0.086	-0.1137	-0.148	0.2081	0.1936	-0.0503	-0.3738	0.2298	-0.1503	0.0908
669	AllEnvAE	KPS_11BD_12BD_12CH_13EP4_13EP5_17BI_17CVI_17DMS	1A	135	IWB31275	3942732_1al_925	1B	105	3922607_1bl_22064	3865749_1bl_7947	5.0981	3.2975	1.8006	1.6716	1.0525	0.6191	0.0095	0.1514	0.1567	-0.0931	-0.005	-0.1062	0.0268	0.0895	0.0108	0.0336	0.0437	0.0758	-0.0488	-0.0781	-0.1575	0.0948	-0.0502	0.1096	0.0544	0.2785	0.0451	0.0219	-0.0815	0.0146	-0.1359	-0.082	-0.0607
670	AllEnvAE	KPS_11BD_12BD_12CH_13EP4_13EP5_17BI_17CVI_17DMS	1A	145	IWB72161	1510593_5as_1356	1D	120	IWB57242	IWB63464	6.7697	5.3553	1.4144	2.2663	1.8145	0.4518	0.0019	0.0495	-0.2074	-0.0912	-0.0021	-0.0108	-0.013	0.0032	0.157	0.0174	-0.0605	0.0149	-0.2252	0.0639	0.0998	0.1603	-0.0375	-0.0501	-0.0261	-0.1756	-0.0648	0.0769	0.1263	-0.114	0.1062	-0.0029	0.048
352	WithinMEs	KPS_ME2_11BD_13EP4	1B	60	IWB7186	3476932_1bs_1821	2A	55	5235903_2as_460	IWB32426	5.6447	2.9676	2.6771	8.3427	4.3991	3.9436	0.0618	-0.1685	0.2758	0.0414	-0.0414	-0.1003	0.1003	0.2615	-0.2615
671	AllEnvAE	KPS_11BD_12BD_12CH_13EP4_13EP5_17BI_17CVI_17DMS	1D	75	IWB49445	2225509_1dl_6274	2A	95	6437445_2al_5185	IWA4732	6.1474	3.9142	2.2332	1.6901	1.204	0.486	-0.0525	-0.0964	0.1705	0.1074	0.0875	0.0427	0.0732	-0.0098	-0.1513	-0.112	-0.0378	0.0463	-0.0741	-0.0058	0.1233	-0.1298	-0.0172	-0.0527	0.11	-0.0576	0.1979	0.0377	-0.181	0.0114	-0.0346	0.1031	-0.0769
672	AllEnvAE	KPS_11BD_12BD_12CH_13EP4_13EP5_17BI_17CVI_17DMS	1A	65	IWB25179	IWB27332	2A	120	IWA1960	IWB10182	5.3319	3.682	1.6499	1.8098	1.2421	0.5677	-0.1517	-0.0491	-0.1688	-0.1307	-0.1822	-0.1505	0.0514	-0.0067	0.0564	0.2281	0.1344	0.0264	-0.0488	-0.0186	0.091	-0.0578	0.0011	-0.0243	0.031	0.1166	-0.0813	0.0972	0.014	-0.0233	0.1607	-0.2087	-0.0753
316	WithinMEs	KPS_ME1_14EP5_17CVI_17DMS	2A	20	5273051_2as_13875	5228901_2as_1097	2A	120	IWA1960	IWB10182	6.8639	6.4438	0.4202	5.4084	5.0955	0.3129	-0.165	-0.0317	-0.3946	-0.0317	0.0099	0.0218	-0.0505	0.0052	0.0453	-0.0933	-0.0395	0.1328
673	AllEnvAE	KPS_11BD_12BD_12CH_13EP4_13EP5_17BI_17CVI_17DMS	2A	20	5273051_2as_13875	5228901_2as_1097	2A	120	IWA1960	IWB10182	9.485	4.3717	5.1133	3.2316	1.4665	1.765	-0.105	-0.0347	-0.184	-0.1987	0.0822	0.237	0.0712	-0.0913	-0.0134	-0.0499	-0.0372	0.0281	-0.0603	-0.0554	0.0861	-0.0476	-0.0075	0.0089	0.0477	-0.1289	0.2196	0.1766	0.1058	-0.3027	0.2546	-0.249	-0.0761
317	WithinMEs	KPS_ME1_14EP5_17CVI_17DMS	1B	80	3837621_1bl_4305	3827607_1bl_1840	2A	145	IWB73747	IWB7597	5.3409	2.9517	2.3892	3.8	2.1572	1.6428	0.2263	-0.0525	-0.2615	-0.1006	0.1194	-0.0188	0.0148	-0.0272	0.0124	-0.2011	-0.1136	0.3148
674	AllEnvAE	KPS_11BD_12BD_12CH_13EP4_13EP5_17BI_17CVI_17DMS	1B	80	3837621_1bl_4305	3827607_1bl_1840	2A	145	IWB73747	IWB7597	6.1028	2.6126	3.4902	1.9844	0.7726	1.2118	0.1494	-0.0692	-0.138	-0.0428	-0.1079	0.0458	-0.143	-0.0254	0.0209	0.1946	0.0578	0.0265	-0.1236	0.0102	0.0874	0.0316	-0.05	-0.0113	0.0292	0.065	0.1064	0.0139	0.1244	-0.3218	0.0552	-0.2348	0.1917
318	WithinMEs	KPS_ME1_14EP5_17CVI_17DMS	1D	5	1913609_1ds_13103	IWB45439	2B	0	IWB59140	IWB58705	5.1807	4.4658	0.7149	3.7963	3.351	0.4453	-0.0665	-0.1851	-0.3284	-0.0007	0.021	-0.0203	-0.0974	0.0776	0.0198	-0.1063	-0.06	0.1663
675	AllEnvAE	KPS_11BD_12BD_12CH_13EP4_13EP5_17BI_17CVI_17DMS	1D	5	1913609_1ds_13103	IWB45439	2B	0	IWB59140	IWB58705	8.262	4.246	4.0161	2.4541	1.3055	1.1486	-0.0043	-0.0707	-0.1766	0.1911	-0.0552	0.0734	-0.0705	-0.0637	0.0452	-0.0408	-0.0795	-0.1431	0.057	0.1028	0.1528	-0.2123	0.1743	-0.0372	-0.0942	0.1628	-0.1442	0.0647	0.1971	-0.2492	0.1479	-0.2031	0.024
81	acrossMEs	KPS_ME12	1B	85	3859439_1bl_2195	IWA3684	2B	10	IWB9673	5205848_2bs_15248	5.256	4.2767	0.9793	5.8217	4.7601	1.0616	-0.0371	-0.2049	0.3331	-0.0336	0.0336	-0.091	0.091	0.1564	-0.1564
676	AllEnvAE	KPS_11BD_12BD_12CH_13EP4_13EP5_17BI_17CVI_17DMS	1B	85	3859439_1bl_2195	IWA3684	2B	10	IWB9673	5205848_2bs_15248	5.9757	3.6011	2.3746	1.8637	1.1208	0.7429	0.115	-0.077	0.1646	-0.0743	-0.096	0.0719	-0.1047	-0.018	0.0214	0.1576	0.0422	-0.1132	0.0728	0.0066	0.1406	-0.1835	0.1432	-0.0318	-0.0347	-0.0558	-0.2099	-0.1004	-0.1113	0.1527	0.0219	0.1206	0.1823
319	WithinMEs	KPS_ME1_14EP5_17CVI_17DMS	1A	140	IWB36704	2319797_1al_3656	2B	85	IWB6075	5164212_2bs_2439	5.2034	5.0959	0.1074	4.074	4.0158	0.0582	0.0063	-0.1293	0.3526	0.0075	0.0421	-0.0496	-0.0046	-0.1885	0.1931	-0.0371	0.0726	-0.0355
677	AllEnvAE	KPS_11BD_12BD_12CH_13EP4_13EP5_17BI_17CVI_17DMS	1A	140	IWB36704	2319797_1al_3656	2B	85	IWB6075	5164212_2bs_2439	7.2654	2.9964	4.269	2.1535	0.9971	1.1565	-0.0077	-0.0967	0.1529	-0.0726	-0.0096	-0.0317	0.0442	0.0203	0.0311	0.0542	-0.0357	-0.0264	-0.0627	0.0666	0.0388	-0.035	0.0738	-0.2187	0.1636	-0.0514	-0.032	-0.1022	-0.2053	0.1604	-0.1994	0.2692	0.1606
678	AllEnvAE	KPS_11BD_12BD_12CH_13EP4_13EP5_17BI_17CVI_17DMS	2A	175	IWB57096	6351797_2al_2799	2B	145	IWB34617	IWB12574	5.7745	2.8845	2.89	1.7855	0.9939	0.7916	0.0122	-0.0414	-0.1535	-0.1597	-0.1136	-0.024	0.0041	0.0376	-0.0256	0.1575	0.1236	0.052	0.0041	0.0801	-0.0322	-0.1288	-0.0045	-0.123	0.1522	0.083	-0.0134	0.0847	0.1675	-0.0852	0.1532	-0.2164	-0.1735
353	WithinMEs	KPS_ME2_11BD_13EP4	2B	65	5174164_2bs_1900	5226247_2bs_8512	2D	15	IWB34642	IWB740	5.7515	2.904	2.8475	7.1395	3.6391	3.5004	-0.1211	0.0083	0.2534	-0.0569	0.0569	-0.0264	0.0264	0.2481	-0.2481
679	AllEnvAE	KPS_11BD_12BD_12CH_13EP4_13EP5_17BI_17CVI_17DMS	2B	25	IWB5813	IWB45508	2D	65	5378379_2ds_767	IWB32012	6.209	3.5342	2.6747	1.5545	1.0342	0.5203	-0.0183	-0.0008	0.1561	-0.1973	0.0982	-0.0049	0.003	-0.2133	0.2487	0.0174	0.0482	-0.1197	0.054	0.1936	0.008	0.0357	-0.0273	-0.1696	0.0253	0.1227	0.0467	-0.093	-0.1975	0.0283	-0.0744	0.0087	0.1583
680	AllEnvAE	KPS_11BD_12BD_12CH_13EP4_13EP5_17BI_17CVI_17DMS	2D	25	IWA4746	IWA1107	2D	65	5378379_2ds_767	IWB32012	5.5476	3.9833	1.5643	1.4554	1.1801	0.2753	-0.0643	0.0117	-0.1708	0.0308	-0.1391	-0.1822	0.0515	0.0263	0.2267	-0.0686	0.0546	-0.1262	0.0853	0.2297	-0.0048	0.0263	-0.07	-0.1568	0.0165	-0.0087	0.0237	0.0911	0.0706	-0.143	0.1524	-0.0554	-0.1307
681	AllEnvAE	KPS_11BD_12BD_12CH_13EP4_13EP5_17BI_17CVI_17DMS	1A	145	IWB72161	1510593_5as_1356	2D	80	IWB27856	5359691_2ds_1974	7.0519	5.7947	1.2572	2.3823	1.9819	0.4004	-0.0361	0.0257	0.2158	-0.131	0.0316	-0.0018	-0.0079	-0.0318	0.1657	0.0328	-0.0576	-0.1544	0.1261	0.16	-0.0319	-0.0525	-0.0932	0.0423	0.0036	0.0672	-0.1624	0.1468	-0.0317	0.0817	-0.0497	-0.1126	0.0607
682	AllEnvAE	KPS_11BD_12BD_12CH_13EP4_13EP5_17BI_17CVI_17DMS	2A	150	1023555_2al_3138	6415698_2al_328	2D	90	5383026_2ds_1396	IWA1712	6.3289	4.3835	1.9453	2.0241	1.4182	0.6059	-0.0257	-0.0033	-0.1843	-0.0367	-0.1811	0.0261	0.023	0.1112	-0.0379	0.0462	0.0491	-0.172	0.1416	0.0979	0.0178	-0.0057	-0.0709	-0.014	0.0052	-0.1661	-0.204	0.0005	0.1132	0.0948	0.0836	0.1299	-0.0519
683	AllEnvAE	KPS_11BD_12BD_12CH_13EP4_13EP5_17BI_17CVI_17DMS	1D	35	1895325_1ds_2431	IWB8524	2D	115	9842271_2dl_198	9831852_2dl_1424	8.4386	4.2139	4.2247	2.5178	1.4141	1.1038	0.0112	0.0337	-0.1829	0.2504	0.0289	-0.015	-0.0908	0.0633	-0.1251	-0.1289	0.0173	-0.0809	-0.0483	0.0668	0.0401	0.0617	-0.1305	0.1272	-0.0361	0.046	0.0019	0.1743	0.2414	-0.3254	-0.048	-0.1181	0.028
320	WithinMEs	KPS_ME1_14EP5_17CVI_17DMS	1D	35	1895325_1ds_2431	IWB8524	2D	115	9842271_2dl_198	9831852_2dl_1424	5.028	4.1693	0.8587	3.9916	3.3377	0.6539	-0.0047	0.0849	-0.3221	0.0795	-0.1116	0.0321	0.0106	0.0759	-0.0865	-0.1866	0.019	0.1676
684	AllEnvAE	KPS_11BD_12BD_12CH_13EP4_13EP5_17BI_17CVI_17DMS	1A	130	3882773_1al_4725	IWB31275	3A	0	3335448_3as_4124	IWB60032	7.0589	4.558	2.5009	2.1144	1.4585	0.656	-0.0022	0.031	-0.1845	-0.0383	-0.0547	-0.0379	0.0524	0.0571	-0.0154	0.0159	0.0208	-0.0698	0.0441	-0.0631	0.0054	-0.0693	0.1333	0.0549	-0.0355	-0.026	0.0605	0.1262	0.1164	0.0151	0.1001	-0.1988	-0.1936
685	AllEnvAE	KPS_11BD_12BD_12CH_13EP4_13EP5_17BI_17CVI_17DMS	2A	70	6396518_2al_3530	6390272_2al_651	3A	0	3335448_3as_4124	IWB60032	7.662	1.2159	6.4462	2.4491	0.389	2.0601	-0.1892	0.0139	0.0951	-0.0238	0.0116	-0.0165	0.1627	-0.1374	-0.0189	-0.0079	0.0301	-0.0848	0.0388	-0.0588	0.0173	-0.073	0.152	0.048	-0.0395	0.3536	0.2229	0.0496	-0.0413	0.0918	-0.3917	-0.1158	-0.169
354	WithinMEs	KPS_ME2_11BD_13EP4	2A	85	6346851_2al_10150	6328568_2al_5778	3A	0	3335448_3as_4124	IWB60032	5.0195	2.7921	2.2274	7.9059	4.4125	3.4933	-0.0673	-0.0353	0.2782	-0.0571	0.0571	-0.066	0.066	0.2476	-0.2476
82	acrossMEs	KPS_ME12	2D	5	IWB34642	IWB740	3A	5	952215_3as_919	IWB74975	6.8035	4.7329	2.0706	6.5892	4.7253	1.8639	0.0901	-0.0574	-0.3371	0.0172	-0.0172	-0.0605	0.0605	-0.2123	0.2123
355	WithinMEs	KPS_ME2_11BD_13EP4	1B	120	3915581_1bl_881	IWB44710	3A	20	IWB34333	3376914_3as_3826	5.5575	3.0873	2.4701	7.3382	4.151	3.1873	0.1615	0.088	0.2769	0.1247	-0.1247	-0.0123	0.0123	0.2384	-0.2384
686	AllEnvAE	KPS_11BD_12BD_12CH_13EP4_13EP5_17BI_17CVI_17DMS	1B	120	3915581_1bl_881	IWB44710	3A	20	IWB34333	3376914_3as_3826	7.1719	2.8319	4.34	1.9805	0.7265	1.2539	0.1594	0.059	0.1351	0.1224	-0.0059	0.005	-0.1257	-0.0252	-0.0756	0.0618	0.0432	0.0013	0.0926	-0.1008	0.0331	-0.0771	0.0778	-0.043	0.0162	0.3568	0.0107	-0.1316	-0.1071	0.1163	-0.2574	-0.013	0.0253
321	WithinMEs	KPS_ME1_14EP5_17CVI_17DMS	2B	25	IWB5813	IWB45508	3A	105	4394772_3al_721	4365353_3al_191	5.0587	4.5146	0.5441	4.1162	3.6809	0.4353	-0.0813	0.061	0.335	-0.1557	0.0722	0.0836	0.0273	-0.0065	-0.0208	-0.0672	0.1608	-0.0935
687	AllEnvAE	KPS_11BD_12BD_12CH_13EP4_13EP5_17BI_17CVI_17DMS	2B	40	IWB19868	5217614_2bs_7097	3A	105	4394772_3al_721	4365353_3al_191	7.9862	4.3102	3.676	2.5441	1.4587	1.0854	0.0096	0.0369	0.1853	0.016	-0.0456	-0.025	-0.0668	-0.0995	0.1448	-0.1339	0.2099	-0.0094	-0.1175	0.0163	0.0788	0.0632	-0.0765	0.011	0.0342	0.1919	-0.1059	-0.1806	-0.2229	0.166	-0.0669	0.1983	0.0203
688	AllEnvAE	KPS_11BD_12BD_12CH_13EP4_13EP5_17BI_17CVI_17DMS	2D	30	IWA6156	5378379_2ds_767	3A	110	4365353_3al_191	4397491_3al_1806	5.0217	3.699	1.3228	1.4744	1.1583	0.3161	-0.0064	-0.027	-0.164	0.0719	-0.0258	-0.2111	0.0315	0.0083	0.1845	-0.1184	0.059	-0.0585	-0.0899	-0.0377	0.1128	0.0242	-0.0806	0.0719	0.0577	-0.0979	-0.0607	-0.0387	0.1285	0.1124	-0.0217	-0.0976	0.0756
689	AllEnvAE	KPS_11BD_12BD_12CH_13EP4_13EP5_17BI_17CVI_17DMS	1D	10	IWA1788	IWB44341	3A	115	4448357_3al_6941	4440800_3al_1066	5.9655	1.5526	4.413	2.276	0.511	1.765	-0.0325	-0.0557	-0.1106	0.142	-0.0319	0.1196	-0.0669	-0.1894	0.044	0.0005	-0.0178	-0.1332	0.0261	-0.0191	0.1019	-0.0386	-0.0429	0.0572	0.0487	0.2844	0.1889	0.1918	0.0627	-0.2619	-0.0593	-0.2864	-0.1202
690	AllEnvAE	KPS_11BD_12BD_12CH_13EP4_13EP5_17BI_17CVI_17DMS	3A	100	IWB8470	4328257_3al_136	3A	135	4440800_3al_1066	4449335_3al_844	6.021	3.1251	2.8959	1.6145	0.869	0.7455	0.0499	-0.1147	-0.147	0.0467	-0.0877	0.03	0.0879	0.0207	-0.0813	0.008	-0.0244	-0.1299	-0.005	-0.0894	-0.0178	0.0125	0.0441	0.0625	0.123	-0.0248	0.0354	0.1321	0.1121	-0.2163	0.1822	-0.1728	-0.0478
691	AllEnvAE	KPS_11BD_12BD_12CH_13EP4_13EP5_17BI_17CVI_17DMS	3A	105	4394772_3al_721	4365353_3al_191	3B	0	IWB56882	IWB29353	9.9008	7.0996	2.8012	2.9933	2.3782	0.6151	0.0547	0.0962	-0.2364	-0.0062	-0.1126	0.0247	0.0699	0.0829	-0.1007	0.0326	0.0094	-0.2072	-0.0458	0.0791	-0.0507	-0.1207	0.0129	0.3824	-0.0499	-0.1489	-0.001	-0.0174	0.2338	-0.1263	0.1361	-0.0653	-0.0109
692	AllEnvAE	KPS_11BD_12BD_12CH_13EP4_13EP5_17BI_17CVI_17DMS	1B	5	3285535_1bs_1678	3426638_1bs_9201	3B	5	10435017_3b_750	10695257_3b_2102	5.1485	3.8018	1.3467	1.6571	1.2975	0.3596	0.0003	0.0024	0.1755	-0.0431	0.1083	0.0223	-0.1265	0.119	-0.0818	-0.1076	0.1093	0.0092	0.0163	0.1706	0.0099	-0.208	0.0211	-0.0556	0.0366	0.1388	-0.0863	0.0301	-0.1463	0.0972	-0.0692	-0.0159	0.0517
693	AllEnvAE	KPS_11BD_12BD_12CH_13EP4_13EP5_17BI_17CVI_17DMS	2A	55	5235903_2as_460	IWB32426	3B	5	10435017_3b_750	10695257_3b_2102	5.8707	3.2184	2.6523	1.8861	1.0299	0.8562	-0.191	0.0019	0.1554	-0.096	-0.0313	0.0385	0.1146	-0.1651	0.0719	0.0146	0.0528	0.0092	0.0083	0.1678	0.0238	-0.2201	0.034	-0.0465	0.0236	0.233	-0.0031	-0.1159	-0.0879	0.1245	-0.23	0.108	-0.0287
694	AllEnvAE	KPS_11BD_12BD_12CH_13EP4_13EP5_17BI_17CVI_17DMS	1D	15	1884715_1ds_1224	IWB18376	3B	20	10425544_3b_6840	10774028_3b_4217	7.4769	4.7668	2.7101	2.297	1.6239	0.6731	-0.0911	-0.0277	0.1944	0.1363	0.0009	0.104	-0.033	-0.2093	0.0463	-0.0354	-0.0098	-0.1795	0.1107	0.0144	0.0464	-0.0947	0.0364	-0.0178	0.084	0.0151	0.0709	0.0308	-0.1149	0.0595	-0.2767	0.0611	0.1543
322	WithinMEs	KPS_ME1_14EP5_17CVI_17DMS	2A	5	IWB10120	5254682_2as_5057	3B	20	10425544_3b_6840	10774028_3b_4217	5.3548	4.2984	1.0564	3.8151	3.1713	0.6439	-0.1405	-0.1083	0.3196	-0.1085	0.1178	-0.0093	-0.1071	-0.0049	0.112	0.0779	0.1242	-0.2021
695	AllEnvAE	KPS_11BD_12BD_12CH_13EP4_13EP5_17BI_17CVI_17DMS	2B	140	IWB23010	8091350_2bl_6123	3B	60	10707498_3b_3621	IWA1094	5.4125	2.9317	2.4808	1.6181	0.9622	0.656	-0.1067	-0.0808	0.1526	-0.0427	0.0856	0.1842	-0.0394	-0.2692	0.1231	-0.1921	0.1506	-0.0598	0.0582	-0.0008	0.0397	-0.074	0.0519	-0.1159	0.1008	0.077	-0.1007	0.0368	0.0947	0.2253	-0.1951	-0.0112	-0.1268
696	AllEnvAE	KPS_11BD_12BD_12CH_13EP4_13EP5_17BI_17CVI_17DMS	1A	45	3944816_1al_8842	3943651_1al_2510	3B	80	10760613_3b_8779	10766333_3b_8098	10.3167	8.2554	2.0613	3.2248	2.7177	0.5071	-0.1333	0.0347	0.251	-0.1457	-0.2064	-0.0953	0.0292	0.0269	0.0852	0.1948	0.1113	-0.0468	0.0925	-0.0309	0.0529	0.0685	-0.1072	0.0357	-0.0648	0.1038	-0.1116	-0.0196	-0.1826	0.0929	0.0297	0.1505	-0.063
83	acrossMEs	KPS_ME12	1D	45	IWB15740	2263785_1dl_1257	3B	95	10337183_3b_613	10562713_3b_11505	5.0903	3.5406	1.5497	5.4187	3.7956	1.6231	-0.2168	0.075	-0.3027	-0.0338	0.0338	-0.0086	0.0086	-0.1958	0.1958
697	AllEnvAE	KPS_11BD_12BD_12CH_13EP4_13EP5_17BI_17CVI_17DMS	3B	0	IWB56882	IWB29353	3D	0	3395457_7dl_548	IWB52937	8.9885	4.5771	4.4114	2.966	1.5474	1.4186	0.0937	0.0096	0.1927	-0.2131	-0.058	0.0719	-0.0629	-0.1354	0.0182	0.4049	-0.0256	-0.0175	-0.114	-0.0812	-0.0475	-0.0355	-0.0073	0.1701	0.133	0.1852	-0.1183	-0.2976	-0.101	0.2394	-0.1494	0.2699	-0.0282
698	AllEnvAE	KPS_11BD_12BD_12CH_13EP4_13EP5_17BI_17CVI_17DMS	2A	75	3976961_1al_421	6344160_2al_496	3D	50	3395457_7dl_548	IWB52937	8.6409	6.6313	2.0096	2.6133	1.9942	0.6191	-0.1688	-0.0258	0.2152	-0.037	0.1229	0.0659	0.1041	-0.2024	0.0027	-0.0723	0.0161	-0.1003	0.0731	0.0742	-0.0621	-0.0809	0.0739	-0.0518	0.074	-0.1162	0.0373	-0.1089	-0.0656	0.1453	-0.1384	0.1878	0.0587
323	WithinMEs	KPS_ME1_14EP5_17CVI_17DMS	2A	75	3976961_1al_421	6344160_2al_496	3D	50	3395457_7dl_548	IWB52937	5.9122	5.7323	0.1799	4.386	4.2636	0.1224	-0.256	-0.0488	0.3603	-0.1155	0.0133	0.1022	-0.0627	-0.0335	0.0963	0.0156	0.0594	-0.075
699	AllEnvAE	KPS_11BD_12BD_12CH_13EP4_13EP5_17BI_17CVI_17DMS	1A	105	3952374_1al_5619	3950738_1al_98	3D	55	6926803_3dl_1308	6895780_3dl_2105	6.1957	4.1016	2.0941	2.0175	1.3628	0.6546	0.0311	0.0106	-0.1785	0.0299	-0.0544	0.0052	-0.0127	-0.0123	-0.1291	0.2159	-0.0425	-0.1353	0.0187	-0.0013	-0.0635	-0.0369	0.0687	0.0324	0.1172	-0.0175	-0.0819	0.1487	0.1119	-0.0401	0.1039	-0.2585	0.0334
700	AllEnvAE	KPS_11BD_12BD_12CH_13EP4_13EP5_17BI_17CVI_17DMS	1B	120	3915581_1bl_881	IWB44710	3D	70	IWB22519	6418712_3dl_218	5.3679	3.3047	2.0632	1.6319	1.0945	0.5374	0.1443	0.0585	-0.1577	0.094	-0.0313	0.02	-0.1217	-0.0206	-0.0542	0.0719	0.0419	-0.1855	0.1411	0.0392	-0.0223	-0.1571	-0.0342	0.105	0.1137	-0.122	0.0329	0.1002	0.1195	-0.0332	0.1648	-0.1267	-0.1354
324	WithinMEs	KPS_ME1_14EP5_17CVI_17DMS	3A	45	IWB40137	IWB6187	3D	110	6418712_3dl_218	IWB34996	6.5863	6.3985	0.1878	4.625	4.5126	0.1123	-0.2385	0.158	-0.3793	-0.2307	0.0835	0.1472	0.0937	0.0739	-0.1676	0.0271	-0.0877	0.0606
84	acrossMEs	KPS_ME12	2B	60	IWB22828	5159815_2bs_6646	3D	115	IWB29724	IWB8827	5.0032	3.9563	1.0469	5.2969	4.2851	1.0118	0.0183	0.08	0.3223	0.1007	-0.1007	0.0127	-0.0127	0.1562	-0.1562
701	AllEnvAE	KPS_11BD_12BD_12CH_13EP4_13EP5_17BI_17CVI_17DMS	3A	45	IWB40137	IWB6187	3D	115	IWB29724	IWB8827	8.5853	6.0867	2.4985	2.3523	1.7701	0.5822	-0.07	0.0843	-0.2089	-0.0711	0.0913	0.2098	0.1529	-0.4056	0.1312	-0.0809	-0.0276	0.0832	-0.0358	-0.083	-0.0383	0.1423	-0.0655	0.1163	-0.1192	-0.0224	0.1381	0.0506	0.12	-0.1331	0.1509	-0.1728	-0.1312
85	acrossMEs	KPS_ME12	3A	50	IWB40137	IWB6187	3D	115	IWB29724	IWB8827	5.0626	4.4226	0.64	5.4231	4.872	0.5511	-0.1809	0.0774	-0.3453	-0.1196	0.1196	0.0125	-0.0125	-0.1158	0.1158
325	WithinMEs	KPS_ME1_14EP5_17CVI_17DMS	3B	65	10505374_3b_18831	10753250_3b_4619	3D	120	IWB29724	IWB8827	5.8932	5.528	0.3653	4.3457	4.101	0.2447	0.1129	0.2246	0.371	0.0284	-0.0421	0.0137	-0.0064	0.1316	-0.1253	-0.1017	0.1085	-0.0068
702	AllEnvAE	KPS_11BD_12BD_12CH_13EP4_13EP5_17BI_17CVI_17DMS	1D	120	IWB57242	IWB63464	3D	125	IWA6485	6947145_3dl_1605	6.051	3.4836	2.5674	1.9275	1.103	0.8246	0.0087	0.1119	-0.1629	-0.031	-0.2327	0.1018	0.1245	0.1401	-0.0108	-0.0681	-0.0236	0.0488	-0.106	-0.0982	-0.0473	-0.0196	0.0458	0.2226	-0.046	-0.2416	-0.0052	0.1984	0.0907	-0.0663	0.1762	-0.1241	-0.0281
703	AllEnvAE	KPS_11BD_12BD_12CH_13EP4_13EP5_17BI_17CVI_17DMS	2B	80	5168835_2bs_1759	IWB47963	3D	130	IWA6485	6947145_3dl_1605	6.169	3.5089	2.6601	1.6054	1.0074	0.598	-0.0735	0.0656	0.1542	0.0447	-0.0936	-0.0766	-0.0233	0.0505	0.0201	-0.1306	0.2089	0.0266	-0.1061	-0.0982	-0.0383	-0.0144	0.0426	0.2251	-0.0374	0.0231	-0.082	-0.1013	-0.0968	0.0693	-0.1332	0.083	0.238
704	AllEnvAE	KPS_11BD_12BD_12CH_13EP4_13EP5_17BI_17CVI_17DMS	3D	105	6418712_3dl_218	IWB34996	3D	140	IWB26400	6956817_3dl_6188	7.4694	2.7113	4.7581	2.1595	0.7212	1.4384	0.1784	-0.0237	-0.1359	0.0458	0.0144	-0.0126	-0.0862	0.1447	-0.111	0.1357	-0.1308	0.0677	-0.1215	-0.1767	-0.0197	-0.0108	-0.0046	0.206	0.0597	-0.2324	-0.2538	-0.0522	0.0812	0.2047	0.3048	0.0355	-0.0878
708	AllEnvAE	KPS_11BD_12BD_12CH_13EP4_13EP5_17BI_17CVI_17DMS	3A	0	3335448_3as_4124	IWB60032	4A	0	7156920_4al_5391	7170148_4al_6104	6.1258	1.1426	4.9832	1.4254	0.3796	1.0458	0.0306	0.089	-0.0949	-0.0646	0.0417	-0.0646	-0.0038	-0.0483	0.1213	0.0572	-0.039	0.0445	-0.0596	-0.0592	0.0716	0.0548	-0.3724	0.238	0.0824	-0.0855	0.032	0.0835	0.3192	-0.2659	0.0062	-0.0373	-0.0523
709	AllEnvAE	KPS_11BD_12BD_12CH_13EP4_13EP5_17BI_17CVI_17DMS	1D	40	IWB10598	1887794_1ds_1527	4A	5	7122024_4al_12134	7171924_4al_271	5.1884	2.5353	2.6531	1.8842	0.8528	1.0313	-0.0929	0.0193	0.1407	0.0957	0.0255	0.154	-0.0204	-0.0762	-0.0399	-0.0991	-0.0396	-0.0661	-0.0063	-0.042	0.0542	-0.0377	-0.2753	0.2647	0.1084	0.2257	-0.1814	-0.1904	0.0093	0.2473	-0.0733	0.0328	-0.0699
705	AllEnvAE	KPS_11BD_12BD_12CH_13EP4_13EP5_17BI_17CVI_17DMS	2A	90	IWB20877	IWB34603	4A	10	IWB2521	IWA5196	6.0854	3.777	2.3083	2.039	1.329	0.71	-0.1713	0.0984	-0.1755	-0.0814	0.0298	0.0116	0.1866	-0.2007	0.0133	-0.0282	0.069	-0.027	-0.0909	-0.0394	0.0675	0.138	-0.1	-0.0068	0.0587	-0.2126	0.004	0.1483	0.1498	-0.1498	0.0693	0.0889	-0.0979
706	AllEnvAE	KPS_11BD_12BD_12CH_13EP4_13EP5_17BI_17CVI_17DMS	1B	5	3285535_1bs_1678	3426638_1bs_9201	4A	15	7133300_4al_963	7110982_4al_4033	9.9717	5.2966	4.6752	3.3282	1.7647	1.5635	-0.0119	0.0435	-0.2064	-0.0365	0.1286	0.0029	-0.1506	0.0956	-0.0464	-0.1027	0.1091	-0.0465	-0.081	0.0314	0.1116	0.0499	-0.0752	-0.0527	0.0625	-0.1019	0.1762	-0.0108	0.0437	-0.4066	0.2973	-0.0462	0.0482
326	WithinMEs	KPS_ME1_14EP5_17CVI_17DMS	1B	5	3285535_1bs_1678	3426638_1bs_9201	4A	20	7065518_4al_555	7156590_4al_1969	6.5412	4.7218	1.8193	5.0157	3.6859	1.3299	0.0195	0.0703	-0.34	0.0607	-0.1468	0.0862	0.0147	-0.0287	0.014	-0.2701	0.0508	0.2193
707	AllEnvAE	KPS_11BD_12BD_12CH_13EP4_13EP5_17BI_17CVI_17DMS	1D	15	1884715_1ds_1224	IWB18376	4A	25	IWB49893	7170734_4al_4707	6.6219	3.8106	2.8113	2.3017	1.2967	1.005	-0.1006	0.0331	-0.1745	0.098	0.0275	0.1235	-0.0275	-0.2324	0.0478	-0.0311	-0.0057	-0.1013	0.0083	0.0678	0.0292	0.0173	-0.0365	-0.0611	0.0764	-0.2606	0.1432	0.1378	0.0829	-0.2082	0.1537	0.0321	-0.0809
710	AllEnvAE	KPS_11BD_12BD_12CH_13EP4_13EP5_17BI_17CVI_17DMS	3A	135	4440800_3al_1066	4449335_3al_844	4B	0	4892760_4bs_24366	4867710_4bs_6948	7.2259	4.3518	2.8741	2.3556	1.4691	0.8865	-0.083	-0.0017	-0.1871	-0.1402	-0.0109	-0.1086	-0.0407	0.0701	0.0141	0.1052	0.1111	-0.0822	-0.0009	-0.0641	-0.1185	0.1534	0.0393	0.1053	-0.0323	0.0486	-0.0515	0.1094	0.1368	-0.2661	0.1717	-0.2083	0.0593
327	WithinMEs	KPS_ME1_14EP5_17CVI_17DMS	3A	135	4440800_3al_1066	4449335_3al_844	4B	0	4892760_4bs_24366	4867710_4bs_6948	5.135	4.2513	0.8837	4.0102	3.3763	0.6338	0.0126	0.0738	-0.3265	-0.0265	0.0106	0.0159	0.0777	0.0299	-0.1077	-0.128	-0.0692	0.1971
86	acrossMEs	KPS_ME12	1A	155	IWB4244	IWB33223	4B	60	6961537_4bl_1161	IWB47537	5.4157	4.2143	1.2014	6.02	4.7411	1.2788	-0.0105	0.0723	-0.3342	0.0339	-0.0339	-0.04	0.04	-0.1744	0.1744
356	WithinMEs	KPS_ME2_11BD_13EP4	4B	30	IWB49194	IWB12856	4B	60	6961537_4bl_1161	IWB47537	5.4356	2.7655	2.6701	7.4796	3.9194	3.5602	0.0676	0.1125	0.2916	0.0555	-0.0555	0.0727	-0.0727	0.2822	-0.2822
711	AllEnvAE	KPS_11BD_12BD_12CH_13EP4_13EP5_17BI_17CVI_17DMS	3B	5	10435017_3b_750	10695257_3b_2102	4B	80	6975707_4bl_1851	IWB50363	5.2952	3.0944	2.2007	1.8354	1.0582	0.7771	-0.0008	-0.0833	0.1576	0.0158	0.004	0.165	0.027	-0.2236	0.0303	-0.0417	0.0232	0.0707	-0.1074	-0.0081	0.0234	-0.1794	0.0533	0.0677	0.0797	0.232	-0.0348	-0.1725	0.0296	0.1576	-0.1197	0.0504	-0.1426
712	AllEnvAE	KPS_11BD_12BD_12CH_13EP4_13EP5_17BI_17CVI_17DMS	1A	140	IWB36704	2319797_1al_3656	4B	85	IWA4490	6918194_4bl_1076	6.1389	4.3815	1.7574	1.8565	1.4495	0.407	-0.0093	-0.0166	-0.185	-0.071	-0.0228	-0.0233	0.0371	0.0158	0.0366	0.0444	-0.0168	0.043	-0.0747	0.021	-0.0356	-0.0767	0.0813	0.0197	0.0219	-0.0227	0.0287	-0.1181	0.1197	-0.1031	0.1786	-0.0207	-0.0623
713	AllEnvAE	KPS_11BD_12BD_12CH_13EP4_13EP5_17BI_17CVI_17DMS	4A	0	IWB70443	IWA4232	4B	85	IWA4490	6918194_4bl_1076	5.0127	2.1769	2.8358	1.2969	0.7081	0.5888	0.092	-0.0195	0.1296	0.0654	-0.0322	0.0213	-0.0151	-0.0329	-0.0833	-0.0406	0.1174	0.0269	-0.057	0.0354	-0.0527	-0.1038	0.1153	0.013	0.0228	-0.1205	0.0741	0.1696	-0.1919	-0.0918	0.1169	-0.0145	0.0581
714	AllEnvAE	KPS_11BD_12BD_12CH_13EP4_13EP5_17BI_17CVI_17DMS	2B	110	8042513_2bl_9079	7988440_2bl_2063	4B	90	IWB8229	7036584_4bl_3922	7.6314	4.8052	2.8262	2.2734	1.541	0.7323	-0.0763	0.0448	-0.1945	-0.0691	0.0056	0.0443	0.0451	-0.0754	-0.0033	-0.1424	0.1952	0.0154	-0.0762	-0.0234	-0.0736	-0.0535	0.087	0.087	0.0373	-0.1835	-0.0252	-0.0684	0.171	-0.1141	0.2313	-0.0685	0.0575
715	AllEnvAE	KPS_11BD_12BD_12CH_13EP4_13EP5_17BI_17CVI_17DMS	2A	80	6341271_2al_905	6373602_2al_694	4B	95	IWA27	IWB3567	5.654	0.5178	5.1362	1.5254	0.1872	1.3382	-0.1363	0.0068	0.0662	-0.0528	0.0839	0.0271	0.1249	-0.2048	-0.0147	-0.0491	0.0855	-0.141	0.016	-0.0946	-0.0518	-0.0591	0.1409	0.0604	0.1292	0.0034	0.2267	-0.1136	-0.0737	0.0828	-0.3523	0.0046	0.2221
716	AllEnvAE	KPS_11BD_12BD_12CH_13EP4_13EP5_17BI_17CVI_17DMS	2D	85	5349085_2ds_35	5383026_2ds_1396	4B	110	IWB55790	IWB9483	5.8544	0.7478	5.1066	1.987	0.222	1.765	0.0138	-0.0393	-0.0712	-0.1576	0.0945	0.12	0.0394	0.0441	-0.1852	0.0163	0.0285	-0.1678	-0.1111	-0.0217	0.0402	0.0773	0.0933	-0.0111	0.1008	-0.385	-0.2523	0.2789	0.0508	0.0531	0.0935	0.1808	-0.0197
717	AllEnvAE	KPS_11BD_12BD_12CH_13EP4_13EP5_17BI_17CVI_17DMS	1A	135	IWB31275	3942732_1al_925	4D	0	IWB15038	IWB61488	7.2244	3.5611	3.6633	2.4702	1.2031	1.2671	-0.0067	-0.1057	0.1696	-0.0872	-0.0111	-0.0964	0.0562	0.1	0.0009	0.0161	0.0215	0.0068	-0.0492	0.0939	0.1954	-0.0203	-0.0169	-0.0764	-0.1333	0.2553	0.0246	-0.1176	-0.1544	0.29	-0.2132	-0.0697	-0.0149
718	AllEnvAE	KPS_11BD_12BD_12CH_13EP4_13EP5_17BI_17CVI_17DMS	1B	95	3865300_1bl_9151	3807515_1bl_6239	4D	0	IWB15038	IWB61488	5.3171	1.352	3.9651	1.7895	0.4579	1.3317	0.1793	-0.0879	0.1019	0.0299	-0.0905	-0.0052	-0.1408	0.1484	-0.132	0.1539	0.0361	0.0261	-0.0533	0.0963	0.1737	-0.0061	-0.037	-0.0701	-0.1296	-0.0337	-0.0485	-0.2193	-0.06	0.3642	-0.1965	0.0696	0.1241
719	AllEnvAE	KPS_11BD_12BD_12CH_13EP4_13EP5_17BI_17CVI_17DMS	2B	140	IWB23010	8091350_2bl_6123	4D	0	IWB15038	IWB61488	5.0391	2.4261	2.613	1.3966	0.817	0.5796	-0.1132	-0.0695	-0.1381	-0.0651	0.0913	0.1786	-0.0726	-0.2694	0.1513	-0.1833	0.169	0.0647	-0.0542	0.0862	0.2106	-0.0087	-0.0711	-0.0669	-0.1606	-0.2074	-0.0025	0.0342	-0.1349	0.0095	0.2308	0.0119	0.0586
720	AllEnvAE	KPS_11BD_12BD_12CH_13EP4_13EP5_17BI_17CVI_17DMS	2D	25	IWA4746	IWA1107	4D	5	IWB30733	2280021_4ds_778	5.4998	4.4736	1.0261	1.844	1.4779	0.3662	-0.0561	-0.0992	-0.1863	0.014	-0.122	-0.1431	0.0521	0.0394	0.1951	-0.1068	0.0712	0.1406	-0.0483	0.0506	0.2042	-0.0167	-0.1023	-0.1332	-0.0949	0.0594	0.0828	0.0369	0.0591	-0.1346	0.0313	-0.1805	0.0455
721	AllEnvAE	KPS_11BD_12BD_12CH_13EP4_13EP5_17BI_17CVI_17DMS	1D	70	2230427_1dl_4251	2226456_1dl_789	4D	10	2305880_4ds_1018	2291802_4ds_4808	5.3745	4.011	1.3635	1.6799	1.3664	0.3135	-0.0228	-0.0747	0.1787	0.2021	0.0681	0.0631	-0.0394	0.0719	-0.1969	-0.1098	-0.0592	0.2099	0.0339	-0.0099	0.1609	0.0428	-0.1223	-0.1968	-0.1185	0.016	-0.013	0.0196	-0.178	0.0576	0.0555	0.0116	0.0306
722	AllEnvAE	KPS_11BD_12BD_12CH_13EP4_13EP5_17BI_17CVI_17DMS	4A	5	7122024_4al_12134	7171924_4al_271	4D	15	2298011_4ds_5609	2314131_4ds_1883	7.5618	4.694	2.8678	2.1947	1.5823	0.6125	0.0046	-0.0496	-0.1926	-0.0658	-0.0109	-0.0581	0.0664	-0.044	-0.2599	0.2679	0.1044	0.2241	0.0398	0.0075	0.1603	0.0066	-0.1448	-0.1913	-0.1022	0.0219	-0.0343	-0.1935	0.1783	-0.0937	0.1737	0.0118	-0.0642
328	WithinMEs	KPS_ME1_14EP5_17CVI_17DMS	4B	0	4892760_4bs_24366	4867710_4bs_6948	4D	15	2298011_4ds_5609	2314131_4ds_1883	6.0641	5.5237	0.5403	4.8075	4.4685	0.339	0.0526	-0.1579	0.3716	0.0985	0.0125	-0.111	0.1108	-0.1019	-0.0089	0.0834	0.0703	-0.1537
723	AllEnvAE	KPS_11BD_12BD_12CH_13EP4_13EP5_17BI_17CVI_17DMS	4B	0	4892760_4bs_24366	4867710_4bs_6948	4D	15	2298011_4ds_5609	2314131_4ds_1883	7.1458	2.5881	4.5577	2.5751	0.8799	1.6952	0	-0.0525	0.1457	-0.0295	-0.0008	-0.0554	-0.085	0.1516	0.0115	0.0656	-0.0581	0.2249	0.0541	0.0353	0.1386	0.006	-0.138	-0.2071	-0.1139	-0.0811	-0.1272	-0.2632	-0.0236	0.3085	-0.1821	0.2966	0.0721
724	AllEnvAE	KPS_11BD_12BD_12CH_13EP4_13EP5_17BI_17CVI_17DMS	3D	0	3395457_7dl_548	IWB52937	4D	30	14307148_4dl_v2_1144	14462345_4dl_v2_3077	7.3212	4.5111	2.8101	2.3448	1.5202	0.8246	0.0048	-0.053	-0.1885	0.0035	-0.1337	-0.1416	-0.0584	-0.002	-0.0087	0.1991	0.1418	0.0614	-0.0038	0.156	0.1674	-0.0917	-0.0407	-0.1511	-0.0974	-0.1957	-0.1483	-0.102	0.0614	-0.0159	0.2586	-0.003	0.1449
329	WithinMEs	KPS_ME1_14EP5_17CVI_17DMS	3A	150	4306747_3al_1197	4326428_3al_814	5A	20	1506586_5as_5504	1514513_5as_10557	5.5533	5.0703	0.4831	3.9656	3.6025	0.3631	-0.1301	0.0081	0.3331	-0.0822	0.0511	0.0311	0.1164	0.0186	-0.135	0.0281	0.112	-0.1401
725	AllEnvAE	KPS_11BD_12BD_12CH_13EP4_13EP5_17BI_17CVI_17DMS	3A	150	4306747_3al_1197	4326428_3al_814	5A	20	1506586_5as_5504	1514513_5as_10557	8.5848	4.2568	4.328	2.3669	1.1577	1.2092	-0.0571	-0.0295	0.1656	0.1532	0.0361	-0.0079	0.0166	-0.1372	-0.0249	-0.0101	-0.0258	-0.2545	0.0337	0.0338	0.0097	0.1588	0.0494	0.062	-0.0928	0.1609	-0.0514	-0.2461	-0.121	0.1686	-0.1656	0.2511	0.0035
726	AllEnvAE	KPS_11BD_12BD_12CH_13EP4_13EP5_17BI_17CVI_17DMS	4D	0	IWB15038	IWB61488	5A	30	IWA5368	IWB22285	7.0633	4.4722	2.5911	1.9593	1.3099	0.6494	-0.1119	-0.0234	0.1752	0.0206	-0.0422	0.1066	0.1908	-0.0262	-0.0158	-0.0926	-0.1412	-0.1989	0.0197	-0.0267	-0.0021	0.1467	0.0198	0.1497	-0.1081	-0.0177	-0.0695	-0.0141	-0.1357	0.0216	-0.0899	0.2969	0.0084
330	WithinMEs	KPS_ME1_14EP5_17CVI_17DMS	4D	0	IWB15038	IWB61488	5A	30	IWA5368	IWB22285	5.0844	4.037	1.0474	3.4574	2.8657	0.5917	-0.1986	0.0446	0.2955	0.0605	-0.0057	-0.0548	0.0852	0.0902	-0.1754	-0.0882	0.1916	-0.1034
727	AllEnvAE	KPS_11BD_12BD_12CH_13EP4_13EP5_17BI_17CVI_17DMS	2A	150	1023555_2al_3138	6415698_2al_328	5A	35	1505357_5as_868	1542476_5as_2243	7.9387	4.5889	3.3499	2.5653	1.5273	1.0379	-0.0202	0.0291	-0.1911	-0.032	-0.1681	0.0314	0.0191	0.1042	-0.0438	0.0345	0.0547	-0.1662	0.0223	-0.0434	0.0004	0.0877	-0.0092	0.1737	-0.0654	-0.1549	-0.0149	0.1861	0.1563	-0.1685	0.2115	-0.2	-0.0157
728	AllEnvAE	KPS_11BD_12BD_12CH_13EP4_13EP5_17BI_17CVI_17DMS	3D	70	IWB22519	6418712_3dl_218	5A	35	1505357_5as_868	1542476_5as_2243	5.5551	0.513	5.0421	1.8893	0.1665	1.7229	0.0769	0.0044	-0.0624	-0.1778	0.1351	0.0367	-0.0378	-0.1549	-0.042	0.1202	0.1205	-0.2126	-0.0117	-0.033	0.0126	0.0898	0.0406	0.176	-0.0618	0.1454	0.2553	0.2043	0.1269	-0.2653	-0.1498	-0.2962	-0.0206
729	AllEnvAE	KPS_11BD_12BD_12CH_13EP4_13EP5_17BI_17CVI_17DMS	1D	50	2287319_1dl_5612	IWB18403	5A	45	2785393_5al_1909	2804866_5al_254	6.0686	3.9329	2.1357	1.9771	1.1631	0.814	-0.1798	-0.009	0.1662	0.0484	0.0886	0.0803	0.0492	-0.09	-0.1022	-0.042	-0.0323	-0.2756	0.0561	-0.012	0.022	0.0499	0.0723	0.1244	-0.0371	0.167	-0.2407	-0.0364	-0.0857	0.2147	-0.0452	0.0674	-0.0409
730	AllEnvAE	KPS_11BD_12BD_12CH_13EP4_13EP5_17BI_17CVI_17DMS	2B	30	5174215_2bs_4919	5140219_2bs_2821	5A	55	2788197_5al_7911	IWA5884	7.386	4.4723	2.9138	2.3491	1.4798	0.8693	0.0354	0.0303	-0.1855	-0.0603	0.0659	0.0247	-0.0109	-0.1694	0.1691	-0.1394	0.1203	-0.2373	0.0345	-0.0029	0.0174	-0.0712	0.0587	0.2257	-0.0248	-0.198	-0.1286	0.1485	0.1245	-0.1159	0.2263	-0.0055	-0.0512
731	AllEnvAE	KPS_11BD_12BD_12CH_13EP4_13EP5_17BI_17CVI_17DMS	1A	130	3882773_1al_4725	IWB31275	5A	80	2774965_5al_1437	2784324_5al_4296	5.7363	2.4694	3.267	1.6194	0.7408	0.8786	-0.015	-0.0746	0.1332	-0.0633	-0.1079	-0.0527	0.0686	0.0636	0.0064	0.0363	0.0491	-0.0963	-0.2278	-0.0146	0.0341	0.1004	0.1224	0.1254	-0.0435	0.1773	0.2512	0.0573	-0.1466	-0.0089	-0.1265	-0.0133	-0.1904
732	AllEnvAE	KPS_11BD_12BD_12CH_13EP4_13EP5_17BI_17CVI_17DMS	1B	75	3828095_1bl_4813	3894179_1bl_353	5A	100	IWB10117	IWA6681	5.6671	1.5405	4.1266	1.5845	0.4465	1.138	0.124	-0.0564	-0.1044	-0.0493	-0.0639	-0.0021	-0.1403	0.0193	-0.042	0.1953	0.0831	0.0805	0.0002	0.0109	-0.0734	-0.0026	0.0692	-0.0264	-0.0584	-0.2954	-0.043	-0.1119	0.1201	-0.0628	0.1998	-0.0458	0.2389
733	AllEnvAE	KPS_11BD_12BD_12CH_13EP4_13EP5_17BI_17CVI_17DMS	3B	55	10446102_3b_9187	10458785_3b_622	5A	135	IWB5457	IWB35862	7.8084	3.6295	4.179	2.1095	1.0794	1.03	-0.0538	-0.0072	-0.1593	-0.0069	0.0439	-0.0521	0.0503	-0.0128	-0.0225	-0.0813	0.0814	0.1587	-0.1252	-0.021	-0.0612	0.1869	-0.0263	-0.2352	0.1234	-0.001	-0.1111	0.2416	0.1598	-0.1925	0.1669	-0.1124	-0.1514
734	AllEnvAE	KPS_11BD_12BD_12CH_13EP4_13EP5_17BI_17CVI_17DMS	4A	10	IWB2521	IWA5196	5A	135	IWB5457	IWB35862	6.0988	4.4536	1.6453	2.0859	1.509	0.5769	0.0724	0.0318	0.1904	-0.0331	-0.0996	-0.0193	0.0751	0.1151	-0.0787	-0.011	0.0514	0.1446	-0.1141	-0.0377	-0.074	0.2292	-0.0575	-0.2069	0.1166	-0.0888	0.0679	-0.0742	-0.035	0.2158	-0.1662	0.1275	-0.0471
735	AllEnvAE	KPS_11BD_12BD_12CH_13EP4_13EP5_17BI_17CVI_17DMS	4A	10	IWB8782	3880978_7ds_21557	5A	170	2735114_5al_7430	IWB55377	5.0885	3.5712	1.5173	1.7185	1.1456	0.573	0.0146	-0.0714	0.1653	-0.1437	0.1213	-0.0478	0.0589	-0.1296	-0.2125	0.202	0.1514	-0.1747	-0.115	0.0824	-0.0554	0.1804	-0.026	-0.0225	0.1307	-0.213	0.0247	-0.0435	-0.0842	0.1267	-0.0397	0.1747	0.0541
736	AllEnvAE	KPS_11BD_12BD_12CH_13EP4_13EP5_17BI_17CVI_17DMS	2D	100	5329935_2ds_3804	9861581_2dl_506	5A	190	1138783_5al_856	2804987_5al_5611	6.3251	3.7932	2.5319	1.6562	1.0569	0.5993	-0.0927	-0.032	-0.1564	-0.0723	0.0854	0.1269	0.155	0.1448	-0.1312	-0.3491	0.0406	-0.0198	0.0163	0.1563	-0.0138	-0.1402	0.0177	-0.0331	0.0166	-0.0205	0.0812	0.1204	0.1517	-0.1503	0.0835	-0.1635	-0.1025
737	AllEnvAE	KPS_11BD_12BD_12CH_13EP4_13EP5_17BI_17CVI_17DMS	4B	85	IWA4490	6918194_4bl_1076	5A	190	1138783_5al_856	2804987_5al_5611	9.9492	3.5806	6.3685	3.1114	1.1238	1.9876	-0.0281	-0.0418	0.1615	0.0595	-0.067	-0.0085	-0.0336	-0.074	0.0876	0.0201	0.0159	-0.0349	0.0231	0.1699	0.0025	-0.1443	0.0119	-0.0392	0.011	0.2526	0.1296	-0.2762	-0.1732	0.272	-0.2652	0.1636	-0.1032
738	AllEnvAE	KPS_11BD_12BD_12CH_13EP4_13EP5_17BI_17CVI_17DMS	1A	80	IWB55	7171491_4al_309	5B	15	IWB24915	IWB42850	5.4216	3.4029	2.0187	1.5039	0.9994	0.5045	-0.111	0.114	-0.1532	-0.0884	-0.1993	-0.0145	0.0211	-0.0092	0.0005	0.1589	0.1309	0.0009	-0.0607	-0.0256	0.0115	0.052	-0.058	0.1965	-0.1166	0.0783	-0.0428	-0.0017	0.0433	-0.1413	0.2006	0.0218	-0.1583
739	AllEnvAE	KPS_11BD_12BD_12CH_13EP4_13EP5_17BI_17CVI_17DMS	4B	95	IWA27	IWB3567	5B	15	IWB24915	IWB42850	7.4858	4.9205	2.5653	2.3523	1.6266	0.7258	-0.0017	0.1183	0.1948	-0.1322	0.0096	-0.1043	-0.0471	-0.0374	0.1081	0.0627	0.1405	-0.0057	-0.0664	-0.0285	0.0111	0.0636	-0.0673	0.1968	-0.1036	-0.107	0.2823	-0.0145	-0.1362	-0.1226	-0.0267	0.0436	0.0812
740	AllEnvAE	KPS_11BD_12BD_12CH_13EP4_13EP5_17BI_17CVI_17DMS	3B	55	10446102_3b_9187	10458785_3b_622	5B	90	10871607_5bl_774	10788912_5bl_2044	5.15	3.0601	2.0899	1.5128	0.8648	0.648	-0.068	-0.0329	-0.1408	-0.0279	0.0421	-0.0139	0.0586	-0.0523	0.0104	-0.0806	0.0636	0.0559	0.0245	-0.1432	0.1584	0.0649	-0.1659	0.0103	-0.0049	-0.1827	0.1162	0.0356	0.1071	-0.1926	0.0463	-0.0628	0.1329
741	AllEnvAE	KPS_11BD_12BD_12CH_13EP4_13EP5_17BI_17CVI_17DMS	4D	10	2305880_4ds_1018	2291802_4ds_4808	5B	100	10825932_5bl_698	10797866_5bl_5612	7.8886	6.2744	1.6142	2.6754	2.0932	0.5822	-0.0586	0.0465	0.2213	0.2362	0.0442	0.0041	0.139	0.043	-0.1404	-0.2021	-0.1238	0.1876	-0.0542	-0.2465	0.1135	0.1825	-0.1461	-0.0327	-0.0041	0.2305	0.0538	-0.0152	-0.1118	-0.0968	-0.1222	0.086	-0.0242
742	AllEnvAE	KPS_11BD_12BD_12CH_13EP4_13EP5_17BI_17CVI_17DMS	2B	5	3198868_2bs_1151	IWB32486	5B	115	10922699_5bl_529	IWB62049	8.9387	7.6613	1.2774	3.0596	2.5723	0.4874	-0.0882	0.0536	-0.2434	-0.1544	0.0139	0.0885	0.1943	-0.1861	0.1647	-0.0679	-0.053	0.0921	0.081	-0.2186	0.0895	0.0629	-0.103	-0.0007	-0.0033	-0.2227	0.0325	0.0263	0.0897	-0.0591	0.1349	0.0209	-0.0226
743	AllEnvAE	KPS_11BD_12BD_12CH_13EP4_13EP5_17BI_17CVI_17DMS	5A	195	2808646_5al_2148	2798635_5al_763	5B	115	10922699_5bl_529	IWB62049	5.79	4.7534	1.0366	1.8845	1.5736	0.3109	-0.0436	0.0498	-0.1918	-0.0568	0.0034	0.1737	-0.0005	-0.2152	0.0872	-0.0859	0.094	0.0993	0.0828	-0.2343	0.0762	0.0869	-0.1153	0.0094	-0.005	-0.0228	0.1201	0.0089	0.0813	-0.1186	0.108	-0.1086	-0.0683
744	AllEnvAE	KPS_11BD_12BD_12CH_13EP4_13EP5_17BI_17CVI_17DMS	2D	90	5383026_2ds_1396	IWA1712	5B	130	IWB36204	IWB34704	5.2886	3.8765	1.4122	1.5186	1.2117	0.3069	-0.0402	0.0632	0.1695	-0.2174	0.076	0.1164	0.0382	0.0265	-0.0549	0.0186	-0.0035	0.1857	0.2508	-0.1675	-0.0188	-0.0951	-0.0943	-0.0621	0.0013	0.0194	0.0958	-0.0473	-0.1017	0.1265	-0.1584	0.042	0.0238
745	AllEnvAE	KPS_11BD_12BD_12CH_13EP4_13EP5_17BI_17CVI_17DMS	2A	60	5217707_2as_7597	5309922_2as_1588	5B	150	10848805_5bl_3948	IWB53784	5.5874	2.5878	2.9996	1.9276	0.8291	1.0985	-0.132	-0.1215	0.1395	-0.0435	0.0577	-0.0005	0.1105	-0.1215	0.011	-0.052	0.0383	-0.0188	0.1859	0.0311	0.0508	-0.1247	0.1487	-0.1876	-0.0854	-0.0693	-0.235	-0.1424	0.0377	0.2915	-0.0823	0.18	0.0199
746	AllEnvAE	KPS_11BD_12BD_12CH_13EP4_13EP5_17BI_17CVI_17DMS	5B	5	IWB3651	2269361_5bs_2916	5B	150	10848805_5bl_3948	IWB53784	5.2934	3.3781	1.9153	1.6907	1.1059	0.5848	0.0773	-0.1368	0.1626	-0.019	0.0121	-0.0352	0.0983	0.0587	-0.0786	0.1301	-0.1666	0.0001	0.1671	0.0225	0.0731	-0.1364	0.1513	-0.2034	-0.0741	-0.1663	0.0611	0.0053	-0.1341	0.1701	-0.0548	0.1705	-0.0518
747	AllEnvAE	KPS_11BD_12BD_12CH_13EP4_13EP5_17BI_17CVI_17DMS	1B	55	1491348_1bs_4010	IWB60394	5B	155	10827029_5bl_1233	IWB61615	7.2497	4.1998	3.0499	2.2908	1.3503	0.9405	0.1516	-0.1292	0.1778	-0.0825	-0.0178	-0.0564	-0.1405	0.0056	-0.0683	0.1961	0.1637	-0.0028	0.0407	0.0189	0.0872	0.0653	0.1092	-0.2138	-0.1048	0.1917	0.2639	-0.0923	-0.1248	0.0188	-0.2013	-0.0641	0.008
748	AllEnvAE	KPS_11BD_12BD_12CH_13EP4_13EP5_17BI_17CVI_17DMS	1D	120	IWB57242	IWB63464	5B	155	10827029_5bl_1233	IWB61615	7.0749	1.5163	5.5586	2.3517	0.4932	1.8585	0.0264	-0.1145	-0.109	-0.0155	-0.2442	0.1197	0.1159	0.0871	-0.0099	-0.0434	-0.0097	0.0233	0.0782	-0.0289	0.0663	0.1038	0.0749	-0.2107	-0.107	-0.1527	-0.0588	0.324	0.0728	-0.3909	0.2533	-0.0511	0.0034
749	AllEnvAE	KPS_11BD_12BD_12CH_13EP4_13EP5_17BI_17CVI_17DMS	3A	20	IWB34333	3376914_3as_3826	5B	155	10827029_5bl_1233	IWB61615	7.2177	4.3	2.9177	2.1486	1.2279	0.9207	0.032	-0.1547	-0.1738	-0.0494	0.102	-0.0933	0.051	-0.1065	0.1061	-0.0326	0.0226	-0.0332	0.0644	0.0307	0.095	0.0413	0.1249	-0.2181	-0.105	-0.265	0.1159	0.0481	0.0991	-0.2023	0.1895	-0.0083	0.023
750	AllEnvAE	KPS_11BD_12BD_12CH_13EP4_13EP5_17BI_17CVI_17DMS	2B	130	IWB59461	4305168_2bl_800	5D	0	IWB62829	4606132_5dl_1065	5.2255	2.1863	3.0391	1.7578	0.7383	1.0195	-0.0511	0.0254	0.132	0.0222	0.0498	0.0245	-0.0677	-0.1416	0.0596	-0.1403	0.1936	0.1595	0.0134	-0.0172	0.0642	-0.1546	0.0065	-0.0362	-0.0356	-0.1486	0.195	0.0415	-0.1068	0.186	-0.1859	0.171	-0.1522
751	AllEnvAE	KPS_11BD_12BD_12CH_13EP4_13EP5_17BI_17CVI_17DMS	2D	80	IWB27856	5359691_2ds_1974	5D	0	IWB62829	4606132_5dl_1065	6.4249	3.9904	2.4345	2.0351	1.3594	0.6757	0.0374	0.0561	-0.1783	-0.1347	0.1148	0.1737	-0.0254	-0.0555	-0.1088	0.0312	0.0047	0.137	0.0362	-0.0137	0.0404	-0.1131	-0.0277	-0.0109	-0.0484	0.001	0.0688	0.0612	0.1581	-0.2255	0.1	0.013	-0.1766
752	AllEnvAE	KPS_11BD_12BD_12CH_13EP4_13EP5_17BI_17CVI_17DMS	2B	105	8086813_2bl_1220	IWA6317	6A	5	4427795_6as_12820	IWB11316	6.326	4.5239	1.8021	2.0651	1.4777	0.5875	-0.0638	0.0137	-0.1869	-0.0406	-0.0081	0.0358	0.0426	-0.1274	-0.013	-0.0922	0.2029	-0.1505	0.0248	0.0729	-0.0489	-0.0096	0.0291	0.0039	0.0784	-0.0875	0.0995	0.1227	0.0263	-0.1934	0.1686	-0.0631	-0.0733
753	AllEnvAE	KPS_11BD_12BD_12CH_13EP4_13EP5_17BI_17CVI_17DMS	3A	165	IWB73079	IWA7157	6A	10	4354844_6as_593	4372909_6as_2574	6.2146	2.5588	3.6558	1.8269	0.839	0.9879	-0.0512	-0.0295	-0.1398	0.0791	0.1902	0.0782	0.021	-0.1483	0.0019	-0.155	-0.0671	-0.088	0.0178	0.0809	-0.0344	0.0161	0.016	-0.0372	0.0289	-0.037	-0.0223	0.1198	0.0617	-0.1194	0.3071	-0.0911	-0.2187
754	AllEnvAE	KPS_11BD_12BD_12CH_13EP4_13EP5_17BI_17CVI_17DMS	5A	20	1506586_5as_5504	1514513_5as_10557	6A	10	4354844_6as_593	4372909_6as_2574	6.414	5.0026	1.4114	1.9575	1.5624	0.3952	-0.0206	-0.0344	0.1918	-0.2714	0.0174	0.0608	0.0116	0.1633	0.0703	0.0472	-0.0993	-0.0659	0.0327	0.0701	-0.0305	-0.003	-0.0057	-0.0449	0.0471	0.0165	-0.1652	0.0319	-0.1135	0.1542	0.0126	0.0818	-0.0182
357	WithinMEs	KPS_ME2_11BD_13EP4	4D	25	IWA5751	IWB3336	6A	15	IWB11242	4427440_6as_2573	5.616	3.9162	1.6998	8.7024	6.1853	2.5171	0.076	-0.0931	-0.3284	-0.0359	0.0359	0.0001	-0.0001	-0.2094	0.2094
358	WithinMEs	KPS_ME2_11BD_13EP4	5A	95	2683137_5al_1814	IWB10117	6A	20	4344525_6as_6773	4414591_6as_1756	5.6961	2.3571	3.3391	8.5591	3.5935	4.9656	-0.1011	-0.1066	0.2503	0.0341	-0.0341	-0.039	0.039	0.2982	-0.2982
755	AllEnvAE	KPS_11BD_12BD_12CH_13EP4_13EP5_17BI_17CVI_17DMS	2D	115	9842271_2dl_198	9831852_2dl_1424	6A	35	IWB28195	IWB9169	7.62	5.5074	2.1126	2.2714	1.813	0.4584	0.0422	-0.0616	0.2063	-0.0696	-0.0518	0.0601	0.0262	0.0893	-0.1364	0.1148	-0.0325	-0.1599	-0.1279	0.0475	0.0873	0.1582	0.0763	-0.1112	0.0297	0.0932	0.1088	-0.1235	-0.1899	-0.006	-0.0387	0.121	0.0351
756	AllEnvAE	KPS_11BD_12BD_12CH_13EP4_13EP5_17BI_17CVI_17DMS	3D	0	3395457_7dl_548	IWB52937	6A	35	IWB28195	IWB9169	5.0751	2.9503	2.1248	1.6857	0.9916	0.6942	0.0213	-0.0376	0.1516	0.0117	-0.1243	-0.1158	-0.0499	-0.0066	-0.0326	0.1842	0.1332	-0.1402	-0.118	0.0162	0.0558	0.1529	0.082	-0.0922	0.0435	-0.0408	0.1164	0.174	0.0098	-0.2219	-0.138	-0.0193	0.1197
757	AllEnvAE	KPS_11BD_12BD_12CH_13EP4_13EP5_17BI_17CVI_17DMS	4D	15	2298011_4ds_5609	2314131_4ds_1883	6A	35	IWB28195	IWB9169	10.0514	8.168	1.8834	3.3178	2.6803	0.6375	-0.0475	-0.0556	-0.2501	0.2194	0.0478	0.0216	0.1527	-0.0005	-0.1553	-0.1908	-0.0949	-0.1607	-0.1045	0.0319	0.0618	0.1355	0.0981	-0.1079	0.0457	-0.1601	0.0663	0.0897	0.088	-0.1843	0.143	-0.1184	0.076
87	acrossMEs	KPS_ME12	4D	15	2298011_4ds_5609	2314131_4ds_1883	6A	35	IWB28195	IWB9169	6.4706	6.2369	0.2337	7.0953	6.8322	0.2631	0.0419	-0.0592	-0.4013	-0.2035	0.2035	-0.0163	0.0163	-0.0774	0.0774
331	WithinMEs	KPS_ME1_14EP5_17CVI_17DMS	4D	15	2298011_4ds_5609	2314131_4ds_1883	6A	35	IWB28195	IWB9169	5.0432	4.4695	0.5737	3.9351	3.5118	0.4232	-0.1431	-0.0309	-0.328	0.0957	-0.096	0.0003	0.1114	-0.1327	0.0213	-0.1099	-0.0426	0.1525
758	AllEnvAE	KPS_11BD_12BD_12CH_13EP4_13EP5_17BI_17CVI_17DMS	5B	100	10825932_5bl_698	10797866_5bl_5612	6A	35	IWB28195	IWB9169	5.0323	2.4885	2.5439	1.5281	0.8339	0.6942	0.0231	-0.0419	-0.1393	0.1548	-0.0667	-0.2446	0.1405	0.2076	-0.1372	-0.0479	-0.0065	-0.1421	-0.1151	0.0028	0.0824	0.1729	0.0695	-0.1034	0.0331	-0.2949	-0.0028	0.014	0.1859	0.0481	0.0132	0.0953	-0.0588
759	AllEnvAE	KPS_11BD_12BD_12CH_13EP4_13EP5_17BI_17CVI_17DMS	4B	35	4932169_4bs_1285	IWB62686	6A	75	IWB8660	IWA2018	6.7662	3.6525	3.1137	2.0206	1.2487	0.7719	0.1004	0.0386	-0.1704	0.2656	0.1344	0.0229	-0.0502	-0.1146	-0.0081	-0.1688	-0.0812	-0.3108	-0.1251	0.1015	0.0291	-0.0191	0.178	0.2089	-0.0626	0.0934	-0.323	-0.083	0.1604	0.0311	0.1335	-0.055	0.0425
760	AllEnvAE	KPS_11BD_12BD_12CH_13EP4_13EP5_17BI_17CVI_17DMS	6A	0	4317903_6as_2987	IWB10882	6A	90	IWB23452	5816492_6al_6341	7.799	4.8668	2.9322	2.4712	1.4583	1.0129	-0.0682	0.0638	0.1851	-0.1442	0.0208	-0.0038	-0.0144	0.0668	0.0521	-0.03	0.0527	-0.1198	-0.0609	0.0756	-0.0166	-0.0976	0.1677	0.0782	-0.0267	0.3855	-0.0128	-0.0127	-0.1146	-0.0482	-0.1308	-0.08	0.0136
359	WithinMEs	KPS_ME2_11BD_13EP4	6A	0	4317903_6as_2987	IWB10882	6A	90	IWB23452	5816492_6al_6341	6.823	4.1795	2.6435	9.8445	6.0996	3.7449	-0.1479	-0.001	0.3265	-0.0652	0.0652	-0.0477	0.0477	0.2554	-0.2554
332	WithinMEs	KPS_ME1_14EP5_17CVI_17DMS	1B	150	IWB73713	IWB11800	6A	95	5811685_6al_4340	IWB47346	5.8062	3.5111	2.295	4.3904	2.7637	1.6267	0.0439	0.0283	-0.292	0.1426	-0.0812	-0.0613	-0.1251	0.1298	-0.0047	-0.1396	-0.1771	0.3167
761	AllEnvAE	KPS_11BD_12BD_12CH_13EP4_13EP5_17BI_17CVI_17DMS	1B	150	IWB73713	IWB11800	6A	95	5811685_6al_4340	IWB47346	6.3743	1.3602	5.014	2.3148	0.4826	1.8322	0.021	0.0439	-0.1062	-0.0379	-0.0877	0.1281	-0.0561	0.166	-0.0198	-0.0567	-0.0359	-0.1585	0.0203	0.0925	-0.0167	-0.1401	0.1092	0.114	-0.0206	-0.0092	0.2233	0.0679	0.0865	-0.321	0.1788	-0.3595	0.1333
762	AllEnvAE	KPS_11BD_12BD_12CH_13EP4_13EP5_17BI_17CVI_17DMS	1D	15	1884715_1ds_1224	IWB18376	6A	100	IWB35971	5833886_6al_7085	5.33	1.6837	3.6463	1.3644	0.5662	0.7982	-0.0872	-0.0243	0.1149	0.1248	0.0044	0.1089	-0.0291	-0.2183	0.0375	-0.029	0.0007	-0.159	0.0237	0.073	-0.0374	-0.1473	0.0677	0.1893	-0.0099	0.0756	0.1796	-0.0373	-0.2484	0.1393	-0.1529	-0.0276	0.0718
763	AllEnvAE	KPS_11BD_12BD_12CH_13EP4_13EP5_17BI_17CVI_17DMS	3B	90	IWB74074	10337183_3b_613	6A	110	IWB60739	IWB64875	6.1787	1.7674	4.4113	1.2293	0.5364	0.6928	0.0316	0.0119	0.1115	-0.0214	0.1408	0.0268	0.0753	0.0509	-0.1763	-0.0675	-0.0288	-0.3013	-0.0939	0.1789	0.0388	-0.0812	0.0187	0.1435	0.0965	-0.0082	-0.1051	0.064	-0.2451	0.0609	0.1985	-0.0475	0.0825
333	WithinMEs	KPS_ME1_14EP5_17CVI_17DMS	1A	30	3915571_1al_4855	3915571_1al_7435	6A	140	IWA6537	5790951_6al_7695	5.0517	4.9703	0.0813	3.8521	3.804	0.0481	0.0232	0.3139	0.346	-0.1075	0.0637	0.0438	-0.0835	0.0791	0.0044	0.0364	0.0256	-0.0621
764	AllEnvAE	KPS_11BD_12BD_12CH_13EP4_13EP5_17BI_17CVI_17DMS	1A	35	3955448_1al_1452	3898773_1al_2678	6A	140	IWA6537	5790951_6al_7695	9.0545	4.8691	4.1854	2.6627	1.5089	1.1538	-0.113	0.1328	0.1877	-0.1289	-0.2109	-0.1495	0.0176	0.0751	0.043	0.2262	0.1274	-0.2636	-0.0297	-0.0559	-0.1726	0.0756	0.0584	0.2336	0.1542	0.0041	0.1841	-0.152	-0.1374	0.165	-0.2748	0.1952	0.016
765	AllEnvAE	KPS_11BD_12BD_12CH_13EP4_13EP5_17BI_17CVI_17DMS	3A	0	3335448_3as_4124	IWB60032	6B	0	IWB6981	2950610_6bs_6372	5.2505	3.3533	1.8972	1.7616	1.1043	0.6573	0.0405	-0.0641	-0.1656	-0.0363	0.0106	-0.0928	-0.0084	-0.04	0.1446	0.0562	-0.0339	-0.1812	0.1559	0.1974	0.105	-0.1015	-0.0886	-0.0306	-0.0563	-0.1053	0.1819	0.0662	0.0728	-0.1905	0.1512	-0.1264	-0.05
360	WithinMEs	KPS_ME2_11BD_13EP4	6A	5	4427795_6as_12820	IWB11316	6B	0	IWB6981	2950610_6bs_6372	5.1999	3.4676	1.7322	8.189	5.503	2.686	-0.0896	-0.0928	-0.3087	-0.0359	0.0359	-0.1452	0.1452	-0.2158	0.2158
766	AllEnvAE	KPS_11BD_12BD_12CH_13EP4_13EP5_17BI_17CVI_17DMS	1D	115	2251544_1dl_4621	2265875_1dl_13368	6B	5	IWB48400	4227462_6bl_1640	7.5624	2.6796	4.8828	2.2529	0.8844	1.3685	-0.0014	-0.0814	-0.1462	-0.0464	-0.2532	0.1095	0.1344	0.1333	-0.0133	-0.0104	-0.0539	-0.0371	0.0504	0.1482	0.0148	-0.0648	0.239	-0.2217	-0.1288	-0.178	-0.216	0.0542	0.1271	-0.1198	0.3741	0.0531	-0.0947
767	AllEnvAE	KPS_11BD_12BD_12CH_13EP4_13EP5_17BI_17CVI_17DMS	2D	90	5383026_2ds_1396	IWA1712	6B	5	IWB48400	4227462_6bl_1640	7.0918	4.123	2.9688	2.199	1.3508	0.8483	-0.0069	-0.0884	0.1795	-0.1577	0.1186	0.0865	0.0109	0.0134	-0.0837	0.0089	0.0032	-0.0502	0.042	0.1516	0.0198	-0.0765	0.2625	-0.2149	-0.1342	0.2638	0.0903	-0.1143	-0.1527	0.0104	-0.2014	0.034	0.0699
768	AllEnvAE	KPS_11BD_12BD_12CH_13EP4_13EP5_17BI_17CVI_17DMS	6A	0	4317903_6as_2987	IWB10882	6B	10	IWB55360	4310056_6bl_2273	5.9456	3.0526	2.893	2.057	1.0283	1.0287	-0.0397	-0.0715	0.1572	-0.0868	0.0439	0.0287	-0.0188	0.0406	0.0407	-0.062	0.0136	0.0243	0.037	0.105	-0.0104	-0.0444	0.1741	-0.2012	-0.0844	0.2833	0.1352	0.1392	0.0021	-0.1128	-0.1472	-0.1043	-0.1956
334	WithinMEs	KPS_ME1_14EP5_17CVI_17DMS	3A	10	3442816_3as_1678	IWB54698	6B	15	4256670_6bl_4215	IWB13413	5.3227	3.9782	1.3445	3.8314	2.9889	0.8424	-0.0172	-0.1117	0.3095	-0.1017	0.0881	0.0136	0.0903	-0.0197	-0.0706	0.0779	0.1526	-0.2305
769	AllEnvAE	KPS_11BD_12BD_12CH_13EP4_13EP5_17BI_17CVI_17DMS	3A	10	3442816_3as_1678	IWB54698	6B	15	4256670_6bl_4215	IWB13413	5.5049	2.0254	3.4796	1.8455	0.6166	1.2289	0.0236	-0.0869	0.1234	-0.1568	0.1163	-0.0467	0.0328	-0.1461	0.1864	0.0446	-0.0305	-0.1825	-0.0587	0.0885	0.049	0.0759	0.148	-0.035	-0.0853	-0.0947	-0.1799	-0.0713	-0.0808	0.2477	-0.0923	0.3265	-0.0552
770	AllEnvAE	KPS_11BD_12BD_12CH_13EP4_13EP5_17BI_17CVI_17DMS	5B	120	IWB62048	IWB49401	6B	20	3252764_6dl_2803	4357423_6bl_1546	6.369	0.1676	6.2014	1.9807	0.0524	1.9283	0.0653	-0.0594	0.0354	0.105	0.1423	-0.2337	0.0524	0.0204	-0.1252	0.0466	-0.0078	-0.0657	-0.0564	0.0804	0.0619	0.063	0.1151	-0.0485	-0.1499	-0.3734	0.1101	-0.1328	-0.1841	0.1684	0.0618	0.3584	-0.0084
771	AllEnvAE	KPS_11BD_12BD_12CH_13EP4_13EP5_17BI_17CVI_17DMS	5D	10	4604842_5dl_2776	4572128_5dl_57	6B	20	3252764_6dl_2803	4357423_6bl_1546	5.4293	4.0205	1.4088	1.6423	1.2695	0.3728	0.0376	-0.066	-0.1727	0.0764	0.0175	-0.0187	0.0377	0.0273	-0.0302	-0.0271	-0.083	-0.041	-0.0612	0.0743	0.0804	0.0531	0.1133	-0.055	-0.1639	0.0783	-0.1354	0.0469	0.1225	-0.1567	0.0909	-0.0097	-0.0369
88	acrossMEs	KPS_ME12	1A	115	3909805_1al_7696	IWB42176	6B	35	IWB6854	IWB71117	5.2836	3.2917	1.9919	5.7412	3.5867	2.1545	-0.0325	0.1075	-0.3013	0.0248	-0.0248	0.0118	-0.0118	-0.23	0.23
772	AllEnvAE	KPS_11BD_12BD_12CH_13EP4_13EP5_17BI_17CVI_17DMS	2B	45	IWB22828	5159815_2bs_6646	6B	35	IWB6854	IWB71117	5.2818	2.3486	2.9332	1.5899	0.7812	0.8087	-0.0315	-0.0244	-0.1368	-0.0278	-0.0637	0.018	-0.0033	-0.0836	0.1228	-0.1738	0.2115	0.1334	-0.1392	0.0071	0.0687	-0.0329	-0.0057	-0.1041	0.0727	-0.0531	-0.1526	0.1892	0.0949	-0.1452	0.2256	-0.0199	-0.1388
773	AllEnvAE	KPS_11BD_12BD_12CH_13EP4_13EP5_17BI_17CVI_17DMS	4A	25	IWB49893	7170734_4al_4707	6D	0	2094128_6ds_1507	2067668_6ds_15892	6.0934	4.9293	1.1641	1.9089	1.6349	0.274	0.0852	-0.0312	-0.2081	-0.0385	0.0021	0.0104	-0.0036	0.0893	-0.054	-0.0822	0.0764	-0.14	0.0535	0.1807	0.0357	-0.2074	-0.0587	0.0804	0.0557	-0.1096	-0.0974	0.0367	0.1303	-0.0513	0.1312	0.0093	-0.0491
774	AllEnvAE	KPS_11BD_12BD_12CH_13EP4_13EP5_17BI_17CVI_17DMS	6A	25	IWB7466	4339231_6as_947	6D	5	IWB6829	4251907_7as_438	7.7584	2.5599	5.1985	2.6579	0.7981	1.8598	-0.0823	0.0484	0.1388	-0.1128	-0.1228	0.007	-0.0289	0.1235	0.0775	-0.0404	0.097	-0.0897	0.0614	0.1549	0.0668	-0.089	-0.0312	0.0138	-0.0871	0.2661	-0.2926	-0.137	0.0565	0.3339	-0.0612	0.0665	-0.2323
775	AllEnvAE	KPS_11BD_12BD_12CH_13EP4_13EP5_17BI_17CVI_17DMS	5B	5	IWB3651	2269361_5bs_2916	6D	20	4251907_7as_438	IWB65463	9.6432	6.3137	3.3296	2.6536	1.8317	0.8219	0.0457	-0.0944	0.2077	-0.0097	0.0083	-0.0198	0.1297	0.0297	-0.0731	0.0905	-0.1556	-0.1	0.0393	0.1198	0.2296	-0.1483	0.0384	-0.1734	-0.0054	0.0472	0.0265	-0.2088	-0.1192	0.0566	0.0206	0.2839	-0.1068
335	WithinMEs	KPS_ME1_14EP5_17CVI_17DMS	5B	5	IWB3651	2269361_5bs_2916	6D	20	4251907_7as_438	IWB65463	5.7287	4.1786	1.55	4.0076	3.115	0.8926	0.0364	-0.2202	0.3106	0.0427	0.103	-0.1457	-0.0427	-0.0652	0.1079	-0.0191	0.21	-0.1909
776	AllEnvAE	KPS_11BD_12BD_12CH_13EP4_13EP5_17BI_17CVI_17DMS	1D	55	IWB65822	IWA1736	6D	25	IWB65463	2121325_6ds_853	5.8055	1.9541	3.8514	1.7784	0.6852	1.0933	-0.1412	-0.0194	-0.1272	0.046	0.1102	0.1881	-0.0001	-0.1465	-0.0854	-0.0911	-0.0213	0.0167	-0.0339	0.0593	0.1143	-0.0096	0.0669	-0.1695	-0.0442	-0.1244	-0.1891	-0.1809	0.1715	0.1752	0.1458	0.1404	-0.1385
777	AllEnvAE	KPS_11BD_12BD_12CH_13EP4_13EP5_17BI_17CVI_17DMS	2A	80	6341271_2al_905	6373602_2al_694	6D	25	IWB65463	2121325_6ds_853	5.1121	3.7141	1.398	1.6684	1.2035	0.465	-0.1434	-0.0699	0.1688	-0.0534	0.0936	0.0263	0.1302	-0.2047	-0.0187	-0.0629	0.0897	0.0224	0.0018	0.0981	0.1276	-0.0464	0.0554	-0.213	-0.0459	0.021	-0.1185	0.0111	-0.0989	0.0239	-0.0626	0.2428	-0.0189
778	AllEnvAE	KPS_11BD_12BD_12CH_13EP4_13EP5_17BI_17CVI_17DMS	4B	35	4932169_4bs_1285	IWB62686	6D	25	IWB65463	2121325_6ds_853	7.0573	4.5498	2.5075	2.269	1.5313	0.7376	0.0939	-0.0264	-0.1895	0.2458	0.0914	0.0218	-0.0354	-0.1027	0.0165	-0.1611	-0.0763	0.0209	-0.0102	0.0897	0.098	-0.0131	0.0379	-0.1902	-0.0329	0.0963	0.0108	0.0834	0.1432	-0.2591	0.1027	-0.0155	-0.1619
336	WithinMEs	KPS_ME1_14EP5_17CVI_17DMS	4B	50	7040005_4bl_5774	IWB35006	6D	25	IWB65463	2121325_6ds_853	5.408	4.7836	0.6244	4.1978	3.7385	0.4593	0.0078	-0.1131	-0.3391	-0.0398	0.0281	0.0117	0.0663	-0.1087	0.0424	-0.1472	0.1424	0.0048
779	AllEnvAE	KPS_11BD_12BD_12CH_13EP4_13EP5_17BI_17CVI_17DMS	1A	160	IWB54198	3934532_1al_3396	6D	40	3320976_6dl_12653	3254512_6dl_131	5.641	2.6566	2.9844	1.7588	0.8736	0.8851	-0.0018	-0.1207	0.1429	-0.175	0.0396	0.0339	0.1025	-0.0439	0.0821	0.0156	-0.0547	-0.0908	-0.0553	0.1492	0.025	-0.1583	0.1171	-0.1021	0.1152	0.1562	-0.2515	0.0567	-0.1725	0.1954	0.042	-0.0742	0.0479
780	AllEnvAE	KPS_11BD_12BD_12CH_13EP4_13EP5_17BI_17CVI_17DMS	2D	110	9821121_2dl_24264	9852937_2dl_2983	6D	40	3320976_6dl_12653	3254512_6dl_131	6.4532	5.6983	0.7549	2.1184	1.8602	0.2582	0.0493	-0.0868	-0.2093	-0.0237	0.0553	0.0496	0.0253	0.1112	-0.2554	0.1086	-0.0709	-0.0706	-0.0524	0.1557	0.0098	-0.1566	0.0865	-0.0798	0.1076	-0.0885	-0.029	-0.0299	0.0738	0.0679	0.084	-0.1232	0.0449
781	AllEnvAE	KPS_11BD_12BD_12CH_13EP4_13EP5_17BI_17CVI_17DMS	4D	30	14307148_4dl_v2_1144	14462345_4dl_v2_3077	6D	40	3320976_6dl_12653	3254512_6dl_131	7.0266	4.5897	2.437	2.2149	1.5023	0.7126	-0.05	-0.1351	-0.1884	0.0682	-0.009	0.1548	0.1586	-0.0989	-0.0445	-0.1502	-0.0791	-0.0953	-0.0698	0.1523	0.0345	-0.1581	0.128	-0.1033	0.1117	-0.2237	-0.1253	-0.0362	0.1233	0	0.2144	0.0886	-0.0412
782	AllEnvAE	KPS_11BD_12BD_12CH_13EP4_13EP5_17BI_17CVI_17DMS	3B	20	10425544_3b_6840	10774028_3b_4217	6D	55	3315505_6dl_2060	1667145_6dl_2783	5.0293	1.4477	3.5816	1.566	0.4557	1.1104	-0.049	-0.1755	0.1028	-0.1896	0.1009	0.0214	0.0612	-0.1155	0.0667	-0.0153	0.0703	-0.1076	-0.1139	0.0027	0.0697	0.0236	0.068	-0.0721	0.1296	0.2938	0.1042	-0.0681	-0.1673	0.1218	-0.194	-0.1467	0.0562
783	AllEnvAE	KPS_11BD_12BD_12CH_13EP4_13EP5_17BI_17CVI_17DMS	2B	125	7931900_2bl_12035	7988902_2bl_1379	6D	60	3315505_6dl_2060	1667145_6dl_2783	8.4616	3.9957	4.4659	2.5074	1.2772	1.2302	-0.015	-0.1359	-0.1741	-0.0111	-0.0727	0.0171	-0.0007	-0.0347	0.0172	-0.0675	0.1525	-0.0858	-0.0002	-0.0177	0.0134	-0.0077	0.1035	-0.0035	-0.0021	-0.0999	-0.1585	0.2583	0.2261	-0.1029	0.0765	-0.2489	0.0493
784	AllEnvAE	KPS_11BD_12BD_12CH_13EP4_13EP5_17BI_17CVI_17DMS	5A	115	IWB52657	IWA4805	6D	105	IWA1924	2212771_6dl_1193	6.5069	4.4214	2.0855	1.9803	1.4258	0.5545	-0.0274	-0.0121	-0.184	0.1349	-0.1312	-0.0243	0.1779	0.0679	0.0059	-0.1764	-0.0547	-0.0439	-0.0399	-0.0465	-0.0833	0.0055	0.0904	0.0727	0.045	0.1417	0.0953	-0.1835	0.1117	-0.0668	0.0317	-0.1453	0.0151
785	AllEnvAE	KPS_11BD_12BD_12CH_13EP4_13EP5_17BI_17CVI_17DMS	6D	50	3315775_6dl_2771	3213267_6dl_2164	6D	105	IWA1924	2212771_6dl_1193	5.7649	1.6263	4.1386	1.5421	0.5701	0.9721	-0.1437	-0.0214	-0.1155	-0.0675	-0.1346	0.0863	0.098	0.0177	0.0491	-0.1554	0.1063	-0.0338	-0.015	-0.0901	-0.0737	-0.0074	0.0817	0.0809	0.0574	0.017	-0.0822	0.1571	0.2384	-0.0362	0.0984	-0.252	-0.1406
786	AllEnvAE	KPS_11BD_12BD_12CH_13EP4_13EP5_17BI_17CVI_17DMS	1B	100	3922607_1bl_22064	3865749_1bl_7947	6D	110	IWB59264	IWB61787	5.153	0.646	4.507	1.6206	0.1862	1.4344	0.1921	0.0116	-0.0656	0.1133	-0.0136	-0.1061	-0.1645	0.1018	-0.0919	0.1339	0.0271	-0.1043	0.0246	-0.0059	-0.1447	0.0594	0.067	0.1125	-0.0085	0.0054	0.0605	0.3277	0.0596	-0.3541	0.049	-0.1483	0.0002
800	AllEnvAE	KPS_11BD_12BD_12CH_13EP4_13EP5_17BI_17CVI_17DMS	1A	75	IWB27332	IWB34331	7A	0	6732633_7bl_10	IWB49784	6.2527	3.1488	3.1039	2.0334	1.0956	0.9378	-0.1033	0.0325	0.159	-0.1687	-0.1887	-0.0825	-0.0038	0.0263	0.0549	0.2313	0.1312	0.0154	-0.0438	0.0228	-0.1386	-0.0007	0.1583	-0.0881	0.0747	0.0158	-0.1584	-0.052	0.0373	0.1383	-0.2773	0.2286	0.0679
801	AllEnvAE	KPS_11BD_12BD_12CH_13EP4_13EP5_17BI_17CVI_17DMS	6D	60	3315505_6dl_2060	1667145_6dl_2783	7A	0	6732633_7bl_10	IWB49784	9.4799	5.6436	3.8362	2.951	1.7629	1.1881	-0.1408	0.0611	-0.2069	-0.1021	-0.0317	-0.0101	0.0507	0.0021	0.0769	-0.0054	0.0196	0.0405	-0.02	0.0205	-0.1458	0.0046	0.1449	-0.1094	0.0646	0.0094	0.106	0.2145	0.0205	-0.2275	0.2283	-0.2183	-0.133
339	WithinMEs	KPS_ME1_14EP5_17CVI_17DMS	6D	60	3315505_6dl_2060	1667145_6dl_2783	7A	0	6732633_7bl_10	IWB49784	6.9308	6.8576	0.0732	5.2531	5.1949	0.0582	-0.1385	0.0476	-0.4042	-0.0034	-0.01	0.0135	0.0179	-0.0961	0.0782	-0.034	-0.0252	0.0592
787	AllEnvAE	KPS_11BD_12BD_12CH_13EP4_13EP5_17BI_17CVI_17DMS	1A	5	IWB33789	3270896_1as_2772	7A	5	4253490_7as_4752	4228882_7as_3132	6.2636	2.5571	3.7065	2.0712	0.8541	1.2171	-0.0959	-0.1173	-0.1371	-0.1005	-0.2171	-0.183	0.0275	0.143	-0.0083	0.2323	0.1061	-0.0686	0.0772	0.0019	-0.0272	0.1132	-0.0248	0.0542	-0.1259	-0.0114	0.2293	0.1991	0.1122	-0.1946	0.0406	-0.2719	-0.1033
802	AllEnvAE	KPS_11BD_12BD_12CH_13EP4_13EP5_17BI_17CVI_17DMS	2B	110	8042513_2bl_9079	7988440_2bl_2063	7A	5	IWB10682	4552254_7al_1912	6.5367	4.6342	1.9026	2.1079	1.5533	0.5545	-0.0617	0.0773	-0.1938	-0.0901	0.0028	0.0377	0.0367	-0.085	0.0016	-0.112	0.2082	-0.0096	-0.0529	0.098	-0.2019	0.075	0.1655	-0.1858	0.1118	0.1832	-0.0343	-0.0166	0.146	-0.0193	0.037	-0.1692	-0.1268
337	WithinMEs	KPS_ME1_14EP5_17CVI_17DMS	3B	15	10604498_3b_1837	10722612_3b_276	7A	5	4253490_7as_4752	4228882_7as_3132	5.584	3.5867	1.9973	4.251	2.7968	1.4542	-0.0323	-0.0954	0.2926	-0.059	0.0158	0.0432	0.085	0.0535	-0.1385	0.2692	-0.025	-0.2442
803	AllEnvAE	KPS_11BD_12BD_12CH_13EP4_13EP5_17BI_17CVI_17DMS	3D	140	IWB26400	6956817_3dl_6188	7A	5	IWB10682	4552254_7al_1912	5.0531	2.0258	3.0273	1.5164	0.6747	0.8417	0.0362	0.0393	-0.126	0.0957	-0.0961	-0.1933	-0.0624	0.026	-0.0598	0.2362	0.0537	0.0136	-0.0603	0.1089	-0.1691	0.052	0.1773	-0.2171	0.0947	0.0076	-0.0205	0.1957	0.1667	-0.2456	0.0975	-0.0898	-0.1116
804	AllEnvAE	KPS_11BD_12BD_12CH_13EP4_13EP5_17BI_17CVI_17DMS	4B	105	IWB67498	IWB55438	7A	5	IWB10682	4552254_7al_1912	6.4939	5.2482	1.2457	2.1097	1.7475	0.3622	-0.0313	0.0577	-0.2034	-0.1335	-0.0407	-0.0594	0.0091	0.0033	0.0696	0.0397	0.1119	0.0226	-0.05	0.1035	-0.1824	0.0668	0.1595	-0.2118	0.0918	0.0062	-0.1201	-0.043	0.0448	0.0566	0.161	-0.1432	0.0377
805	AllEnvAE	KPS_11BD_12BD_12CH_13EP4_13EP5_17BI_17CVI_17DMS	6B	50	IWB10245	5832772_6al_255	7A	5	IWB10682	4552254_7al_1912	5.5111	3.1275	2.3836	1.8482	1.0619	0.7864	-0.011	0.0571	0.158	-0.0249	-0.0517	-0.015	-0.0039	0.0329	0.0103	-0.032	0.0842	0.0149	-0.0583	0.0968	-0.1856	0.084	0.1612	-0.2056	0.0925	0.0383	-0.0318	-0.0135	-0.0965	0.2735	-0.1643	0.1261	-0.132
788	AllEnvAE	KPS_11BD_12BD_12CH_13EP4_13EP5_17BI_17CVI_17DMS	4B	115	IWB55790	IWB9483	7A	10	IWB23321	IWB55137	6.0801	0.6451	5.4351	1.3034	0.197	1.1064	-0.042	-0.1505	0.0684	-0.1499	-0.1289	-0.0527	0.0047	0.0583	0.1503	-0.0324	0.1506	-0.0253	0.0357	-0.0232	-0.0257	0.1206	-0.0325	0.0861	-0.1359	0.1644	0.0094	-0.1187	0.1877	-0.0078	-0.3351	0.1247	-0.0245
806	AllEnvAE	KPS_11BD_12BD_12CH_13EP4_13EP5_17BI_17CVI_17DMS	5B	125	10875123_5bl_6505	10804527_5bl_6996	7A	10	IWA5904	IWB63338	7.0959	4.2629	2.8329	1.9206	1.233	0.6876	0.0815	0.0388	-0.1731	0.1421	0.2264	-0.1965	0.0072	-0.0926	-0.0888	0.0219	-0.0197	0.0598	-0.0459	0.056	-0.1381	0.0054	0.1428	-0.2043	0.1242	-0.0416	0.0004	0.1182	0.1615	-0.0713	0.1493	-0.1885	-0.128
807	AllEnvAE	KPS_11BD_12BD_12CH_13EP4_13EP5_17BI_17CVI_17DMS	1B	95	3865300_1bl_9151	3807515_1bl_6239	7A	15	IWA5904	IWB63338	5.4934	1.1997	4.2937	1.6817	0.3435	1.3382	0.1707	0.039	0.09	0.045	-0.0678	0.0029	-0.1443	0.112	-0.1039	0.1345	0.0215	0.0657	-0.081	0.0704	-0.1248	-0.0374	0.1524	-0.2086	0.1632	-0.1674	-0.2884	0.0638	-0.0725	0.1614	-0.11	0.1529	0.2601
789	AllEnvAE	KPS_11BD_12BD_12CH_13EP4_13EP5_17BI_17CVI_17DMS	3A	40	2370963_3as_3004	IWB56304	7A	15	7099598_4al_2268	4233079_7as_7152	5.9452	2.3806	3.5646	1.5727	0.6599	0.9128	-0.0189	-0.1022	0.1249	-0.0569	0.0921	0.1794	0.1197	-0.3527	0.0944	-0.0829	0.0069	0.086	0.0609	-0.0625	-0.0588	0.1074	-0.094	0.1496	-0.1887	0.214	-0.0562	-0.099	0.0427	0.1884	-0.2757	0.0245	-0.0387
790	AllEnvAE	KPS_11BD_12BD_12CH_13EP4_13EP5_17BI_17CVI_17DMS	3B	15	10604498_3b_1837	10722612_3b_276	7A	15	7099598_4al_2268	4233079_7as_7152	10.0112	7.2539	2.7573	3.2866	2.3777	0.9088	-0.0355	-0.1327	0.2374	-0.0886	0.0452	0.0096	0.0409	-0.0922	0.0575	0.0056	0.022	0.0443	0.0731	-0.0444	-0.0588	0.0609	-0.0401	0.1449	-0.18	0.1097	-0.0138	-0.0729	-0.0649	0.2899	-0.2445	0.0367	-0.0402
89	acrossMEs	KPS_ME12	3B	15	10604498_3b_1837	10722612_3b_276	7A	15	7099598_4al_2268	4233079_7as_7152	5.7243	5.2116	0.5128	6.3458	5.7909	0.555	0.0165	-0.2144	0.3692	0.1368	-0.1368	-0.0218	0.0218	0.112	-0.112
791	AllEnvAE	KPS_11BD_12BD_12CH_13EP4_13EP5_17BI_17CVI_17DMS	6A	95	5811685_6al_4340	IWB47346	7A	15	7099598_4al_2268	4233079_7as_7152	5.5293	0.2073	5.322	1.5975	0.0854	1.5121	0.038	-0.119	-0.045	-0.1693	0.033	0.1044	-0.0165	-0.1727	0.1323	0.0875	0.0013	0.0525	0.0591	-0.049	-0.0747	0.0885	-0.0564	0.1609	-0.1809	0.1711	0.2013	-0.0433	0.232	-0.08	-0.0448	-0.3811	-0.0551
338	WithinMEs	KPS_ME1_14EP5_17CVI_17DMS	5B	80	10806316_5bl_7057	IWB7405	7A	70	IWB39758	4173707_7as_5352	5.3494	4.7773	0.5721	4.2295	3.7983	0.4313	-0.0138	0.0204	-0.3427	-0.0873	0.018	0.0694	-0.0705	0.1291	-0.0585	-0.118	-0.041	0.159
792	AllEnvAE	KPS_11BD_12BD_12CH_13EP4_13EP5_17BI_17CVI_17DMS	5B	80	10806316_5bl_7057	IWB7405	7A	70	IWB39758	4173707_7as_5352	8.1898	4.1183	4.0715	2.7874	1.3741	1.4133	-0.0138	-0.0239	-0.18	0.0433	0.0705	-0.1179	0.131	-0.0874	-0.1271	0.0172	0.0706	-0.2974	0.0548	0.0673	-0.1055	-0.0264	0.1486	0.1729	-0.0143	-0.1496	0.0779	0.2192	0.1425	-0.2804	0.1964	-0.202	-0.0039
793	AllEnvAE	KPS_11BD_12BD_12CH_13EP4_13EP5_17BI_17CVI_17DMS	1D	15	1884715_1ds_1224	IWB18376	7A	80	IWA7187	IWB48426	8.2552	2.6901	5.5651	2.2234	0.901	1.3224	-0.0888	-0.0132	0.1452	0.1116	0.0093	0.1167	-0.0309	-0.2104	0.0379	-0.0306	-0.0036	-0.1343	0.0317	0.0058	-0.1397	0.0513	0.0399	0.0879	0.0573	0.2596	0.0448	-0.2152	-0.2803	0.0807	-0.0708	-0.0154	0.1965
90	acrossMEs	KPS_ME12	2B	55	IWB22828	5159815_2bs_6646	7A	80	IWA7187	IWB48426	5.0387	4.1338	0.9049	5.248	4.5268	0.7212	-0.0069	0.0232	-0.3305	0.0605	-0.0605	0.0798	-0.0798	-0.1392	0.1392
794	AllEnvAE	KPS_11BD_12BD_12CH_13EP4_13EP5_17BI_17CVI_17DMS	2B	65	5174164_2bs_1900	5226247_2bs_8512	7A	80	IWA7187	IWB48426	6.2208	5.0178	1.203	2.0415	1.6885	0.353	-0.0772	-0.0046	-0.1991	-0.1414	-0.189	-0.0978	0.0124	0.123	0.2002	-0.1624	0.255	-0.1608	0.021	-0.0044	-0.1275	0.0812	0.0478	0.0681	0.0746	-0.0415	-0.0746	0.101	0.0618	-0.1662	0.1094	0.0896	-0.0795
795	AllEnvAE	KPS_11BD_12BD_12CH_13EP4_13EP5_17BI_17CVI_17DMS	2A	155	6337310_2al_1925	6378115_2al_4785	7A	85	IWA7187	IWB48426	5.3058	2.8108	2.4951	1.4606	0.8784	0.5822	-0.0408	-0.0971	0.1448	-0.0954	-0.2283	0.0742	0.0068	0.07	0.0652	0.1037	0.0039	-0.2153	0.0717	0.1336	-0.0845	-0.0992	0.1662	-0.0562	0.0836	-0.0063	-0.0826	0.1447	-0.1445	0.146	-0.1519	-0.0356	0.1302
796	AllEnvAE	KPS_11BD_12BD_12CH_13EP4_13EP5_17BI_17CVI_17DMS	7A	15	7099598_4al_2268	4233079_7as_7152	7A	85	IWA7187	IWB48426	5.4489	3.922	1.5269	1.7087	1.303	0.4057	-0.1129	-0.079	0.172	0.072	0.0649	-0.0587	-0.0581	0.0879	-0.0677	0.1502	-0.1905	-0.2244	0.0662	0.1539	-0.0984	-0.0981	0.1619	-0.0729	0.1117	0.1412	0.0328	-0.0323	-0.0005	0.1214	-0.2047	-0.0751	0.0172
797	AllEnvAE	KPS_11BD_12BD_12CH_13EP4_13EP5_17BI_17CVI_17DMS	6D	0	2094128_6ds_1507	2067668_6ds_15892	7A	90	4219271_7as_2211	IWB46670	7.2252	3.9553	3.27	2.4131	1.308	1.1051	0.0278	-0.0804	0.1778	-0.1264	0.0584	0.1624	0.0214	-0.1635	-0.0968	0.0649	0.0797	-0.0979	0.0914	0.1511	-0.0751	-0.1318	0.0837	-0.035	0.0136	-0.2325	-0.064	-0.0769	-0.1688	0.2903	0.0811	0.0943	0.0763
798	AllEnvAE	KPS_11BD_12BD_12CH_13EP4_13EP5_17BI_17CVI_17DMS	5D	0	IWB62829	4606132_5dl_1065	7A	105	IWB58036	IWB8642	5.6044	4.2973	1.3071	1.8713	1.4643	0.407	0.0684	-0.0254	-0.1863	0.1327	0.0312	-0.0296	0.042	-0.1096	-0.0094	0.0091	-0.0664	-0.149	0.095	0.111	-0.0656	-0.057	0.0362	-0.0195	0.0488	0.071	0.0478	0.1209	0.0799	-0.1265	-0.0882	-0.1506	0.0456
799	AllEnvAE	KPS_11BD_12BD_12CH_13EP4_13EP5_17BI_17CVI_17DMS	5A	195	2808646_5al_2148	2798635_5al_763	7A	130	4433586_7al_347	4557355_7al_14033	5.5486	3.1765	2.3721	1.8728	1.0035	0.8693	-0.068	0.0396	0.1596	-0.0474	0.0096	0.1829	0.0514	-0.2242	0.0656	-0.128	0.0901	-0.1858	0.1068	0.001	-0.2004	-0.1171	0.1023	0.1821	0.1111	0.1789	-0.1443	-0.1445	-0.1162	0.2334	-0.0176	0.1027	-0.0925
825	AllEnvAE	KPS_11BD_12BD_12CH_13EP4_13EP5_17BI_17CVI_17DMS	1A	175	3971039_1al_2867	IWB28321	7B	0	6550874_7bl_349	6728417_7bl_5629	7.1617	2.5299	4.6318	2.4584	0.8514	1.607	0.0809	0.1185	-0.1401	-0.0599	0.016	-0.035	0.0271	-0.052	0.0515	0.0261	0.0263	0.0297	0.2111	0.0768	-0.0916	0.0208	-0.1239	-0.1056	-0.0172	-0.3639	-0.1503	0.0363	0.1388	-0.0073	0.1936	-0.1164	0.2692
361	WithinMEs	KPS_ME2_11BD_13EP4	1A	5	IWB33789	3270896_1as_2772	7B	5	IWB1438	IWB36522	6.7242	4.2841	2.4401	9.4698	6.1401	3.3298	-0.2173	0.1434	-0.3386	-0.1114	0.1114	0.0889	-0.0889	-0.2492	0.2492
808	AllEnvAE	KPS_11BD_12BD_12CH_13EP4_13EP5_17BI_17CVI_17DMS	1A	20	3904015_1al_2374	3953360_1al_2951	7B	5	IWB1438	IWB36522	9.1014	4.9168	4.1846	3.0294	1.6384	1.3909	-0.1265	-0.0141	-0.197	-0.1866	-0.1997	-0.1283	0.0095	0.0781	0.0975	0.2217	0.1078	0.2019	-0.0428	-0.2646	0.0604	0.0377	-0.1586	0.0458	0.1202	-0.3507	0.026	0.0679	0.1057	-0.1756	0.3111	0.0008	0.0148
809	AllEnvAE	KPS_11BD_12BD_12CH_13EP4_13EP5_17BI_17CVI_17DMS	3D	50	3395457_7dl_548	IWB52937	7B	5	IWB1438	IWB36522	7.166	4.0411	3.1249	2.0925	1.2323	0.8601	-0.0404	-0.0007	-0.1709	-0.111	0.0764	0.0684	-0.0344	-0.1106	0.074	-0.0552	0.0924	0.2157	-0.0526	-0.2797	0.0429	0.0618	-0.1819	0.0633	0.1305	-0.0429	-0.039	0.1152	0.1752	-0.2479	0.1633	-0.1457	0.0218
826	AllEnvAE	KPS_11BD_12BD_12CH_13EP4_13EP5_17BI_17CVI_17DMS	4D	45	14462345_4dl_v2_3077	IWB28897	7B	5	6747360_7bl_2977	6694628_7bl_1616	5.0276	1.0003	4.0273	1.814	0.3138	1.5003	0.1245	0.0984	0.09	0.1496	0.0038	0.0003	-0.0435	0.0005	-0.1254	0.124	-0.1094	0.0965	0.2975	0.1707	-0.1522	0.0212	-0.2141	-0.1749	-0.0448	0.3971	0.1855	-0.1336	-0.0392	0.0667	-0.222	-0.1354	-0.119
827	AllEnvAE	KPS_11BD_12BD_12CH_13EP4_13EP5_17BI_17CVI_17DMS	5A	35	1505357_5as_868	1542476_5as_2243	7B	10	6666775_7bl_1452	IWB42621	5.5867	2.4446	3.1421	1.5895	0.7254	0.8641	-0.0402	0.1275	-0.1357	-0.2321	0.0049	-0.0089	0.0747	0.0022	0.054	0.1588	-0.0537	0.1041	0.2858	0.138	-0.1353	0.0751	-0.1866	-0.1742	-0.1069	-0.1616	0.1126	0.091	0.1946	-0.3046	0.0596	-0.0015	0.0099
828	AllEnvAE	KPS_11BD_12BD_12CH_13EP4_13EP5_17BI_17CVI_17DMS	7A	5	4253490_7as_4752	4228882_7as_3132	7B	10	6666775_7bl_1452	IWB42621	5.311	2.7781	2.5328	1.6118	0.8281	0.7837	-0.1553	0.128	-0.1441	-0.0951	0.0374	-0.011	0.002	0.0827	-0.0013	0.0937	-0.1082	0.0814	0.2872	0.1395	-0.1233	0.064	-0.1795	-0.1623	-0.1071	-0.0603	0.0612	0.1414	0.1377	-0.3019	0.0964	-0.0459	-0.0287
829	AllEnvAE	KPS_11BD_12BD_12CH_13EP4_13EP5_17BI_17CVI_17DMS	3D	70	IWB22519	6418712_3dl_218	7B	15	IWB42621	IWB34193	5.5994	3.5349	2.0646	1.6339	1.1426	0.4913	0.1036	0.0805	0.1671	-0.1807	0.1685	0.0505	-0.0621	-0.1626	-0.0451	0.0886	0.1429	0.0597	0.2923	0.142	-0.0924	0.0214	-0.1082	-0.2068	-0.108	-0.073	0.1217	0.0337	-0.1473	-0.0394	0.0275	-0.1173	0.1942
830	AllEnvAE	KPS_11BD_12BD_12CH_13EP4_13EP5_17BI_17CVI_17DMS	5B	90	10871607_5bl_774	10788912_5bl_2044	7B	15	IWB42621	IWB34193	8.4641	4.8867	3.5774	2.5183	1.3829	1.1354	0.0049	0.1019	0.1838	0.1014	0.0334	-0.1671	0.1366	0.101	-0.2022	0.008	-0.0112	0.0827	0.2936	0.1126	-0.0929	0.046	-0.1329	-0.2136	-0.0954	0.2123	-0.1449	-0.2376	-0.0827	0.1903	-0.1403	0.186	0.0169
831	AllEnvAE	KPS_11BD_12BD_12CH_13EP4_13EP5_17BI_17CVI_17DMS	6D	55	3315505_6dl_2060	1667145_6dl_2783	7B	15	IWB42621	IWB34193	7.3584	4.9261	2.4323	2.0348	1.479	0.5558	-0.1416	0.0788	0.1869	-0.1089	-0.094	-0.0177	0.0407	0.0426	0.0741	-0.0752	0.1384	0.0644	0.2926	0.1505	-0.097	0.0224	-0.1081	-0.2306	-0.0942	-0.1333	0.0201	-0.1607	-0.1255	0.0851	0.145	0.0982	0.0711
340	WithinMEs	KPS_ME1_14EP5_17CVI_17DMS	1A	115	3909805_1al_7696	IWB42176	7B	25	3096912_7bs_110	3080635_7bs_522	5.4125	4.9889	0.4236	4.2119	3.903	0.3089	0.1088	0.001	0.3497	-0.0314	0.0366	-0.0052	0.014	0.1254	-0.1394	-0.119	0.1274	-0.0084
810	AllEnvAE	KPS_11BD_12BD_12CH_13EP4_13EP5_17BI_17CVI_17DMS	4B	115	IWB55790	IWB9483	7B	25	3096912_7bs_110	3080635_7bs_522	6.6865	2.0369	4.6497	2.1568	0.6144	1.5424	-0.0192	-0.0167	0.1203	-0.0882	-0.1361	-0.0779	0.0077	0.0638	0.119	-0.0214	0.1331	0.1771	-0.0475	-0.0393	-0.2787	0.0348	0.0998	0.1551	-0.1013	0.4144	-0.0223	-0.1749	-0.0135	0.0997	-0.2282	0.0709	-0.1462
362	WithinMEs	KPS_ME2_11BD_13EP4	4B	115	IWB55790	IWB9483	7B	25	3096912_7bs_110	3080635_7bs_522	6.1941	4.198	1.9961	8.7412	6.0922	2.649	-0.0618	-0.0678	0.3281	-0.0475	0.0475	0.2285	-0.2285	0.2151	-0.2151
811	AllEnvAE	KPS_11BD_12BD_12CH_13EP4_13EP5_17BI_17CVI_17DMS	5A	40	IWB2928	1538313_5as_2595	7B	25	3096912_7bs_110	3080635_7bs_522	11.4076	5.2436	6.164	3.6147	1.7391	1.8757	0.0359	0.0012	0.2036	-0.1245	0.0479	-0.0548	-0.0119	0.0475	0.0129	0.1127	-0.0297	0.1901	-0.038	-0.0608	-0.2897	0.0519	0.0783	0.1818	-0.1136	0.2387	-0.0425	-0.2975	-0.2104	0.2657	-0.2234	0.2243	0.0452
341	WithinMEs	KPS_ME1_14EP5_17CVI_17DMS	5A	40	IWB2928	1538313_5as_2595	7B	25	3096912_7bs_110	3080635_7bs_522	6.3391	5.9053	0.4337	4.8602	4.6316	0.2287	0.0793	0.0409	0.3827	0.0039	0.069	-0.0729	0.0116	0.1417	-0.1533	0.0874	0.0465	-0.1339
812	AllEnvAE	KPS_11BD_12BD_12CH_13EP4_13EP5_17BI_17CVI_17DMS	5B	20	2235368_5bs_6154	2255806_5bs_2777	7B	25	3096912_7bs_110	3080635_7bs_522	7.7941	5.9433	1.8508	2.4198	2.0418	0.378	0.1158	0.0172	-0.221	0.0861	-0.0085	0.0014	-0.0353	0.1161	-0.1341	0.104	-0.1297	0.1962	-0.0413	-0.0586	-0.3083	0.0369	0.1107	0.1652	-0.1009	-0.04	-0.0011	0.1045	0.1896	-0.0562	-0.0979	-0.0799	-0.0189
813	AllEnvAE	KPS_11BD_12BD_12CH_13EP4_13EP5_17BI_17CVI_17DMS	7B	30	IWB71684	3139504_7bs_1952	7B	40	3158294_7bs_1888	3154059_7bs_1091	7.4901	4.4524	3.0377	1.5554	1.5554	0	0.048	0.0883	-0.2668	0.0458	-0.1026	0.1559	0.0967	-0.071	-0.0059	0.1433	-0.2624	0.1457	0.0786	-0.3502	-0.2349	0.2378	0.0037	-0.077	0.1963	-0.274	-0.1022	-0.1952	0.2089	-0.0564	0.3434	0.0781	-0.0026
814	AllEnvAE	KPS_11BD_12BD_12CH_13EP4_13EP5_17BI_17CVI_17DMS	3A	135	4440800_3al_1066	4449335_3al_844	7B	60	7950984_2bl_656	6682374_7bl_2995	6.8822	3.8228	3.0594	1.866	1.0349	0.8311	-0.112	0.1135	-0.1541	-0.1349	-0.0086	-0.0866	-0.0023	0.0107	0.0334	0.0681	0.1202	0.0735	-0.1438	-0.1879	-0.0772	0.1875	-0.0706	0.0988	0.1198	-0.2003	0.1911	0.0886	0.129	-0.2098	0.0847	-0.0282	-0.0551
815	AllEnvAE	KPS_11BD_12BD_12CH_13EP4_13EP5_17BI_17CVI_17DMS	4D	45	14462345_4dl_v2_3077	IWB28897	7B	60	7950984_2bl_656	6682374_7bl_2995	5.2498	2.761	2.4888	1.2991	0.8157	0.4834	0.1064	0.1124	0.1366	0.0644	-0.0478	0.0194	-0.0378	-0.0105	-0.069	0.1661	-0.0848	0.0676	-0.1325	-0.1854	-0.0795	0.1848	-0.0693	0.0968	0.1175	0.0095	-0.0341	-0.0509	-0.2084	0.1423	-0.0294	0.1317	0.0392
816	AllEnvAE	KPS_11BD_12BD_12CH_13EP4_13EP5_17BI_17CVI_17DMS	2A	150	1023555_2al_3138	6415698_2al_328	7B	65	1677976_6ds_372	6675966_7bl_2065	6.3434	5.1885	1.1549	1.844	1.5924	0.2516	0.015	0.0551	0.201	-0.0234	-0.2173	0.0179	0.0089	0.1643	-0.0631	0.038	0.0747	-0.0311	-0.2417	-0.0706	-0.0212	0.2238	-0.0787	0.0606	0.1589	0.1425	-0.1158	-0.0135	-0.056	0.1899	-0.0574	-0.0892	-0.0005
817	AllEnvAE	KPS_11BD_12BD_12CH_13EP4_13EP5_17BI_17CVI_17DMS	7A	110	4475012_7al_1064	4449829_7al_2041	7B	65	1677976_6ds_372	6675966_7bl_2065	6.0081	5.0038	1.0042	1.9032	1.6635	0.2397	0.0156	0.0686	0.1997	-0.2077	0.0895	0.1286	-0.1059	-0.0551	0.0882	0.0151	0.0473	-0.015	-0.2238	-0.0835	-0.0265	0.2311	-0.0765	0.0426	0.1517	0.0472	-0.0181	0.1613	-0.0979	-0.063	0.0102	-0.0018	-0.0379
818	AllEnvAE	KPS_11BD_12BD_12CH_13EP4_13EP5_17BI_17CVI_17DMS	3B	55	10446102_3b_9187	10458785_3b_622	7B	90	IWB29268	6680752_7bl_3474	8.2142	1.8763	6.3379	2.121	0.5022	1.6188	-0.0734	0.0466	-0.1075	-0.0211	0.0416	-0.0057	0.0827	-0.0512	-0.0095	-0.1011	0.0644	-0.1186	0.1001	0.0972	0.0602	0.0106	-0.0957	-0.1065	0.0527	0.0098	-0.0388	0.3355	0.1869	-0.1718	-0.0376	-0.3455	0.0614
819	AllEnvAE	KPS_11BD_12BD_12CH_13EP4_13EP5_17BI_17CVI_17DMS	6D	25	IWB65463	2121325_6ds_853	7B	90	IWB29268	6680752_7bl_3474	6.5865	5.1284	1.4581	2.1232	1.6253	0.4979	-0.0387	0.0446	0.1945	0.0343	-0.002	0.0962	0.1138	-0.0414	0.0419	-0.1966	-0.0462	-0.123	0.0984	0.0905	0.056	0.0172	-0.0907	-0.0933	0.045	0.2107	0.1245	-0.0942	-0.0555	-0.0293	-0.0931	-0.0999	0.0368
820	AllEnvAE	KPS_11BD_12BD_12CH_13EP4_13EP5_17BI_17CVI_17DMS	2D	25	IWA4746	IWA1107	7B	95	6680752_7bl_3474	6722360_7bl_819	5.0307	3.6003	1.4304	1.6609	1.1551	0.5058	-0.0597	-0.0099	-0.1652	0.0185	-0.1168	-0.1507	0.0439	0.0423	0.2077	-0.1034	0.0586	-0.1541	0.1554	0.0948	0.0549	-0.0589	-0.0213	-0.0913	0.0204	0.2104	0.0052	-0.0925	-0.0083	-0.0196	0.1162	-0.0726	-0.1389
342	WithinMEs	KPS_ME1_14EP5_17CVI_17DMS	1D	0	1881608_1ds_7447	1712725_1ds_2887	7B	105	6673271_7bl_4241	IWB42690	5.0701	4.1529	0.9172	3.9548	3.3471	0.6078	-0.1253	0.0285	-0.3226	0.0149	-0.0352	0.0203	-0.0303	-0.0382	0.0685	-0.0875	-0.1087	0.1962
821	AllEnvAE	KPS_11BD_12BD_12CH_13EP4_13EP5_17BI_17CVI_17DMS	1D	0	1881608_1ds_7447	1712725_1ds_2887	7B	105	6673271_7bl_4241	IWB42690	6.3541	2.733	3.621	2.0819	0.8833	1.1986	-0.031	0.0169	-0.1447	0.2248	-0.0075	0.0846	-0.0662	-0.0775	0.0422	-0.1273	-0.0731	-0.166	0.146	0.0664	0.0234	-0.0284	-0.0786	-0.0366	0.0739	-0.0403	0.0679	0.1712	0.1352	-0.2554	0.1717	-0.2746	0.0242
822	AllEnvAE	KPS_11BD_12BD_12CH_13EP4_13EP5_17BI_17CVI_17DMS	6B	35	IWB6854	IWB71117	7B	105	6673271_7bl_4241	IWB42690	5.8948	2.0552	3.8396	1.6669	0.675	0.9918	-0.0356	0.0069	-0.1267	0.129	-0.1651	-0.0111	0.0956	-0.0345	0.0014	-0.0847	0.0694	-0.1948	0.1443	0.0662	0.0424	-0.0394	-0.0655	-0.0394	0.0863	-0.1035	-0.235	-0.0696	0.2107	-0.1177	0.1826	-0.0307	0.1633
823	AllEnvAE	KPS_11BD_12BD_12CH_13EP4_13EP5_17BI_17CVI_17DMS	2B	85	IWB6075	5164212_2bs_2439	7B	115	IWB13136	IWB9204	5.3082	3.0045	2.3038	1.4885	0.9261	0.5624	-0.1012	-0.0364	-0.1544	-0.0692	-0.0227	0.083	0.0401	-0.0648	0.0686	-0.2174	0.1823	-0.1712	0.2035	0.0734	0.0499	-0.1655	0.0155	-0.0723	0.0667	0.0728	-0.0094	0.179	0.1047	-0.1518	0.1203	-0.189	-0.1266
343	WithinMEs	KPS_ME1_14EP5_17CVI_17DMS	3B	60	10707498_3b_3621	IWA1094	7B	115	IWB13136	IWB9204	5.848	4.3209	1.5271	4.4063	3.3292	1.0771	-0.1096	-0.0849	-0.3224	-0.0143	-0.1056	0.1199	-0.1003	0.0079	0.0923	0.0295	-0.2384	0.2089
824	AllEnvAE	KPS_11BD_12BD_12CH_13EP4_13EP5_17BI_17CVI_17DMS	6A	110	IWB60739	IWB64875	7B	115	IWB13136	IWB9204	5.4075	3.1215	2.286	1.447	1.0137	0.4334	0.0024	-0.0167	-0.1542	-0.283	-0.1194	0.172	0.0453	-0.0768	0.0219	0.1412	0.0987	-0.1294	0.2189	0.0408	0.0395	-0.146	-0.0015	-0.0395	0.0173	0.0834	-0.0134	-0.0546	0.2126	-0.0896	-0.0791	-0.0804	0.0211
832	AllEnvAE	KPS_11BD_12BD_12CH_13EP4_13EP5_17BI_17CVI_17DMS	2A	145	IWB73747	IWB7597	7D	10	IWB63607	IWB6056	7.3419	4.6118	2.7302	2.5252	1.4754	1.0498	-0.0682	0.0268	-0.1878	0.0049	-0.1204	0.0023	0.0743	0.0312	-0.0391	0.0151	0.0316	-0.0401	0.0554	0.2248	-0.0111	0.0093	0.0046	-0.1419	-0.1009	-0.2316	0.2593	0.0657	0.0371	-0.19	0.1572	-0.1116	0.0138
833	AllEnvAE	KPS_11BD_12BD_12CH_13EP4_13EP5_17BI_17CVI_17DMS	4A	5	7122024_4al_12134	7171924_4al_271	7D	15	3933813_7ds_676	3856006_7ds_134	6.7942	3.5512	3.243	2.1506	1.2062	0.9444	0.0415	0.0488	0.1686	-0.0348	-0.0352	-0.0822	0.034	-0.001	-0.2917	0.3109	0.1001	-0.1131	0.1403	0.2273	-0.1046	-0.0358	-0.0249	-0.139	0.0498	0.1338	-0.1051	-0.1386	-0.1857	0.2109	-0.1159	0.2263	-0.0258
363	WithinMEs	KPS_ME2_11BD_13EP4	6D	25	IWB65463	2121325_6ds_853	7D	15	3933813_7ds_676	3856006_7ds_134	5.2213	2.7349	2.4864	8.2843	4.3794	3.9049	-0.0187	-0.044	-0.2807	-0.0904	0.0904	0.0138	-0.0138	-0.2675	0.2675
834	AllEnvAE	KPS_11BD_12BD_12CH_13EP4_13EP5_17BI_17CVI_17DMS	1D	15	1884715_1ds_1224	IWB18376	7D	25	IWB12582	5190703_2as_7246	7.8171	4.3361	3.481	2.4438	1.4177	1.0261	-0.093	0.0775	0.1818	0.1189	0.001	0.1142	-0.0277	-0.2158	0.046	-0.05	0.0133	-0.1534	0.0367	0.181	-0.1477	0.0651	-0.0177	-0.0599	0.0959	0.1231	0.1362	-0.0859	-0.1711	0.1034	-0.1992	0.2267	-0.1332
835	AllEnvAE	KPS_11BD_12BD_12CH_13EP4_13EP5_17BI_17CVI_17DMS	7B	15	IWB42621	IWB34193	7D	25	IWB12582	5190703_2as_7246	5.5548	2.1986	3.3562	1.9488	0.7133	1.2355	0.1016	0.0479	-0.1303	0.0906	0.3048	0.1277	-0.1059	0.0239	-0.1175	-0.2198	-0.1038	-0.2178	0.0089	0.2088	-0.1304	0.0626	0.0235	-0.0752	0.1196	-0.372	-0.1151	0.1767	0.0383	0.0101	0.1948	-0.0361	0.1033
836	AllEnvAE	KPS_11BD_12BD_12CH_13EP4_13EP5_17BI_17CVI_17DMS	7A	5	IWB10682	4552254_7al_1912	7D	70	IWB52359	3945987_7ds_6173	5.14	1.9938	3.1462	1.743	0.6761	1.0669	0.0489	-0.0083	0.126	0.0153	-0.059	0.0902	-0.1814	0.0686	0.1713	-0.2104	0.1053	-0.1173	0.0472	0.2418	0.0181	0.0611	-0.0273	-0.0804	-0.1432	0.236	0.04	-0.1168	-0.0833	0.2229	-0.2258	0.0583	-0.1313
837	AllEnvAE	KPS_11BD_12BD_12CH_13EP4_13EP5_17BI_17CVI_17DMS	7B	20	IWB6455	IWA1089	7D	70	IWB52359	3945987_7ds_6173	8.1031	5.8906	2.2125	2.2754	1.6972	0.5782	0.0029	-0.0335	-0.2021	0.1611	-0.063	-0.107	0.0832	-0.0607	-0.0094	0.1033	-0.1076	-0.0923	0.056	0.2662	0.0275	0.0568	-0.0304	-0.1117	-0.1719	-0.0137	0.0385	0.1846	0.1083	-0.1411	0.0785	-0.1731	-0.082
344	WithinMEs	KPS_ME1_14EP5_17CVI_17DMS	7B	20	IWB6455	IWA1089	7D	70	IWB52359	3945987_7ds_6173	5.6192	5.5474	0.0719	4.3522	4.3	0.0522	-0.0497	-0.119	-0.37	-0.0458	0.1281	-0.0823	0.1311	-0.0362	-0.095	-0.0132	-0.0427	0.0559
91	acrossMEs	KPS_ME12	7B	20	IWB6455	IWA1089	7D	70	IWB52359	3945987_7ds_6173	5.7407	4.5044	1.2363	6.0777	4.9873	1.0903	-0.0466	-0.11	-0.3485	0.0167	-0.0167	-0.1122	0.1122	-0.1623	0.1623
838	AllEnvAE	KPS_11BD_12BD_12CH_13EP4_13EP5_17BI_17CVI_17DMS	2D	80	IWB27856	5359691_2ds_1974	7D	95	3938880_7ds_2029	3853219_7ds_2287	6.7454	0.0052	6.7401	1.7499	0.0046	1.7453	0.0456	-0.0176	0.0105	-0.149	0.0974	0.1779	-0.0301	-0.0531	-0.0975	0.0327	0.0217	0.1602	0.099	0.1032	-0.1544	-0.0106	-0.018	-0.119	-0.0603	0.1083	0.2017	-0.2706	0.0928	0.2343	-0.3398	0.0879	-0.1146
345	WithinMEs	KPS_ME1_14EP5_17CVI_17DMS	3B	70	10764714_3b_3097	10554637_3b_7911	7D	95	3938880_7ds_2029	3853219_7ds_2287	5.3693	4.9309	0.4384	4.0177	3.7509	0.2668	0.0512	-0.047	0.3404	0.0351	-0.1174	0.0823	0.0648	-0.0543	-0.0105	0.0185	0.1031	-0.1216
839	AllEnvAE	KPS_11BD_12BD_12CH_13EP4_13EP5_17BI_17CVI_17DMS	3B	70	10764714_3b_3097	10554637_3b_7911	7D	95	3938880_7ds_2029	3853219_7ds_2287	6.3849	3.3553	3.0295	1.9601	1.0354	0.9247	0.0341	0.0007	0.1563	-0.0284	0.111	-0.0474	0.0384	0.0517	-0.1294	-0.096	0.1	0.1579	0.1151	0.077	-0.1533	0.0213	-0.0664	-0.0961	-0.0555	-0.0306	-0.0836	-0.172	-0.0733	0.1883	-0.1504	0.2689	0.0526
840	AllEnvAE	KPS_11BD_12BD_12CH_13EP4_13EP5_17BI_17CVI_17DMS	4B	0	4892760_4bs_24366	4867710_4bs_6948	7D	95	3938880_7ds_2029	3853219_7ds_2287	7.8435	4.8541	2.9894	2.4431	1.554	0.8891	0.0074	0.0058	-0.1912	-0.0683	-0.0055	-0.0516	-0.1092	0.139	0.0454	0.0954	-0.0452	0.1594	0.1142	0.0845	-0.1673	0.0209	-0.0481	-0.0872	-0.0765	0.0467	0.0087	0.1042	0.1744	-0.1954	0.0428	-0.2728	0.0914
346	WithinMEs	KPS_ME1_14EP5_17CVI_17DMS	4B	5	4960425_4bs_6595	4889343_4bs_14724	7D	95	3938880_7ds_2029	3853219_7ds_2287	5.8144	5.2473	0.567	4.0368	3.7279	0.3089	0.0448	-0.0401	-0.3399	0.1084	-0.0401	-0.0683	0.0648	-0.0439	-0.0209	-0.0334	-0.0988	0.1321
841	AllEnvAE	KPS_11BD_12BD_12CH_13EP4_13EP5_17BI_17CVI_17DMS	7A	75	IWB54563	IWA7201	7D	115	IWB19534	3904672_7ds_853	6.8604	4.1332	2.7272	2.2819	1.3599	0.922	0.0094	-0.0347	-0.179	-0.1406	0.0728	-0.0037	-0.117	0.0238	0.1191	0.065	-0.0194	0.0362	0.1613	-0.0429	-0.0337	0.0361	-0.1648	0.0186	-0.0109	-0.2329	-0.2301	0.1315	0.1116	0.089	0.1218	-0.0773	0.0862
842	AllEnvAE	KPS_11BD_12BD_12CH_13EP4_13EP5_17BI_17CVI_17DMS	6A	145	5800366_6al_6132	3603425_6al_2395	7D	120	10396674_3b_3606	IWB15471	5.1833	3.7964	1.3869	1.5532	1.1541	0.3991	0.1143	-0.0679	0.166	-0.1641	-0.0048	-0.025	-0.1654	0.0291	0.0147	0.1825	0.133	0.0549	0.1576	-0.0679	-0.0137	0.0556	-0.152	-0.0058	-0.0288	-0.0794	-0.1246	-0.0684	-0.0536	0.1164	0.015	0.0157	0.1789
843	AllEnvAE	KPS_11BD_12BD_12CH_13EP4_13EP5_17BI_17CVI_17DMS	1B	150	IWB73713	IWB11800	7D	130	IWB27602	3312958_7dl_3057	5.855	2.6299	3.2251	1.8401	0.8022	1.0379	0.0392	-0.0297	-0.1388	0.014	-0.0674	0.1195	-0.0551	0.1714	-0.0503	-0.0787	-0.0533	0.0736	-0.0287	-0.12	0.0012	0.1117	-0.0534	0.0242	-0.0086	-0.318	-0.0642	0.05	0.0113	-0.1135	0.2314	0.0499	0.1531
844	AllEnvAE	KPS_11BD_12BD_12CH_13EP4_13EP5_17BI_17CVI_17DMS	4A	25	IWB49893	7170734_4al_4707	7D	165	IWB32841	3331431_7dl_1347	5.5668	3.0247	2.5422	1.7344	0.9744	0.76	0.0518	-0.1188	-0.1538	-0.0945	-0.004	0.0413	0.0256	0.0523	-0.0402	-0.0635	0.083	0.0487	0.0461	0.1769	-0.015	-0.2616	-0.0272	0.0513	-0.0193	-0.2054	0.024	-0.1158	-0.01	-0.0989	0.2381	0.152	0.016
845	AllEnvAE	KPS_11BD_12BD_12CH_13EP4_13EP5_17BI_17CVI_17DMS	6D	65	IWB6427	3325327_6dl_5670	7D	175	3331431_7dl_1347	3339103_7dl_7994	8.3773	2.538	5.8393	2.7228	0.805	1.9178	-0.121	-0.0083	0.1368	-0.1016	0.0191	0.0052	0.0228	-0.0379	0.0466	0.0132	0.0325	0.0252	0.0279	0.1637	0.0127	-0.2255	-0.0756	0.121	-0.0493	0.1205	-0.0452	-0.3219	-0.0531	0.2878	-0.1586	0.3218	-0.1513
347	WithinMEs	KPS_ME1_14EP5_17CVI_17DMS	6D	70	3325327_6dl_5670	IWA1384	7D	175	3331431_7dl_1347	3339103_7dl_7994	6.4189	3.1767	3.2422	4.6152	2.4409	2.1743	-0.0822	-0.0515	0.2725	-0.0158	0.0088	0.007	-0.1717	0.1729	-0.0012	0.14	0.221	-0.3611
846	AllEnvAE	KPS_11BD_12BD_12CH_13EP4_13EP5_17BI_17CVI_17DMS	2B	100	8001336_2bl_1659	8086813_2bl_1220	7D	180	3339103_7dl_7994	IWB10006	6.8832	5.4595	1.4237	2.3214	1.7972	0.5242	-0.0262	0.0569	-0.2043	-0.0173	-0.1043	0.0437	0.0562	-0.1511	0.0076	-0.0035	0.1688	0.042	-0.012	0.1132	-0.0141	-0.1602	0.0067	0.0847	-0.0605	-0.2056	0.0527	0.1056	0.0279	-0.0837	0.0359	-0.0936	0.1608
348	WithinMEs	KPS_ME1_14EP5_17CVI_17DMS	3A	105	4394772_3al_721	4365353_3al_191	7D	180	3339103_7dl_7994	IWB10006	5.2671	3.2015	2.0655	4.0508	2.5043	1.5465	0.081	-0.003	-0.2774	0.0546	-0.0233	-0.0313	-0.1158	0.1306	-0.0148	-0.3097	0.137	0.1727
847	AllEnvAE	KPS_11BD_12BD_12CH_13EP4_13EP5_17BI_17CVI_17DMS	1A	140	IWB36704	2319797_1al_3656	7D	185	3356799_7dl_7319	3395780_7dl_1754	8.7223	4.8265	3.8958	2.3525	1.5412	0.8114	-0.0038	0.0553	-0.1901	-0.0716	-0.0163	-0.0341	0.0337	0.0262	0.0339	0.0424	-0.0141	0.0349	-0.0248	-0.0036	-0.035	-0.0326	0.023	-0.0104	0.0484	-0.078	0.0181	0.1537	0.2515	-0.2028	0.0002	-0.0132	-0.1295
848	AllEnvAE	KPS_11BD_12BD_12CH_13EP4_13EP5_17BI_17CVI_17DMS	3A	105	4394772_3al_721	4365353_3al_191	7D	185	3356799_7dl_7319	3395780_7dl_1754	8.7421	2.5444	6.1978	2.3334	0.7739	1.5595	0.0408	0.0313	-0.1333	-0.0053	-0.1189	0.0142	0.0763	0.0922	-0.0958	0.0318	0.0056	0.0264	-0.0157	0.0128	-0.0084	-0.0624	0.0254	-0.0148	0.0366	-0.1568	0.1938	0.07	0.2675	-0.3856	-0.0031	-0.0394	0.0537
849	AllEnvAE	KPS_11BD_12BD_12CH_13EP4_13EP5_17BI_17CVI_17DMS	7D	130	IWB27602	3312958_7dl_3057	7D	185	3356799_7dl_7319	3395780_7dl_1754	5.2964	1.75	3.5464	1.1977	0.5062	0.6915	-0.0502	0.0265	0.1114	0.037	-0.0354	-0.1223	0.0006	0.1094	-0.0303	0.0354	0.0056	0.0086	0.0112	0.035	0.0233	-0.0887	0.0314	-0.0334	0.0126	0.0833	-0.1796	-0.041	-0.2237	0.1251	-0.0261	0.1139	0.148
364	WithinMEs	KPS_ME2_11BD_13EP4	1B	85	3859439_1bl_2195	IWA3684	7D	190	IWB15318	RPM1	5.7497	2.2594	3.4903	9.0833	3.5213	5.5619	0.0066	0.1169	-0.2496	0.003	-0.003	0.0299	-0.0299	-0.3146	0.3146
850	AllEnvAE	KPS_11BD_12BD_12CH_13EP4_13EP5_17BI_17CVI_17DMS	6B	20	3252764_6dl_2803	4357423_6bl_1546	7D	190	IWB15318	RPM1	7.5893	5.6848	1.9045	2.4389	1.8804	0.5585	-0.058	0.0677	-0.2109	-0.0639	-0.0564	0.0762	0.0626	0.068	0.1108	-0.04	-0.1573	0.073	0.007	-0.0236	0.0089	-0.0427	-0.0492	-0.0608	0.0873	-0.0398	0.1045	-0.0459	0.1035	-0.118	0.167	-0.2036	0.0324
851	AllEnvAE	KPS_11BD_12BD_12CH_13EP4_13EP5_17BI_17CVI_17DMS	5A	165	2797074_5al_324	IWB8349	7D	210	3344143_7dl_2451	597974_7dl_1708	6.702	3.124	3.578	2.04	1.0561	0.9839	-0.0236	-0.0787	-0.1574	-0.0064	-0.0341	0.0549	-0.071	0.1304	-0.1143	-0.0931	0.1336	0.1651	0.0298	-0.0208	0.0421	-0.1379	-0.086	-0.1031	0.1107	-0.2382	-0.1414	0.0452	0.1996	0.0049	0.1837	0.0938	-0.1477
349	WithinMEs	KPS_ME1_14EP5_17CVI_17DMS	5B	5	IWB3651	2269361_5bs_2916	7D	210	3344143_7dl_2451	597974_7dl_1708	6.8936	6.1249	0.7687	5.2671	4.7375	0.5295	0.0664	-0.1699	0.382	0.0287	0.1139	-0.1426	-0.1216	-0.0358	0.1575	0.1629	-0.0494	-0.1134
852	AllEnvAE	KPS_11BD_12BD_12CH_13EP4_13EP5_17BI_17CVI_17DMS	5B	5	IWB3651	2269361_5bs_2916	7D	210	3344143_7dl_2451	597974_7dl_1708	8.4044	2.4341	5.9703	2.4547	0.7173	1.7374	0.0536	-0.0844	0.1273	0.0184	0.0079	-0.0385	0.1168	0.023	-0.0843	0.1042	-0.1475	0.1864	0.0623	0.0105	0.0709	-0.1959	-0.0959	-0.1147	0.0765	-0.0769	-0.1779	-0.2887	-0.1303	0.3875	-0.0058	0.1725	0.1195
											4	0	0	0	0	0	0	0	0
											0	0	0	0	0	0	0	0	0
1575	AllEnvAE	SHDW_11BD_12BD_12CH_13EP4_13EP5_14CH_14EP4_14EP5	4B	15	IWB6422	IWB49195	4D	15	2298011_4ds_5609	2314131_4ds_1883	16.4238	12.863	3.5608	5.3226	4.3516	0.9711	2.7518	-1.0384	11.2302	-2.2115	0.3701	-3.5425	-2.3046	-0.958	0.8186	4.98	2.8479	6.0437	-0.8331	-2.2386	0.8963	3.3581	3.2449	-3.9812	-6.4902	-7.0665	4.5859	-0.2005	3.21	-7.3926	-2.5993	1.7352	7.7279
1572	AllEnvAE	SHDW_11BD_12BD_12CH_13EP4_13EP5_14CH_14EP4_14EP5	2B	140	IWB23010	8091350_2bl_6123	4D	0	IWB15038	IWB61488	15.3027	12.4055	2.8972	4.7665	3.9878	0.7787	-4.7826	0.0399	-10.7956	0.3973	1.4163	3.7182	-6.1267	3.3052	5.8645	-1.6495	-6.9253	2.3855	2.7273	2.8811	4.2656	2.6145	0.0614	-9.2678	-5.6676	2.5971	-4.951	4.864	-9.4945	4.3178	0.1037	-0.454	3.0168
1668	AllEnvAE	SHDW_11BD_12BD_12CH_13EP4_13EP5_14CH_14EP4_14EP5	3B	10	IWB60928	10770056_3b_4305	7A	15	7099598_4al_2268	4233079_7as_7152	13.4033	10.6013	2.802	3.8466	3.2178	0.6287	-0.5659	-7.6861	9.5856	-1.0882	-2.8133	-1.8259	5.2862	-1.076	-0.3357	3.2319	-1.3792	6.8733	-2.9546	0.8696	6.5768	2.2372	1.6576	-2.7643	-12.4956	-1.1326	0.8993	-1.9428	1.2001	-6.8627	-3.9389	3.4798	8.2977
1605	AllEnvAE	SHDW_11BD_12BD_12CH_13EP4_13EP5_14CH_14EP4_14EP5	4D	10	2305880_4ds_1018	2291802_4ds_4808	5B	100	10825932_5bl_698	10797866_5bl_5612	13.3667	10.0559	3.3108	4.232	3.3504	0.8816	-1.0227	4.7596	9.7097	5.8384	-1.5721	1.0262	2.3361	2.8994	1.0027	-4.0267	-7.504	-2.0004	2.5571	-8.3077	4.7837	-2.7661	0.0823	1.0859	4.5652	0.9635	3.0669	-3.4154	-0.3703	-6.0649	-7.3274	5.6778	7.4696
1577	AllEnvAE	SHDW_11BD_12BD_12CH_13EP4_13EP5_14CH_14EP4_14EP5	3D	0	3395457_7dl_548	IWB52937	4D	30	14307148_4dl_v2_1144	14462345_4dl_v2_3077	11.6392	10.0457	1.5935	3.7132	3.3731	0.3401	-0.5256	-0.834	-9.7447	0.8002	-4.2752	2.5542	-6.4664	-4.0117	2.0943	4.2326	5.072	4.0451	1.7973	3.6158	2.6799	2.4741	0.2231	-6.4735	-8.3618	-0.6141	-2.0253	4.681	-2.6002	4.4914	2.9515	-3.455	-3.4292
1688	AllEnvAE	SHDW_11BD_12BD_12CH_13EP4_13EP5_14CH_14EP4_14EP5	7A	105	IWB58036	IWB8642	7B	10	IWB6919	3160104_7bs_803	12.6934	9.9514	2.7419	3.7584	3.2236	0.5348	-2.5988	0.9302	-9.6956	-0.0999	2.1642	0.1826	-2.9198	2.4031	-3.1753	0.9609	0.4841	1.937	3.6189	-3.5412	-1.5992	-1.4365	3.718	0.2362	-2.9331	3.7113	-2.9727	2.4407	1.6978	6.564	-1.5536	-5.2723	-4.6152
1619	AllEnvAE	SHDW_11BD_12BD_12CH_13EP4_13EP5_14CH_14EP4_14EP5	4D	15	2298011_4ds_5609	2314131_4ds_1883	6A	5	4427795_6as_12820	IWB11316	14.5261	9.4036	5.1226	5.3842	3.0997	2.2845	-0.8357	-1.336	-9.3603	5.6682	-0.6277	-0.9841	1.7487	3.0387	2.9971	-4.9646	-6.8763	-2.9767	-4.0213	4.7409	3.1736	0.6106	1.6526	-4.4818	1.3021	2.0376	0.6117	10.5514	-1.4758	5.8575	2.2233	-0.8181	-18.9875
1719	AllEnvAE	SHDW_11BD_12BD_12CH_13EP4_13EP5_14CH_14EP4_14EP5	6D	20	4251907_7as_438	IWB65463	7D	55	IWB21023	IWB60795	12.0867	9.2505	2.8362	3.6273	2.7994	0.8279	-4.059	5.4981	-8.8163	-2.6053	-1.8268	1.1386	7.7073	0.3214	3.3352	1.5336	-9.6041	-0.315	2.4741	0.3965	2.6366	-0.7243	-1.4436	0.1691	-3.1934	-1.322	-0.025	6.8209	-1.7989	4.5222	3.4167	-1.3291	-10.2848
1620	AllEnvAE	SHDW_11BD_12BD_12CH_13EP4_13EP5_14CH_14EP4_14EP5	3B	95	10337183_3b_613	10562713_3b_11505	6A	10	4354844_6as_593	4372909_6as_2574	11.4658	9.208	2.2578	3.8799	3.0318	0.848	3.0079	0.0787	-9.3251	0.5986	2.9222	0.5521	-0.9738	-1.6827	-2.2449	1.9142	-1.0859	-1.7652	-4.4583	4.3634	2.7196	-0.2728	2.5174	-5.9054	2.8013	1.9202	-0.5166	9.2354	0.3344	2.8036	-0.3958	-6.642	-6.7392
1600	AllEnvAE	SHDW_11BD_12BD_12CH_13EP4_13EP5_14CH_14EP4_14EP5	2B	140	IWB23010	8091350_2bl_6123	5B	85	10871607_5bl_774	10788912_5bl_2044	10.1753	9.1206	1.0547	2.8242	2.7548	0.0694	-3.4133	2.9496	-8.7741	0.3064	2.4928	3.2516	-4.253	2.9757	6.208	-2.4215	-8.5601	-0.5411	3.5819	-2.7997	5.6138	-1.157	2.9343	-0.3128	-7.3192	1.463	-1.0865	-0.4219	-2.2957	4.047	0.2035	-0.3067	-1.6027
1508	AllEnvAE	SHDW_11BD_12BD_12CH_13EP4_13EP5_14CH_14EP4_14EP5	1A	100	3939827_1al_7456	IWB72959	1A	130	3882773_1al_4725	IWB31275	10.7861	9.0872	1.699	3.0586	2.8415	0.217	-1.015	0.209	9.5601	1.4744	-0.6692	4.6073	0.5268	0.9051	0.0239	0.457	-7.3253	-1.7242	0.222	-2.781	4.55	-3.2597	-1.4207	1.7114	2.7022	-4.2687	2.3909	-0.7224	3.6786	-5.3503	-1.6671	2.4524	3.4866
1662	AllEnvAE	SHDW_11BD_12BD_12CH_13EP4_13EP5_14CH_14EP4_14EP5	1D	55	IWB65822	IWA1736	6D	90	3325327_6dl_5670	IWA1384	11.6204	9.0415	2.5789	3.498	2.8021	0.6959	-3.8552	-0.5625	8.8811	3.7828	3.8022	4.1359	-7.1055	-1.8599	3.1048	-9.024	3.1637	0.2902	-0.5243	1.4474	-3.8462	0.5237	-1.2158	-0.3729	3.6979	0.1961	1.7566	-3.274	-2.9525	-5.8185	-2.5061	4.1795	8.4189
1587	AllEnvAE	SHDW_11BD_12BD_12CH_13EP4_13EP5_14CH_14EP4_14EP5	4A	10	IWB2521	IWA5196	5A	135	IWB5457	IWB35862	12.0269	9.0273	2.9995	4.2225	3.021	1.2015	2.1806	2.5896	9.3526	-3.7452	-1.9243	-0.0469	5.7572	-0.8667	-3.9921	0.8837	3.9342	2.0849	-3.9675	1.1193	6.0853	0.2556	-0.0924	-3.3583	-2.1269	-7.5499	1.1762	-6.3295	3.5721	-2.9097	-3.5127	4.1627	11.3908
1670	AllEnvAE	SHDW_11BD_12BD_12CH_13EP4_13EP5_14CH_14EP4_14EP5	2A	160	6382018_2al_8250	6413850_2al_542	7A	70	IWB39758	4173707_7as_5352	14.0037	8.9399	5.0637	4.8303	2.962	1.8683	-0.1511	-6.8805	9.1164	0.5623	0.9085	3.5303	4.6732	-0.7011	0.9833	-4.6323	-5.3242	-5.6701	-1.3723	-0.7072	0.6992	7.7186	2.3922	-1.204	-1.8564	-6.0692	-2.3954	-0.8281	1.5423	-8.1367	-4.8136	4.3873	16.3134
1518	AllEnvAE	SHDW_11BD_12BD_12CH_13EP4_13EP5_14CH_14EP4_14EP5	1A	30	3915571_1al_4855	3915571_1al_7435	2B	10	IWB9673	5205848_2bs_15248	11.2415	8.7827	2.4587	3.2794	2.7648	0.5146	-5.4086	-3.158	9.1164	-4.1476	4.882	6.8802	-2.1322	0.5274	-0.3239	-4.1871	-1.4988	-1.059	1.6455	2.2406	3.8729	2.573	-1.0679	-7.1003	-1.1047	-0.1962	0.1818	-2.1685	0.138	-7.0323	-2.0426	2.8236	8.2963
1562	AllEnvAE	SHDW_11BD_12BD_12CH_13EP4_13EP5_14CH_14EP4_14EP5	1A	175	3971039_1al_2867	IWB28321	4B	0	4892760_4bs_24366	4867710_4bs_6948	11.5029	8.7202	2.7827	3.6567	2.9452	0.7115	0.3505	0.4086	-9.1238	-1.7225	5.8789	2.7799	-1.3794	-2.9224	-1.0244	-2.9494	1.3394	-2.1627	-1.9074	-1.8107	-1.844	-0.1338	1.3031	0.2641	6.2913	6.721	-2.5921	1.8759	1.273	5.6739	-2.4741	-2.8154	-7.6623
1703	AllEnvAE	SHDW_11BD_12BD_12CH_13EP4_13EP5_14CH_14EP4_14EP5	2D	25	IWA4746	IWA1107	7B	115	IWB13136	IWB9204	12.6431	8.6528	3.9902	4.3784	2.8703	1.5081	-2.6084	-1.9907	-9.0268	2.2498	-4.9124	-1.1115	6.1128	1.1111	-3.454	4.1648	-4.1606	-1.7348	5.4916	2.3738	-0.0043	1.1465	3.7774	-2.3891	-8.6611	8.2263	1.9786	5.2918	-1.8838	3.4841	3.5166	-9.9449	-10.6688
1526	AllEnvAE	SHDW_11BD_12BD_12CH_13EP4_13EP5_14CH_14EP4_14EP5	1A	145	IWB72161	1510593_5as_1356	2D	90	5383026_2ds_1396	IWA1712	10.3933	8.3853	2.0081	3.0171	2.6949	0.3222	-3.9771	0.0296	8.7769	-3.7432	1.4777	1.8804	-1.3476	1.8698	-0.8291	-0.2559	0.9479	-6.3107	3.5629	3.4975	3.1979	2.1221	0.5317	1.158	-7.7593	-1.7474	-1.9254	1.9408	-2.4222	-5.4191	1.788	4.0302	3.7552
1621	AllEnvAE	SHDW_11BD_12BD_12CH_13EP4_13EP5_14CH_14EP4_14EP5	5A	15	IWB41715	IWB21456	6A	10	4354844_6as_593	4372909_6as_2574	11.3542	8.3076	3.0466	3.2024	2.6989	0.5034	-1.5231	-1.0102	8.7326	-4.5754	-4.4174	5.2655	0.6759	-0.0143	-4.111	6.8599	0.3167	-1.6364	-4.6594	4.5069	2.7841	0.4639	2.9987	-6.8806	2.4228	-0.0332	0.7171	-0.8024	0.2261	-7.8172	-2.0231	5.6904	4.0423
1556	AllEnvAE	SHDW_11BD_12BD_12CH_13EP4_13EP5_14CH_14EP4_14EP5	1B	110	3863946_1bl_1046	IWB22011	4A	10	IWB8782	3880978_7ds_21557	10.0732	8.176	1.8972	3.3439	2.7599	0.584	-0.0435	0.5707	-8.8656	3.7929	0.4873	-1.4155	0.0145	-1.3593	1.1086	-2.1827	-0.4459	-2.5118	7.3224	0.063	2.1208	-2.6644	0.0853	1.7183	-6.1336	4.3134	0.1053	3.2874	-5.3639	2.9696	4.2925	-5.8732	-3.7312
1513	AllEnvAE	SHDW_11BD_12BD_12CH_13EP4_13EP5_14CH_14EP4_14EP5	1A	145	IWB72161	1510593_5as_1356	1D	120	IWB57242	IWB63464	9.4983	7.8848	1.6135	3.2062	2.7028	0.5034	-2.8058	6.3425	-8.7021	-3.2722	1.0868	1.0621	-1.3228	0.8482	-0.8685	-0.3124	2.7788	-3.0457	-3.4516	1.2377	6.0925	-6.7409	-2.4213	5.5205	2.8087	0.4777	-2.1381	4.469	1.2395	3.9726	-2.2611	2.2702	-8.0298
1590	AllEnvAE	SHDW_11BD_12BD_12CH_13EP4_13EP5_14CH_14EP4_14EP5	3D	70	IWB22519	6418712_3dl_218	5A	175	2735114_5al_7430	IWB55377	10.0361	7.8096	2.2266	2.8463	2.2712	0.575	1.1384	-0.518	8.1004	-5.5724	3.057	0.226	3.8982	0.9107	-0.0093	0.7252	-3.2354	-2.1354	-3.2856	5.406	-1.6778	0.6498	0.3656	-0.0135	0.6909	1.1166	-5.4264	-1.9793	3.0189	-4.6911	-2.8841	4.5345	6.3108
1515	AllEnvAE	SHDW_11BD_12BD_12CH_13EP4_13EP5_14CH_14EP4_14EP5	1D	30	IWB15488	1911116_1ds_1558	2A	140	6439637_2al_7715	6419642_2al_9118	9.261	7.7617	1.4993	2.9247	2.4772	0.4475	5.3807	-0.4387	-8.3789	1.124	5.7526	2.3063	-10.3193	-5.7872	4.6645	-6.7755	9.0345	0.0101	-3.8977	2.3401	7.0453	-0.1022	3.0516	-5.0615	-3.3857	-0.1842	-0.2666	2.9062	-4.6949	3.7811	3.8796	0.9067	-6.3279
1650	AllEnvAE	SHDW_11BD_12BD_12CH_13EP4_13EP5_14CH_14EP4_14EP5	4A	10	IWB2521	IWA5196	6D	0	2094128_6ds_1507	2067668_6ds_15892	10.1094	7.4741	2.6353	3.3621	2.4537	0.9084	4.7701	-1.2422	-8.9368	-5.202	0.1197	-1.304	3.981	-1.8346	-4.3684	1.487	7.1213	-0.3961	-1.9751	-0.3084	5.1172	0.4175	0.0481	1.5866	-4.4898	4.9124	-9.0629	4.3722	6.0319	3.678	0.209	-3.1624	-6.9782
1679	AllEnvAE	SHDW_11BD_12BD_12CH_13EP4_13EP5_14CH_14EP4_14EP5	5B	35	10873229_5bl_4242	IWB56939	7A	120	4497897_7al_5373	4467024_7al_3464	10.4302	7.323	3.1072	3.4728	2.222	1.2508	4.9137	-2.8778	-8.3313	2.8457	4.8862	-7.5034	-1.9688	-1.1851	-0.0532	-1.874	4.8525	-2.7796	-1.3793	2.0254	-2.3995	1.5153	-0.397	2.4179	0.9969	2.517	1.4569	7.5018	2.2283	4.7755	1.0007	-6.5078	-12.9724
1516	AllEnvAE	SHDW_11BD_12BD_12CH_13EP4_13EP5_14CH_14EP4_14EP5	2A	65	6334230_2al_9269	6357468_2al_291	2A	155	6337310_2al_1925	6378115_2al_4785	9.239	7.3167	1.9224	3.0509	2.458	0.5929	-5.3886	0.6191	8.4575	1.6482	-1.6314	1.6546	3.0015	1.8046	4.8026	-1.2525	-10.0277	0.5419	-3.0759	6.9628	2.037	-1.4839	0.8674	-4.1336	-1.7157	-1.9375	6.3616	-5.0791	3.1601	-3.7333	-3.0459	4.4121	-0.1381
1692	AllEnvAE	SHDW_11BD_12BD_12CH_13EP4_13EP5_14CH_14EP4_14EP5	4D	10	2305880_4ds_1018	2291802_4ds_4808	7B	45	3138767_7bs_7628	IWB67149	8.0537	7.1985	0.8552	2.8158	2.4443	0.3714	-0.6621	3.8306	8.3301	5.8595	-1.1112	-0.083	1.7911	2.8523	1.2726	-3.3771	-7.2041	0.8408	3.0794	-6.5094	-4.8936	-1.5224	-0.5793	5.8896	3.695	-0.0069	5.5557	-3.5976	2.4966	-1.7118	0.8928	-0.1104	-3.5184
1690	AllEnvAE	SHDW_11BD_12BD_12CH_13EP4_13EP5_14CH_14EP4_14EP5	6A	145	5800366_6al_6132	3603425_6al_2395	7B	35	3139504_7bs_2247	3151986_7bs_290	8.5591	7.1948	1.3643	3.1682	2.4254	0.7429	4.2702	0.9806	-8.2217	-4.3662	-4.3675	4.065	1.9062	-3.5784	0.3577	4.4776	1.5055	4.9469	0.562	-3.3881	-5.7579	-1.6117	-0.9772	5.5681	0.6581	1.8062	2.0229	4.3345	-2.1861	1.5291	2.8845	0.7935	-11.1846
1727	AllEnvAE	SHDW_11BD_12BD_12CH_13EP4_13EP5_14CH_14EP4_14EP5	7D	145	3395678_7dl_6495	3348362_7dl_2767	7D	155	3318490_7dl_2546	3388911_7dl_2689	10.8464	7.0845	3.762	1.9	1.9	0	5.0203	-4.2397	-10.825	5.3653	-1.4693	-9.7552	-6.052	-0.6135	0.0854	2.9297	9.5096	-2.4245	2.1303	9.585	2.1238	0.2637	-1.1864	-3.4827	-7.0094	1.2509	-4.2074	3.07	-3.5567	11.1612	-2.3049	2.1653	-7.5784
1512	AllEnvAE	SHDW_11BD_12BD_12CH_13EP4_13EP5_14CH_14EP4_14EP5	1B	5	3285535_1bs_1678	3426638_1bs_9201	1D	20	1915633_1ds_1815	IWB14343	9.3413	7.0532	2.2881	3.0042	2.3061	0.6981	-1.4182	1.0973	8.3148	1.404	-3.696	-5.6932	-6.4399	1.3156	1.5881	5.8289	5.6925	2.2787	5.5555	8.7518	-9.5175	-3.5267	4.956	-8.4709	-0.0268	-2.5877	1.4188	-0.5341	-9.0269	-2.7289	-0.0729	6.7027	6.8289
1582	AllEnvAE	SHDW_11BD_12BD_12CH_13EP4_13EP5_14CH_14EP4_14EP5	3A	135	4440800_3al_1066	4449335_3al_844	5A	25	1514513_5as_10557	1482089_5as_352	8.9785	7.0374	1.9412	3.3281	2.3525	0.9756	-4.8958	-2.2154	8.1085	-2.6403	2.8126	-0.3224	0.5217	1.7972	1.9816	2.2555	-6.4058	-3.2688	-5.2046	2.1062	4.5909	-0.9113	-4.0381	0.7325	5.9932	-2.6246	0.9305	-5.1039	-4.8945	-1.5119	0.9641	-0.5994	12.8396
1716	AllEnvAE	SHDW_11BD_12BD_12CH_13EP4_13EP5_14CH_14EP4_14EP5	1A	120	3974604_1al_3944	IWB62134	7D	10	IWB63607	IWB6056	11.0889	7.0266	4.0623	3.2471	2.1843	1.0628	-3.9344	2.3821	-8.2533	0.8317	-2.3644	-0.0294	5.6663	-0.0512	0.9037	0.6286	-5.5853	-1.2242	-2.1658	6.2535	-2.6376	-1.9695	-3.1404	-4.0897	8.9737	2.2655	-3.489	0.8451	0.8938	8.3142	5.9089	-2.5309	-12.2076
1634	AllEnvAE	SHDW_11BD_12BD_12CH_13EP4_13EP5_14CH_14EP4_14EP5	4B	10	IWA1316	IWB63893	6A	140	IWA6537	5790951_6al_7695	9.4185	7.0056	2.4128	2.8831	2.3103	0.5728	-1.1496	2.666	-8.1304	-3.2782	-3.0207	-0.129	-1.7581	0.744	-0.1741	4.1418	3.4743	-3.6594	-5.712	4.0445	2.3092	-3.1783	-0.7224	3.531	3.3874	-1.1873	5.9083	-1.4682	-2.9053	5.1249	3.9017	-5.6839	-3.6902
1666	AllEnvAE	SHDW_11BD_12BD_12CH_13EP4_13EP5_14CH_14EP4_14EP5	6D	55	3315505_6dl_2060	1667145_6dl_2783	7A	5	4253490_7as_4752	4228882_7as_3132	10.5815	6.9993	3.5823	2.94	1.9622	0.9778	-7.1878	-7.9743	7.8107	-1.2153	-5.3603	4.9799	-4.9084	2.9769	6.1544	-3.2818	0.6546	2.8796	-4.1722	1.4667	6.6981	2.6269	2.1095	-1.6847	-9.924	-3.5882	7.6656	-8.0941	-2.9982	-4.2488	0.1185	5.715	5.4302
1609	AllEnvAE	SHDW_11BD_12BD_12CH_13EP4_13EP5_14CH_14EP4_14EP5	1B	55	1491348_1bs_4010	IWB60394	5B	155	10827029_5bl_1233	IWB61615	9.9109	6.9666	2.9443	3.1263	2.3253	0.801	3.3341	-1.433	8.1212	-1.7406	2.6459	-0.3626	-4.8588	-1.9639	1.4425	2.0836	2.7538	0.3646	-0.0723	0.2772	-7.3626	1.0834	-1.4168	3.9541	3.1723	-1.3232	6.0489	-5.8034	-2.7252	-6.2399	-0.2135	2.294	7.9621
1523	AllEnvAE	SHDW_11BD_12BD_12CH_13EP4_13EP5_14CH_14EP4_14EP5	1B	70	3759548_1bl_534	3920638_1bl_6725	2D	30	IWA6156	5378379_2ds_767	8.0544	6.9558	1.0986	2.7776	2.3816	0.396	2.43	-1.2928	-8.1836	-1.885	-0.1265	0.6686	-3.2234	-1.1605	-1.2895	2.513	4.5034	1.3962	-5.3166	-4.0168	6.8649	1.066	-1.8141	5.919	-4.0986	1.1116	-1.4157	2.8524	0.4543	3.1661	3.9095	-3.5784	-6.4998
1720	AllEnvAE	SHDW_11BD_12BD_12CH_13EP4_13EP5_14CH_14EP4_14EP5	2D	90	5383026_2ds_1396	IWA1712	7D	65	IWB60795	IWB52359	9.0332	6.7927	2.2405	2.6753	2.0577	0.6176	0.4181	4.3675	-7.6107	-5.6974	3.0509	3.2793	2.7986	1.8098	0.6709	1.5634	-7.4755	-0.4109	1.2937	2.5165	3.8703	-0.8795	0.9077	-0.8761	-6.4216	6.1559	-2.6788	0.9326	-2.7199	4.6213	0.3611	0.7252	-7.3975
1628	AllEnvAE	SHDW_11BD_12BD_12CH_13EP4_13EP5_14CH_14EP4_14EP5	5B	100	10825932_5bl_698	10797866_5bl_5612	6A	75	IWB8660	IWA2018	9.4526	6.7363	2.7163	2.9096	2.2674	0.6422	5.1649	-2.4465	-8.0225	-1.726	2.5137	-8.4101	4.6131	-3.1464	0.1547	1.3126	4.6884	-3.955	-3.4167	3.5496	2.0047	1.0235	-4.4584	3.3964	1.8558	-1.0687	-1.1321	2.4622	2.2368	6.8325	3.0571	-5.8545	-6.5332
1627	AllEnvAE	SHDW_11BD_12BD_12CH_13EP4_13EP5_14CH_14EP4_14EP5	3A	135	4440800_3al_1066	4449335_3al_844	6A	75	IWB8660	IWA2018	8.4602	6.7087	1.7515	2.7091	2.1386	0.5706	-5.3455	-3.0312	8.0302	-3.2338	2.2613	0.2079	-0.01	2.1494	1.8765	2.0022	-5.2534	-4.1493	-3.1549	3.6397	1.7891	1.0948	-4.227	3.6559	1.3517	-2.4391	0.9842	-5.1452	3.1193	-3.7537	-3.7041	5.4086	5.5301
1541	AllEnvAE	SHDW_11BD_12BD_12CH_13EP4_13EP5_14CH_14EP4_14EP5	2A	120	IWA1960	IWB10182	3B	100	10399501_3b_3622	10765212_3b_7951	8.9941	6.7012	2.293	3.0608	2.2306	0.8301	0.5602	4.5724	8.0793	1.0303	-0.4975	1.0481	5.1053	0.5249	3.7999	-2.8947	-8.1163	0.8042	5.0871	-3.0583	-3.2547	-2.2381	-3.9909	4.479	2.1717	-1.1942	-6.8546	-1.3258	4.6968	-5.1331	-1.6376	5.5839	5.8646
1626	AllEnvAE	SHDW_11BD_12BD_12CH_13EP4_13EP5_14CH_14EP4_14EP5	6A	20	4344525_6as_6773	4414591_6as_1756	6A	70	IWB28195	IWB9169	8.7983	6.696	2.1023	2.4737	2.0643	0.4095	-1.2242	-1.9773	7.639	0.4687	-3.8072	3.0316	-0.5376	-0.1549	0.4042	-7.1847	7.78	-3.4413	-2.4304	0.8408	3.758	1.2394	-4.5299	2.1645	2.3988	-0.6662	-4.6785	3.5752	4.0402	-5.2475	-0.9359	0.5141	3.3985
1544	AllEnvAE	SHDW_11BD_12BD_12CH_13EP4_13EP5_14CH_14EP4_14EP5	2D	85	5349085_2ds_35	5383026_2ds_1396	3D	110	6418712_3dl_218	IWB34996	9.6694	6.6958	2.9736	2.2786	1.8289	0.4497	6.4579	7.083	7.2067	-6.3855	3.5173	1.8852	3.0379	-2.2914	0.6449	2.3271	-2.7356	-1.2555	-1.2294	-1.2503	-0.4852	-4.3274	-2.5884	2.6707	8.4655	-3.0071	0.4234	-0.4602	3.4881	-6.5686	-2.0387	4.4735	3.6896
1658	AllEnvAE	SHDW_11BD_12BD_12CH_13EP4_13EP5_14CH_14EP4_14EP5	5A	30	IWA5368	IWB22285	6D	40	3320976_6dl_12653	3254512_6dl_131	8.6702	6.6414	2.0288	2.4344	2.0831	0.3513	-2.9492	-6.9467	7.7484	-4.1401	-3.9172	2.8291	3.3844	-0.145	-4.5402	2.3169	4.2122	-1.1886	-4.5502	6.7214	-4.5445	3.8453	5.8105	-1.9403	-4.1535	1.9212	2.2159	0.7805	-4.9664	-5.5474	0.5962	3.0128	1.9871
1693	AllEnvAE	SHDW_11BD_12BD_12CH_13EP4_13EP5_14CH_14EP4_14EP5	7B	30	IWB71684	3139504_7bs_1952	7B	50	IWA7326	3127656_7bs_1145	8.5432	6.5962	1.947	1.5216	1.3157	0.2059	-5.1977	4.5787	-9.0613	5.5912	-1.0476	1.069	-3.1834	0.7829	0.7795	0.2424	-4.234	-2.655	2.0924	-4.4295	-3.1517	-1.9303	-0.8636	5.6755	5.2622	-5.4503	-5.5337	4.6583	2.773	3.2916	5.086	0.4202	-5.245
1552	AllEnvAE	SHDW_11BD_12BD_12CH_13EP4_13EP5_14CH_14EP4_14EP5	1A	90	3904584_1al_5590	3931760_1al_276	4A	15	7133300_4al_963	7110982_4al_4033	8.8672	6.5786	2.2886	2.7578	2.1828	0.575	-2.4644	1.9156	7.9817	1.69	-2.6921	6.6205	-1.503	2.3342	4.0376	-1.9704	-8.5168	-4.7178	-3.9475	-1.162	4.0983	-0.7208	-1.8582	2.9668	5.3411	0.7675	1.2554	-5.3608	0.5351	-6.124	-1.2512	1.2728	8.9052
1531	AllEnvAE	SHDW_11BD_12BD_12CH_13EP4_13EP5_14CH_14EP4_14EP5	2B	105	8086813_2bl_1220	IWA6317	3A	105	4394772_3al_721	4365353_3al_191	8.9309	6.5281	2.4028	2.8036	2.0876	0.716	-0.3986	1.4748	7.7092	-0.7869	0.7898	2.8632	-1.6672	0.0432	7.0055	-1.0893	-7.1583	-0.8042	3.0513	3.4057	5.1185	-0.1103	-0.8385	-4.4156	-5.4069	-0.516	2.108	-3.8373	-4.408	-4.7695	-2.7716	7.115	7.0794
1730	AllEnvAE	SHDW_11BD_12BD_12CH_13EP4_13EP5_14CH_14EP4_14EP5	4A	25	IWB49893	7170734_4al_4707	7D	165	IWB32841	3331431_7dl_1347	10.2888	6.5005	3.7883	3.0331	2.1068	0.9263	0.9495	-1.4604	-7.7676	-4.4088	-1.2416	1.8385	3.269	-0.254	-0.7442	2.2612	-0.7202	2.2584	3.5908	5.345	-3.1724	0.1531	0.4139	-5.5035	-3.0853	-0.7777	2.8167	1.5538	-8.0271	5.3561	7.8076	-6.7325	-1.9969
1517	AllEnvAE	SHDW_11BD_12BD_12CH_13EP4_13EP5_14CH_14EP4_14EP5	1B	85	3859439_1bl_2195	IWA3684	2B	0	IWB59140	IWB58705	8.0442	6.5	1.5442	2.5568	2.1183	0.4386	1.4499	-4.4352	7.797	1.0315	3.3633	0.4568	-1.8437	-3.0196	-1.7346	-1.6887	3.4348	-1.0027	-0.1688	2.1098	7.0175	3.6556	-0.5561	-7.502	-3.5533	-4.1215	-0.9857	-2.6722	-0.1207	-3.8296	0.3614	5.5461	5.8223
1648	AllEnvAE	SHDW_11BD_12BD_12CH_13EP4_13EP5_14CH_14EP4_14EP5	1B	75	3828095_1bl_4813	3894179_1bl_353	6B	50	IWB10245	5832772_6al_255	7.0642	6.3447	0.7195	2.4219	2.1758	0.2461	1.5236	-0.1787	-7.8086	-1.623	0.9481	0.9962	-2.2722	-0.8609	-1.121	2.416	1.5169	-0.3301	-1.939	-1.531	2.0357	0.6179	1.9687	0.4273	-1.2495	-1.3835	0.7161	4.1678	-2.3212	0.8884	3.4125	-1.6466	-3.8336
1589	AllEnvAE	SHDW_11BD_12BD_12CH_13EP4_13EP5_14CH_14EP4_14EP5	2B	140	IWB23010	8091350_2bl_6123	5A	160	4541388_5dl_2248	IWB11676	8.2043	6.3381	1.8662	2.3812	1.8151	0.5661	-4.0435	4.8505	-7.2328	0.4263	1.9943	3.6723	-4.9546	3.2352	5.8567	-2.4077	-7.8225	0.9361	-0.6511	0.1008	-0.8784	-2.7702	-0.9161	1.5258	2.6532	1.6817	-1.6342	7.9063	-2.0741	2.3775	1.553	-4.1342	-5.6759
1561	AllEnvAE	SHDW_11BD_12BD_12CH_13EP4_13EP5_14CH_14EP4_14EP5	4A	0	7156920_4al_5391	7170148_4al_6104	4A	10	IWB8782	3880978_7ds_21557	8.5376	6.2666	2.271	2.7147	2.7147	0	0.2995	2.8772	-12.9215	3.0606	-6.9422	-0.2549	7.8164	2.3729	1.0293	-5.6615	-1.4204	-5.111	14.0737	-1.3338	-4.7103	-5.3869	-0.8607	6.3599	-3.0309	1.287	-10.614	9.5545	10.6948	4.8449	-0.3004	-1.978	-13.4888
1721	AllEnvAE	SHDW_11BD_12BD_12CH_13EP4_13EP5_14CH_14EP4_14EP5	7A	5	IWB10682	4552254_7al_1912	7D	75	3878539_7ds_2063	3889398_7ds_3903	10.2207	6.2642	3.9565	3.544	1.9822	1.5618	1.4064	2.3657	7.4892	2.8774	-4.7645	4.2799	-6.9059	-1.6307	-4.8245	2.8192	8.1491	-0.2447	1.6153	6.0019	3.7467	-2.6224	3.3659	-2.9211	-8.9416	-1.8646	8.0971	-3.1998	-7.9358	-4.9104	-1.187	-2.8507	13.8512
1633	AllEnvAE	SHDW_11BD_12BD_12CH_13EP4_13EP5_14CH_14EP4_14EP5	1D	60	2236927_1dl_656	2101333_1dl_340	6A	140	IWA6537	5790951_6al_7695	7.7017	6.1814	1.5203	2.5808	2.0394	0.5415	-3.5781	1.1243	7.5372	4.2155	2.4907	4.2922	-8.7545	-1.3256	3.926	-4.9481	0.1038	-3.5086	-4.5895	4.0135	1.459	-2.4054	0.1333	2.2184	2.6792	-5.353	1.9521	0.2511	-3.1042	-2.8804	-2.0594	5.047	6.1467
1545	AllEnvAE	SHDW_11BD_12BD_12CH_13EP4_13EP5_14CH_14EP4_14EP5	3A	50	IWB40137	IWB6187	3D	115	IWB29724	IWB8827	9.0022	6.1792	2.823	2.2158	1.5893	0.6265	-3.2259	5.9265	-6.9085	1.4517	1.6148	6.6517	1.1035	-0.042	2.6898	-1.1664	-12.303	-1.6234	-2.251	0.8393	-2.1133	-3.7572	-2.5517	1.4778	9.9797	1.3808	0.2317	6.9712	-4.4879	3.6722	2.2671	-8.1477	-1.8874
1725	AllEnvAE	SHDW_11BD_12BD_12CH_13EP4_13EP5_14CH_14EP4_14EP5	6B	35	IWB6854	IWB71117	7D	105	IWB53131	3945820_7ds_374	8.1509	6.0398	2.1111	2.3972	1.8938	0.5034	1.8354	0.6005	-7.5836	2.9968	-2.5037	-2.1793	6.0764	-2.2512	0.0053	0.3199	-2.4641	0.3258	2.3075	1.5759	-2.723	-3.5418	2.4947	1.526	-1.9651	-0.7781	-7.1047	6.4958	1.8693	3.7808	-1.1789	-1.5453	-1.5389
1695	AllEnvAE	SHDW_11BD_12BD_12CH_13EP4_13EP5_14CH_14EP4_14EP5	3A	130	4448357_3al_6941	4440800_3al_1066	7B	60	7950984_2bl_656	6682374_7bl_2995	7.5178	6.033	1.4849	2.0207	1.6963	0.3244	-3.9667	1.0554	-6.8922	-3.4868	2.2642	0.8006	1.7313	1.9667	1.5069	0.9964	-5.7792	1.6189	-0.1085	-4.4999	-3.9852	0.976	0.1717	4.2816	1.5454	-0.797	-0.6817	3.0898	0.6771	3.906	2.5715	-3.8962	-4.8695
1654	AllEnvAE	SHDW_11BD_12BD_12CH_13EP4_13EP5_14CH_14EP4_14EP5	1A	160	IWB54198	3934532_1al_3396	6D	40	3320976_6dl_12653	3254512_6dl_131	9.2622	5.9673	3.2949	3.1111	1.82	1.291	-3.8056	-6.6664	7.2453	-3.6147	2.8976	3.793	1.6835	-0.4617	3.0541	-2.6983	-4.6534	-1.0736	-4.1447	6.754	-4.8897	3.5709	6.2476	-1.9809	-4.4837	1.758	-2.426	1.9031	-6.0629	-5.1574	-4.7633	0.6797	14.0687
1554	AllEnvAE	SHDW_11BD_12BD_12CH_13EP4_13EP5_14CH_14EP4_14EP5	1D	15	1884715_1ds_1224	IWB18376	4A	25	IWB49893	7170734_4al_4707	8.3867	5.9546	2.4321	3.1275	2.0512	1.0762	-1.8615	0.4858	-7.6234	3.7628	4.7107	6.8868	-9.0235	-1.4543	6.1161	-7.6213	-3.3773	-4.1011	-0.9997	2.8329	3.0634	-0.143	-0.6073	1.7127	-1.7579	0.7224	-1.4629	7.7093	1.2742	3.8752	2.0573	-1.5161	-12.6594
1524	AllEnvAE	SHDW_11BD_12BD_12CH_13EP4_13EP5_14CH_14EP4_14EP5	2B	5	3198868_2bs_1151	IWB32486	2D	30	IWA6156	5378379_2ds_767	6.7681	5.9402	0.8279	2.3599	1.9951	0.3647	-4.4984	-0.5867	-7.4665	0.336	-1.3513	4.0109	6.5316	3.2868	0.5526	-6.9787	-6.3879	1.2105	-5.1703	-4.2807	6.6242	0.8266	-1.9912	6.1092	-3.3282	1.6242	-2.5906	3.879	1.8654	1.9466	-0.0615	0.554	-7.2172
1533	AllEnvAE	SHDW_11BD_12BD_12CH_13EP4_13EP5_14CH_14EP4_14EP5	2D	25	IWA4746	IWA1107	3A	155	IWA4258	IWB73075	7.7527	5.9209	1.8318	2.2921	1.7574	0.5348	-2.7152	-2.6442	-7.0805	1.4418	-4.5602	-1.6256	6.0911	1.2765	-3.4272	4.6507	-3.8471	1.7138	8.1003	-2.1729	-0.9358	0.7106	1.4563	-4.5246	-4.3476	-2.1168	5.3425	0.2565	-1.3028	3.8886	3.663	-2.8402	-6.8909
1723	AllEnvAE	SHDW_11BD_12BD_12CH_13EP4_13EP5_14CH_14EP4_14EP5	1D	0	1881608_1ds_7447	1712725_1ds_2887	7D	100	3891967_7ds_1529	IWB15638	7.6733	5.9185	1.7549	2.3821	2.0107	0.3714	1.9395	1.0616	-7.5337	4.4407	3.7254	3.0368	-10.1509	-3.6527	4.0192	-5.5956	4.177	0.4368	4.1519	3.4974	-8.3028	-3.686	5.8185	-0.3999	-1.5159	1.1831	-0.6531	-0.3781	-0.0272	6.1704	-0.2852	0.1442	-6.154
1735	AllEnvAE	SHDW_11BD_12BD_12CH_13EP4_13EP5_14CH_14EP4_14EP5	2A	125	6415190_2al_16820	IWA2051	7D	215	3379928_7dl_3679	IWB52641	9.5276	5.9109	3.6167	3.3087	1.9797	1.3291	0.3568	3.6441	7.5674	1.5924	-1.2216	1.1302	5.9209	-0.3742	6.4782	-6.116	-7.4099	-1.9289	0.6653	-1.1222	4.3715	-1.7878	-0.9945	7.4728	-6.6761	-2.3819	3.5398	-11.2159	-2.687	-3.8794	0.7219	5.0272	10.8752
1635	AllEnvAE	SHDW_11BD_12BD_12CH_13EP4_13EP5_14CH_14EP4_14EP5	2B	140	IWB23010	8091350_2bl_6123	6B	0	IWB6981	2950610_6bs_6372	7.2856	5.8606	1.425	2.3739	2.0048	0.3692	-3.4553	1.4967	-7.5564	0.0675	2.3387	3.4364	-4.6919	2.9	5.9454	-2.4169	-7.5793	-4.1399	5.8775	-1.0883	4.418	-0.797	1.5563	-1.9616	-3.865	3.9059	-2.6261	2.474	-1.7154	4.5356	-1.1557	0.3155	-5.734
1676	AllEnvAE	SHDW_11BD_12BD_12CH_13EP4_13EP5_14CH_14EP4_14EP5	6A	5	4427795_6as_12820	IWB11316	7A	95	4061217_7as_349	IWA7419	8.7068	5.8188	2.8879	2.7809	1.9866	0.7943	-0.3281	0.1892	7.5206	-3.5973	-3.7686	3.9357	3.099	-0.2453	1.6486	-4.4613	3.3891	0.6027	-2.1023	0.1092	0.8375	0.0966	-3.2713	2.822	0.9056	-3.3533	0.1778	1.5939	-0.1742	-7.3697	-3.1384	2.3884	9.8755
1646	AllEnvAE	SHDW_11BD_12BD_12CH_13EP4_13EP5_14CH_14EP4_14EP5	5D	15	4604842_5dl_2776	4572128_5dl_57	6B	45	IWB6854	IWB71117	7.1851	5.8108	1.3743	1.9146	1.6841	0.2305	0.7284	0.6066	6.9991	2.9774	2.4548	-2.3077	3.2332	0.9833	-1.2483	-0.6094	-5.4834	0.7029	-1.5072	-1.2576	3.8957	-0.4026	0.8798	0.0135	-2.3245	-4.5665	0.7015	1.485	3.521	-3.768	0.341	-0.6872	2.9732
1534	AllEnvAE	SHDW_11BD_12BD_12CH_13EP4_13EP5_14CH_14EP4_14EP5	2B	140	IWB23010	8091350_2bl_6123	3B	0	IWB56882	IWB29353	9.6638	5.8081	3.8557	3.2363	1.9676	1.2687	-4.3678	0.6427	7.5152	0.5779	2.3201	3.5349	-5.0056	3.6151	6.0578	-2.5111	-8.5892	-4.0462	-3.3327	-0.5001	5.1318	-0.1539	0.5804	2.0513	0.2693	0.5903	-2.9169	1.6533	-2.687	-7.6759	-4.39	1.4566	13.9696
1714	AllEnvAE	SHDW_11BD_12BD_12CH_13EP4_13EP5_14CH_14EP4_14EP5	4D	20	14410083_4dl_v2_5128	14392943_4dl_v2_2003	7D	0	3969946_7ds_811	3963644_7ds_7863	6.9988	5.7693	1.2295	2.3484	1.9658	0.3826	0.0082	-4.5048	-7.4486	5.9286	-0.983	-0.9824	1.939	2.7316	2.5338	-5.0763	-6.0913	-2.5349	0.9208	4.6731	-0.1713	2.9752	-0.1275	-7.0809	1.3455	3.8044	1.7614	-0.1496	-3.8965	2.3014	-0.3065	-6.3524	2.8377
1705	AllEnvAE	SHDW_11BD_12BD_12CH_13EP4_13EP5_14CH_14EP4_14EP5	1A	175	3971039_1al_2867	IWB28321	7B	0	6550874_7bl_349	6728417_7bl_5629	9.0278	5.7573	3.2705	2.7074	1.9243	0.7831	-1.0608	1.1934	-7.34	-1.1978	5.1766	3.3012	-0.904	-2.0534	-1.1809	-3.3928	0.251	-1.1796	7.8133	-4.9118	-0.8155	1.3687	-1.856	1.5928	-2.012	-5.3815	-4.5177	5.1196	5.7926	5.2319	1.4651	-1.8654	-5.8445
1689	AllEnvAE	SHDW_11BD_12BD_12CH_13EP4_13EP5_14CH_14EP4_14EP5	3D	100	IWB22519	6418712_3dl_218	7B	25	3096912_7bs_110	3080635_7bs_522	6.9612	5.7122	1.249	1.9839	1.6796	0.3043	7.81	-4.3999	-6.9441	-1.8456	1.1795	-3.4676	2.6064	-5.0129	-2.6384	3.0445	6.1342	5.146	0.3323	-1.7	-6.782	0.8617	3.7256	-0.7692	-0.8144	-2.2805	-0.735	5.2023	1.5099	2.3197	1.5443	-4.2887	-3.272
1632	AllEnvAE	SHDW_11BD_12BD_12CH_13EP4_13EP5_14CH_14EP4_14EP5	1A	25	3959513_1al_1306	3948391_1al_12522	6A	140	IWA6537	5790951_6al_7695	8.4292	5.7119	2.7173	2.4943	1.8476	0.6466	-4.5363	1.9625	7.1968	-4.4533	5.8516	5.1586	-1.7984	1.482	0.0277	-3.7565	-2.5117	-4.2421	-3.9655	3.9216	2.1329	-2.8778	-0.4441	2.8776	2.5975	-4.2271	6.9748	0.1349	3.1465	-5.8194	-3.8684	4.4771	-0.8183
1592	AllEnvAE	SHDW_11BD_12BD_12CH_13EP4_13EP5_14CH_14EP4_14EP5	3B	5	10435017_3b_750	10695257_3b_2102	5A	190	1138783_5al_856	2804987_5al_5611	7.0581	5.709	1.3491	2.1807	1.9547	0.226	1.1393	-0.5942	7.4323	-1.6208	-4.935	1.3612	3.2342	-2.0341	1.0003	3.4313	-0.4371	-0.4768	-0.2328	8.1916	-4.0497	-0.6893	3.3071	-2.9763	-3.0737	-0.2246	0.079	2.9183	-1.5939	-4.285	2.6905	2.8819	-2.4663
1732	AllEnvAE	SHDW_11BD_12BD_12CH_13EP4_13EP5_14CH_14EP4_14EP5	2B	75	IWA6893	5163336_2bs_246	7D	180	3339103_7dl_7994	IWB10006	8.1086	5.6924	2.4163	2.2514	1.7637	0.4878	1.8656	2.94	-7.1078	-2.2861	-4.1579	-3.5681	-4.0641	-1.1465	0.5445	2.625	12.0532	0.327	-1.0223	3.1072	2.0257	0.3145	-3.8863	0.8275	-1.6933	-3.163	-1.7781	4.4937	-2.3308	5.277	2.7557	-5.6164	0.362
1578	AllEnvAE	SHDW_11BD_12BD_12CH_13EP4_13EP5_14CH_14EP4_14EP5	4A	5	7122024_4al_12134	7171924_4al_271	4D	30	14307148_4dl_v2_1144	14462345_4dl_v2_3077	7.3379	5.6257	1.7122	2.2702	1.9167	0.3535	0.095	-1.5007	-7.3556	-1.2868	3.6094	-0.8546	3.4546	-1.4701	0.4918	-0.6559	-3.2884	4.2125	1.2949	3.7729	2.3605	2.7175	0.3319	-6.5141	-8.1761	1.4641	-1.3064	-2.1139	4.0314	5.3701	-0.9951	-3.993	-2.4572
1566	AllEnvAE	SHDW_11BD_12BD_12CH_13EP4_13EP5_14CH_14EP4_14EP5	2B	45	IWB22828	5159815_2bs_6646	4B	90	IWB8229	7036584_4bl_3922	8.1013	5.6064	2.4949	2.7913	1.8963	0.895	-1.4265	-2.0813	-7.3143	-2.7939	-0.4518	0.2322	-2.2264	1.8701	1.3076	2.3929	-0.3307	0.1971	-3.7962	-4.3139	-0.6576	0.726	-5.2708	6.3787	6.7368	0.0112	4.9873	4.495	-3.5759	2.1785	6.2367	-7.625	-6.7077
1535	AllEnvAE	SHDW_11BD_12BD_12CH_13EP4_13EP5_14CH_14EP4_14EP5	1B	0	3473141_1bs_756	3482114_1bs_10487	3B	5	10435017_3b_750	10695257_3b_2102	7.6938	5.5967	2.0972	2.3232	1.9182	0.405	-0.7959	0.934	7.4019	0.5031	-2.4074	-7.3074	-6.4971	2.2062	4.1449	4.7055	4.6521	-1.5558	-5.2275	0.2411	2.363	-1.7108	1.4428	4.0558	0.3913	-0.5076	2.3344	0.405	-3.2794	-6.5983	-0.8689	3.2773	5.2376
1530	AllEnvAE	SHDW_11BD_12BD_12CH_13EP4_13EP5_14CH_14EP4_14EP5	3A	70	IWB61883	IWB5751	3A	75	IWB8470	4328257_3al_136	8.0339	5.5693	2.4646	0.7975	0.7975	0	-5.3065	5.4818	-13.9394	-1.6928	5.3685	12.0979	-3.3966	2.0217	1.1322	-2.569	-12.9618	6.5539	1.1461	-9.8274	3.6662	-3.778	-2.5128	3.9486	0.8034	-4.0891	-12.5965	9.3495	-2.5314	10.2015	1.9653	1.9225	-4.2219
1560	AllEnvAE	SHDW_11BD_12BD_12CH_13EP4_13EP5_14CH_14EP4_14EP5	4A	5	IWB6335	IWB12543	4A	10	IWB8782	3880978_7ds_21557	7.5444	5.5176	2.0269	2.3181	1.8684	0.4497	2.5661	0.1889	-7.3527	-3.9626	-1.0674	2.0172	-0.5072	-1.3128	-2.1682	0.8507	6.1504	-2.8826	7.2847	0.4937	1.5	-2.1982	-0.3848	1.3745	-5.1874	0.0864	-0.5186	3.7684	-5.953	5.0425	-0.4423	-4.497	2.5137
1622	AllEnvAE	SHDW_11BD_12BD_12CH_13EP4_13EP5_14CH_14EP4_14EP5	3D	70	IWB22519	6418712_3dl_218	6A	25	IWB7466	4339231_6as_947	7.0027	5.5115	1.4912	2.1881	1.8614	0.3267	1.6145	-4.305	7.2613	-5.3733	3.678	-0.8667	4.2064	0.5887	0.1406	0.7142	-3.0879	0.195	-8.2221	3.323	4.5821	1.9167	0.3289	-7.1157	4.9921	-2.8965	1.6778	-3.3248	0.4426	-4.0103	3.8125	-0.3742	4.6729
1603	AllEnvAE	SHDW_11BD_12BD_12CH_13EP4_13EP5_14CH_14EP4_14EP5	2D	105	9861581_2dl_506	9821121_2dl_24264	5B	95	10851545_5bl_762	9534166_5bl_2211	8.366	5.4524	2.9136	2.2308	1.5752	0.6556	5.156	2.3859	6.6705	-2.604	3.9871	0.4167	4.8663	-1.4372	1.6226	3.097	-9.9485	-2.1413	4.0431	-7.2251	5.4768	-1.6005	2.2873	-1.0992	0.2589	2.6372	2.7662	-4.6294	3.8703	-5.0277	-4.9432	-1.2483	6.5748
1540	AllEnvAE	SHDW_11BD_12BD_12CH_13EP4_13EP5_14CH_14EP4_14EP5	3B	5	10435017_3b_750	10695257_3b_2102	3B	95	10337183_3b_613	10562713_3b_11505	6.657	5.4346	1.2224	2.2355	1.8238	0.4117	1.6597	4.6653	-7.294	-1.6331	-4.416	0.8869	3.2542	-2.2322	0.6777	3.5316	-0.0691	0.281	3.6734	-1.3716	-0.8432	-2.3799	-2.4615	3.315	-0.2131	0.4092	-5.1815	5.173	-0.4374	3.1312	0.1444	1.79	-5.029
1558	AllEnvAE	SHDW_11BD_12BD_12CH_13EP4_13EP5_14CH_14EP4_14EP5	3A	165	IWB73079	IWA7157	4A	10	IWB8782	3880978_7ds_21557	7.5193	5.4333	2.0859	2.2297	1.7487	0.4811	0.2618	1.6237	7.036	-1.6594	8.2117	-4.0729	1.1118	0.081	0.0089	-1.2875	-2.3938	-2.7261	7.2832	-0.1995	2.5084	-3.2296	-0.2932	2.4582	-5.8014	-1.2524	2.6828	-3.2278	0.7991	-4.8803	-2.0952	7.4129	0.5609
1597	AllEnvAE	SHDW_11BD_12BD_12CH_13EP4_13EP5_14CH_14EP4_14EP5	1D	80	2285810_1dl_1627	IWB29002	5B	25	2257460_5bs_8332	131994_5bs_828	7.5789	5.3945	2.1843	2.3768	1.6899	0.6869	4.609	4.5863	7.0521	1.5392	3.0195	1.9799	2.4286	-4.3609	1.074	-3.5264	-2.1539	2.2887	3.768	-6.8305	-1.9918	0.4357	1.6285	-1.4773	2.1786	-3.0194	-1.1044	-4.1139	2.2445	-5.3303	1.8136	-0.129	9.6388
1704	AllEnvAE	SHDW_11BD_12BD_12CH_13EP4_13EP5_14CH_14EP4_14EP5	5B	155	10827029_5bl_1233	IWB61615	7B	115	IWB13136	IWB9204	7.5535	5.3904	2.1631	2.4238	1.7883	0.6355	-0.6671	-0.4871	7.1753	-0.5182	1.0795	0.5102	-7.389	0.6507	-1.7016	4.0771	3.2914	-3.1627	6.2423	2.4798	-0.7987	0.4746	2.856	-1.386	-6.7053	-6.1645	3.7124	1.8018	0.7459	-3.6578	-5.1482	2.1273	6.5832
1698	AllEnvAE	SHDW_11BD_12BD_12CH_13EP4_13EP5_14CH_14EP4_14EP5	5A	90	1134341_5al_336	2807144_5al_1423	7B	65	1677976_6ds_372	6675966_7bl_2065	7.4619	5.3752	2.0867	2.5659	1.832	0.7339	0.1602	-1.3526	7.3131	-2.7375	-4.4945	2.685	5.407	2.0511	4.9232	-2.4539	-5.3804	1.7968	-0.8817	-2.1436	-2.9522	2.5061	0.6334	2.274	-1.2328	-3.3672	-2.8415	-2.524	0.2662	-5.3747	-0.847	5.3225	9.3658
1687	AllEnvAE	SHDW_11BD_12BD_12CH_13EP4_13EP5_14CH_14EP4_14EP5	1A	0	IWA974	IWB525	7B	5	IWB1438	IWB36522	9.4053	5.3623	4.043	2.9012	1.7914	1.1098	-5.0704	0.8583	-7.2106	-5.9201	6.1891	5.3112	-1.6468	1.4293	-1.093	-2.3961	-1.8735	0.2317	-0.0066	-3.0862	-1.8022	-1.6758	3.3634	1.8693	1.1064	-5.9286	-1.8266	9.7843	-4.4292	2.9678	6.9653	-0.5911	-6.9419
1576	AllEnvAE	SHDW_11BD_12BD_12CH_13EP4_13EP5_14CH_14EP4_14EP5	1B	120	3915581_1bl_881	IWB44710	4D	20	14410083_4dl_v2_5128	14392943_4dl_v2_2003	8.1494	5.3411	2.8083	2.3717	1.7362	0.6355	1.3012	-0.4848	7.0279	1.2744	2.5872	0.1665	-1.6164	-2.3967	2.1725	-2.4168	0.2293	6.0524	-1.1347	-1.0572	1.8547	3.0152	2.3293	-5.1694	-5.8903	-4.2164	-2.5209	0.1837	2.0264	-6.8219	1.6355	1.8174	7.8962
1539	AllEnvAE	SHDW_11BD_12BD_12CH_13EP4_13EP5_14CH_14EP4_14EP5	2D	70	IWB44979	5375831_2ds_2700	3B	80	10760613_3b_8779	10766333_3b_8098	6.5881	5.3308	1.2573	2.2768	1.8337	0.443	2.7917	1.9454	7.1717	-3.2843	-4.2937	6.41	5.591	-3.755	-1.7354	2.1882	-1.1209	-2.5943	2.4694	2.1784	4.9959	-1.6588	-1.1275	0.5157	-4.7789	-3.3321	0.8579	-5.0161	3.4978	-3.0171	-0.864	2.7109	5.1626
1563	AllEnvAE	SHDW_11BD_12BD_12CH_13EP4_13EP5_14CH_14EP4_14EP5	4A	10	IWB8782	3880978_7ds_21557	4B	30	IWB49194	IWB12856	7.6667	5.321	2.3457	2.0575	1.6816	0.3759	2.0629	4.3622	-6.9377	-2.6236	7.2614	0.2489	2.5834	-3.6775	-0.5878	2.2554	-5.4603	-1.711	-2.3617	-1.8591	-3.3085	-3.7078	-0.8516	8.3539	5.4459	-0.5937	1.3669	-3.567	0.0397	6.1458	3.1796	-2.2722	-4.2991
1669	AllEnvAE	SHDW_11BD_12BD_12CH_13EP4_13EP5_14CH_14EP4_14EP5	5A	190	1138783_5al_856	2804987_5al_5611	7A	65	IWB35790	4244481_7as_1399	8.3342	5.3054	3.0288	2.6614	1.7261	0.9353	0.4309	-4.7943	6.9781	-0.6853	-0.0885	8.5007	-4.2114	-1.4264	3.4531	-2.5361	-3.0061	4.242	-2.2542	0.5454	-1.9043	4.6093	2.169	-3.0506	-4.3567	-8.2105	3.8843	-3.7774	8.7441	-2.0073	-1.5179	4.6358	-1.7511
1682	AllEnvAE	SHDW_11BD_12BD_12CH_13EP4_13EP5_14CH_14EP4_14EP5	5B	130	IWB36204	IWB34704	7A	0	6732633_7bl_10	IWB49784	7.1687	5.3022	1.8665	2.0758	1.7514	0.3244	3.2881	0.7885	-7.0801	1.6684	4.5527	-7.8152	-3.2912	-1.3406	-0.5592	2.5133	4.2718	3.3389	-4.0307	2.0039	-8.0478	0.3228	-2.6597	0.3996	8.6731	2.4414	-0.0164	2.0545	-5.6341	5.3903	-1.096	-2.7483	-0.3915
1543	AllEnvAE	SHDW_11BD_12BD_12CH_13EP4_13EP5_14CH_14EP4_14EP5	1A	160	IWB54198	3934532_1al_3396	3D	100	IWB22519	6418712_3dl_218	6.4165	5.2744	1.1421	1.7244	1.5342	0.1902	-3.5605	8.6478	-6.5983	-3.2735	2.6208	3.5193	1.4148	-0.7737	2.5403	-2.589	-3.459	-1.4682	1.2323	-4.1593	2.3415	-5.2767	-2.8349	3.5862	6.5791	2.085	-3.2797	-3.7561	-0.4852	3.6166	0.271	0.6567	0.8916
1595	AllEnvAE	SHDW_11BD_12BD_12CH_13EP4_13EP5_14CH_14EP4_14EP5	3D	50	3395457_7dl_548	IWB52937	5B	0	IWB7984	IWB64876	6.9292	5.2556	1.6736	2.5202	1.6879	0.8324	-0.3474	-0.7212	-6.9339	-3.2598	-2.2184	2.8816	0.1745	1.5537	0.3492	-1.0961	1.6153	0.7078	1.0694	-0.2428	0.7443	0.6911	-0.9417	-1.9166	-0.1114	1.6591	-1.4662	4.1797	-0.0728	2.2522	3.213	2.3414	-12.1064
1520	AllEnvAE	SHDW_11BD_12BD_12CH_13EP4_13EP5_14CH_14EP4_14EP5	1D	5	1913609_1ds_13103	IWB45439	2B	125	7931900_2bl_12035	7988902_2bl_1379	8.8953	5.2529	3.6423	2.6493	1.6536	0.9957	-0.2321	-1.4931	6.8569	4.1373	2.6837	6.2045	-9.4223	-3.486	3.3254	-5.8052	2.3626	-1.8952	0.0746	3.6862	-3.0841	2.439	3.1534	-2.2169	-2.1569	-2.4111	-3.0527	-8.971	7.1451	-4.3243	4.2188	0.7634	6.6318
1640	AllEnvAE	SHDW_11BD_12BD_12CH_13EP4_13EP5_14CH_14EP4_14EP5	2A	170	6401679_2al_1678	IWB7663	6B	15	4256670_6bl_4215	IWB13413	8.3484	5.229	3.1194	2.2477	1.5518	0.6959	1.8729	-7.5003	6.8236	-2.4342	-1.5717	4.7461	4.4997	-0.6978	-0.2788	-0.0942	-4.1692	1.1608	-1.1204	6.0717	0.8195	2.7074	-4.0357	-0.5823	-5.0211	-7.1159	-2.9752	5.5924	5.0865	-4.6665	1.3078	3.5953	-0.8244
1588	AllEnvAE	SHDW_11BD_12BD_12CH_13EP4_13EP5_14CH_14EP4_14EP5	1D	40	IWB10598	1887794_1ds_1527	5A	160	4541388_5dl_2248	IWB11676	8.177	5.2109	2.9661	2.4085	1.5224	0.8861	-0.1024	3.6932	-6.5258	2.7548	2.8338	6.4347	-8.1891	-3.632	7.0978	-11.5787	4.2786	1.3374	-0.6009	1.8733	-1.8479	-2.6306	-0.1909	-0.0223	2.082	3.9176	-5.5779	6.05	-3.6122	3.8522	4.6747	-0.8879	-8.4165
1672	AllEnvAE	SHDW_11BD_12BD_12CH_13EP4_13EP5_14CH_14EP4_14EP5	1D	15	1884715_1ds_1224	IWB18376	7A	80	IWA7187	IWB48426	7.3477	5.1851	2.1626	2.4902	1.8212	0.669	-1.5144	-0.9872	7.1662	3.8861	4.6693	6.0167	-8.9483	-1.6655	5.782	-7.7636	-1.9767	3.6215	-2.8551	-6.5806	-1.3594	2.7322	0.4134	1.5747	2.4533	1.5859	0.9577	-7.3551	-5.6091	-1.539	2.4555	6.0129	3.4912
1655	AllEnvAE	SHDW_11BD_12BD_12CH_13EP4_13EP5_14CH_14EP4_14EP5	2D	110	9821121_2dl_24264	9852937_2dl_2983	6D	40	3320976_6dl_12653	3254512_6dl_131	6.04	5.1365	0.9036	1.8674	1.6593	0.2081	10.2452	-5.0138	-6.7982	-4.4452	3.1487	-1.4983	-2.3702	-6.2454	-1.8462	1.9252	11.3315	-0.7114	-3.5575	6.2852	-4.851	2.9097	6.0438	-1.3257	-4.7931	-1.6768	-1.9889	3.5785	-0.5707	3.2339	0.885	-1.5916	-1.8694
1528	AllEnvAE	SHDW_11BD_12BD_12CH_13EP4_13EP5_14CH_14EP4_14EP5	2A	70	6396518_2al_3530	6390272_2al_651	3A	0	3335448_3as_4124	IWB60032	7.4963	5.1323	2.364	2.217	1.6643	0.5527	-4.5671	-2.2097	6.8474	2.2448	-1.1003	2.0595	5.2862	1.6339	5.8571	-2.522	-13.4593	0.5799	-1.1689	-3.2363	6.5434	2.5577	2.5571	-0.1615	-7.6714	1.038	5.2292	-3.7247	-2.712	-5.6014	0.8347	-1.791	6.7272
1550	AllEnvAE	SHDW_11BD_12BD_12CH_13EP4_13EP5_14CH_14EP4_14EP5	2A	70	6396518_2al_3530	6390272_2al_651	4A	0	IWB70443	IWA4232	7.4651	5.1189	2.3462	2.4397	1.8467	0.5929	-5.1816	4.8462	-6.985	1.9739	-1.2097	3.4897	5.0457	2.1321	5.5401	-3.4336	-13.5381	-2.8894	-0.615	4.0031	0.0049	-3.2973	-0.0139	1.3701	1.4375	1.3129	1.5524	4.623	-1.8932	5.1215	-1.6628	-8.4729	-0.5809
1602	AllEnvAE	SHDW_11BD_12BD_12CH_13EP4_13EP5_14CH_14EP4_14EP5	4B	105	IWB67498	IWB55438	5B	90	10871607_5bl_774	10788912_5bl_2044	6.575	5.1101	1.4648	1.752	1.5171	0.2349	-4.0648	2.2412	-6.4628	-2.421	-2.7713	-0.5426	-0.9157	2.7375	-3.9172	3.2253	4.605	-1.5429	3.5427	-4.2553	5.3868	-1.1062	2.1817	-0.6837	-3.5231	-0.4462	2.1284	-3.1164	-2.6495	4.1621	2.1517	-0.5306	-1.6994
1697	AllEnvAE	SHDW_11BD_12BD_12CH_13EP4_13EP5_14CH_14EP4_14EP5	2A	150	1023555_2al_3138	6415698_2al_328	7B	65	1677976_6ds_372	6675966_7bl_2065	6.8853	5.1055	1.7798	2.2982	1.797	0.5012	2.8407	-1.3127	7.2015	2.0379	-4.4464	4.8288	5.5515	-1.1967	2.3626	-5.769	-3.3686	1.2089	-1.5705	-1.2637	-2.4676	2.7205	1.8091	1.6567	-2.0933	2.0962	-4.6355	-0.9126	6.1606	-4.56	-2.8105	0.0681	4.5936
1519	AllEnvAE	SHDW_11BD_12BD_12CH_13EP4_13EP5_14CH_14EP4_14EP5	2A	65	6334230_2al_9269	6357468_2al_291	2B	35	IWB47594	IWB32769	5.8379	5.1055	0.7324	2.0702	1.7457	0.3244	-4.5651	-0.2506	-6.9976	1.5611	-1.4005	2.0728	3.6756	1.2646	4.643	-1.3382	-10.4783	-1.6037	-1.6563	-1.6424	-2.3916	1.0444	1.9155	-0.8187	5.1527	1.8849	-2.0808	1.2901	1.8577	2.5611	1.919	-0.3031	-7.129
1527	AllEnvAE	SHDW_11BD_12BD_12CH_13EP4_13EP5_14CH_14EP4_14EP5	2A	165	6366492_2al_4316	IWB48188	2D	90	5383026_2ds_1396	IWA1712	7.3181	5.1013	2.2168	2.0468	1.4963	0.5504	1.0556	1.7795	-6.5068	0.7043	-0.8429	3.0381	4.2546	-0.5919	-0.2566	-2.7031	-3.6025	-6.1315	3.8976	2.3261	2.9769	1.1792	0.5939	2.4161	-7.2583	0.7495	-4.494	6.7942	-1.6865	3.5102	1.0659	-6.1793	0.2401
1614	AllEnvAE	SHDW_11BD_12BD_12CH_13EP4_13EP5_14CH_14EP4_14EP5	3A	110	4365353_3al_191	4397491_3al_1806	5D	15	4604842_5dl_2776	4572128_5dl_57	8.7656	5.0527	3.7129	2.2512	1.5866	0.6645	0.5323	-0.1251	-6.7262	-2.6964	1.8622	4.9835	5.1794	0.659	-1.1161	-3.9164	-4.9553	3.1417	2.6165	-1.7263	2.9948	1.7962	-1.3517	-1.1109	-6.3602	4.4859	-4.9723	-3.6738	-0.3796	7.354	3.53	-0.0154	-6.3287
1607	AllEnvAE	SHDW_11BD_12BD_12CH_13EP4_13EP5_14CH_14EP4_14EP5	5B	110	10797866_5bl_5268	IWA3972	5B	135	IWB64985	10848805_5bl_3948	6.5215	5.0264	1.4951	1.5203	1.2272	0.2931	4.8964	-1.6438	-7.048	-1.2349	-0.9249	-6.7804	6.5977	-3.4716	-1.3133	2.4772	4.6502	1.6402	3.0461	-2.4675	-5.9502	2.5387	0.6521	1.1748	-0.6341	-2.4605	0.4836	5.1088	2.7767	3.6661	0.8793	-2.321	-8.133
1710	AllEnvAE	SHDW_11BD_12BD_12CH_13EP4_13EP5_14CH_14EP4_14EP5	5A	170	2735114_5al_7430	IWB55377	7B	15	IWB42621	IWB34193	8.3838	5.0181	3.3657	2.4468	1.6727	0.7742	-1.9358	2.2292	-6.975	-0.935	-5.114	5.7373	-1.7715	1.3293	-0.9057	1.1692	0.4904	-0.3412	8.5948	-5.9448	-4.4085	1.0314	0.4811	-0.7415	1.3287	2.4454	4.5231	0.7427	-8.3705	7.3031	-0.7307	-0.1208	-5.7922
1715	AllEnvAE	SHDW_11BD_12BD_12CH_13EP4_13EP5_14CH_14EP4_14EP5	5A	120	IWB52657	IWA4805	7D	5	IWB6078	IWB45523	8.5347	5.0127	3.522	3.0936	1.6572	1.4365	1.6715	-1.1447	-6.8695	2.2826	-7.4119	-1.2466	12.2414	-0.9619	-1.0526	-1.9612	-1.8898	-0.8387	-2.4646	4.5622	-1.8352	1.0569	0.9219	-5.8556	4.4532	7.0333	5.3912	2.1278	2.6206	2.5407	1.7696	-10.5773	-10.9059
1557	AllEnvAE	SHDW_11BD_12BD_12CH_13EP4_13EP5_14CH_14EP4_14EP5	2D	80	IWB27856	5359691_2ds_1974	4A	10	IWB8782	3880978_7ds_21557	6.407	5.009	1.3979	2.1519	1.6753	0.4766	3.8741	0.7518	6.8899	-4.8286	3.1005	3.3776	2.7725	-1.0429	-1.4225	-0.2866	-1.67	-2.455	7.2689	0.0133	1.9434	-2.9428	-0.0154	2.1761	-5.9887	-2.5791	1.6569	-4.8963	7.8141	-0.5783	-2.3706	-1.144	2.0973
1604	AllEnvAE	SHDW_11BD_12BD_12CH_13EP4_13EP5_14CH_14EP4_14EP5	5A	155	4541388_5dl_2248	IWB11676	5B	95	10851545_5bl_762	9534166_5bl_2211	7.3301	4.9817	2.3484	1.9629	1.3498	0.6131	3.7059	3.0469	6.0759	0.9708	-1.1761	1.5594	-0.5967	-2.3185	-0.5735	0.8535	1.281	-1.9684	4.5232	-7.8568	6.0634	-2.0651	1.7854	-1.2002	0.7185	-3.8432	-0.2993	-4.9444	0.7889	-1.8016	-2.4877	8.6579	3.9293
1734	AllEnvAE	SHDW_11BD_12BD_12CH_13EP4_13EP5_14CH_14EP4_14EP5	3D	125	IWA6485	6947145_3dl_1605	7D	200	3326863_7dl_3589	3391666_7dl_513	7.8384	4.9744	2.864	2.4674	1.5769	0.8905	3.0926	4.1641	-6.8845	-3.6059	-0.7036	3.4265	-2.3	-3.3892	-2.8499	1.4056	8.0165	-3.1558	-4.0076	2.998	5.6879	0.5396	0.229	5.9675	-8.2587	2.7897	-2.0373	6.7593	-2.7391	4.0906	3.8884	-9.1826	-3.5691
1667	AllEnvAE	SHDW_11BD_12BD_12CH_13EP4_13EP5_14CH_14EP4_14EP5	3A	135	4440800_3al_1066	4449335_3al_844	7A	10	IWB23321	IWB55137	6.4321	4.97	1.4622	1.9844	1.5995	0.3849	-4.5847	-7.6045	6.7773	-2.8125	2.5328	-0.6384	0.5526	1.7406	1.8902	2.0125	-5.2778	4.6669	-2.8431	1.7654	6.7181	1.6993	1.1464	-1.1229	-12.03	-1.7971	3.0996	-2.5867	-5.3022	-2.7178	2.8998	4.8692	1.5352
1729	AllEnvAE	SHDW_11BD_12BD_12CH_13EP4_13EP5_14CH_14EP4_14EP5	7A	80	IWA7187	IWB48426	7D	160	3388911_7dl_2689	IWB50771	7.1011	4.9556	2.1455	2.3456	1.6609	0.6847	-1.6386	-1.8285	6.8654	3.5979	-3.119	-5.8663	-0.7097	3.0042	0.1135	1.1449	1.8346	2.4072	1.058	6.0503	0.1947	-0.0868	0.1482	-4.3035	-5.4681	-3.0282	3.8123	-6.0503	1.6779	-4.8648	-2.0311	4.4798	6.0043
1653	AllEnvAE	SHDW_11BD_12BD_12CH_13EP4_13EP5_14CH_14EP4_14EP5	6A	25	IWB7466	4339231_6as_947	6D	10	IWB6829	4251907_7as_438	8.594	4.9434	3.6506	2.5539	1.424	1.1299	-4.1053	0.0467	6.3541	0.0489	-7.9512	3.9886	3.91	1.7126	1.2137	-7.7127	4.7901	-2.5438	-1.794	-2.1562	7.8612	-1.015	0.8423	2.5033	-3.6978	-0.6729	-0.1074	-9.9632	4.0908	-2.1421	-5.2472	4.7944	9.2476
1542	AllEnvAE	SHDW_11BD_12BD_12CH_13EP4_13EP5_14CH_14EP4_14EP5	2A	70	6396518_2al_3530	6390272_2al_651	3D	60	IWB32805	6891326_3dl_1209	7.8877	4.9409	2.9468	2.7548	1.6203	1.1344	-5.845	0.7994	6.8212	2.8479	-1.3547	3.4143	4.9914	2.2249	6.2805	-3.3448	-15.0595	-4.2607	0.3587	-0.279	0.9905	2.5947	0.3051	0.1759	0.1148	-3.326	-0.1802	-8.2322	2.0926	-3.4965	-3.8166	6.6851	10.2738
1548	AllEnvAE	SHDW_11BD_12BD_12CH_13EP4_13EP5_14CH_14EP4_14EP5	2B	10	IWB9673	5205848_2bs_15248	3D	130	IWA6485	6947145_3dl_1605	7.2603	4.9355	2.3247	2.1222	1.4733	0.6489	-2.8422	2.4307	6.446	-0.3746	1.8453	1.1908	3.1687	3.1572	-1.0977	-6.348	-1.5417	-2.3249	-0.157	2.6246	-3.3615	-3.3746	-1.3281	2.1547	5.7667	1.2089	7.719	-3.3718	-6.3878	-2.3648	-2.6794	3.485	2.3908
1644	AllEnvAE	SHDW_11BD_12BD_12CH_13EP4_13EP5_14CH_14EP4_14EP5	6A	80	4429961_6as_3656	4367174_6as_7784	6B	30	IWB9172	IWB26890	8.062	4.9109	3.1511	2.6224	1.7117	0.9107	-1.6913	0.0344	-6.9178	-3.3294	-1.5694	5.5751	-2.269	0.9283	-4.3112	2.1301	2.8456	2.8369	-3.4286	-4.2743	5.6118	0.5753	-3.3282	0.6698	1.3372	7.3884	1.8691	3.3346	-10.187	2.6659	-2.4845	-4.1863	1.5999
1591	AllEnvAE	SHDW_11BD_12BD_12CH_13EP4_13EP5_14CH_14EP4_14EP5	2A	95	6437445_2al_5185	IWA4732	5A	185	2805270_5al_2730	IWA2947	6.7795	4.9023	1.8772	2.0629	1.6154	0.4475	-0.5948	1.5056	6.7163	2.0366	-2.2441	0.5732	3.3626	0.3292	6.3852	-2.4028	-8.0399	-0.1598	-2.354	5.4542	-4.1714	-1.0287	2.658	-1.2241	0.8257	2.5509	6.2812	-4.8212	-3.089	-3.9971	-0.5167	1.3005	2.2914
1652	AllEnvAE	SHDW_11BD_12BD_12CH_13EP4_13EP5_14CH_14EP4_14EP5	4B	80	6975707_4bl_1851	IWB50363	6D	5	IWB6829	4251907_7as_438	6.2651	4.8987	1.3665	1.8759	1.5582	0.3177	-5.8218	2.0385	6.7353	2.268	-3.375	-0.4371	-2.6809	1.8506	-2.1372	1.9454	2.5662	-2.4162	-1.9496	-2.4505	7.5562	-1.5704	0.0779	1.5934	-0.8408	1.6405	-0.6676	-0.5944	2.3045	-3.0748	-5.896	2.51	3.7779
1537	AllEnvAE	SHDW_11BD_12BD_12CH_13EP4_13EP5_14CH_14EP4_14EP5	1A	175	3971039_1al_2867	IWB28321	3B	30	10446102_3b_9187	10458785_3b_622	9.0679	4.894	4.1738	2.7656	1.5282	1.2373	-1.186	-0.3336	6.5835	-0.7462	4.999	3.8942	-0.8431	-2.2202	-1.2982	-3.7386	-0.047	0.5159	-1.9229	-0.0754	4.7446	-1.8062	-0.2872	0.6654	-1.834	-1.9789	5.1743	-12.7848	0.4739	-3.0985	0.0886	6.8864	5.239
1702	AllEnvAE	SHDW_11BD_12BD_12CH_13EP4_13EP5_14CH_14EP4_14EP5	6D	100	IWA1924	2212771_6dl_1193	7B	105	6673271_7bl_4241	IWB42690	11.1836	4.8926	6.291	3.4457	1.6288	1.8169	0.0941	-0.6119	6.8305	-1.6041	3.6686	2.1606	-7.012	-0.1594	-0.8758	-0.0607	3.8827	-3.9044	6.9548	1.2704	0.8746	-0.3031	4.7694	-2.7277	-6.9339	-5.3923	0.7125	-13.0979	6.4464	-3.0879	5.455	11.3759	-2.4115
1649	AllEnvAE	SHDW_11BD_12BD_12CH_13EP4_13EP5_14CH_14EP4_14EP5	2B	50	IWB22828	5159815_2bs_6646	6D	0	2094128_6ds_1507	2067668_6ds_15892	8.9634	4.8835	4.0798	2.6668	1.463	1.2038	-1.5531	1.4701	-6.4438	-3.911	-2.6516	-0.1024	-1.608	1.3514	0.6042	3.9059	2.4115	-2.5126	-0.3544	-1.4271	4.8215	-0.6906	-0.9351	2.6428	-1.5445	2.6224	6.1547	2.1876	-3.754	6.1374	4.1684	-7.7908	-9.7258
1675	AllEnvAE	SHDW_11BD_12BD_12CH_13EP4_13EP5_14CH_14EP4_14EP5	7A	15	7099598_4al_2268	4233079_7as_7152	7A	85	IWA7187	IWB48426	6.198	4.8569	1.3411	1.8975	1.5641	0.3334	-6.8152	-3.1264	6.5302	6.862	-2.4381	0.9794	6.3673	1.6975	1.3229	-2.9808	-11.8101	1.0747	-3.3897	-1.6951	-2.1512	3.2717	2.0585	2.2005	-1.3694	3.6817	-0.881	-6.0891	3.9935	-2.1377	0.2497	0.7206	0.4622
1583	AllEnvAE	SHDW_11BD_12BD_12CH_13EP4_13EP5_14CH_14EP4_14EP5	1A	160	IWB54198	3934532_1al_3396	5A	55	2788197_5al_7911	IWA5884	8.7419	4.8376	3.9043	2.8661	1.5236	1.3425	-3.4319	-3.453	6.5957	-3.3651	2.559	4.0218	1.7618	-0.6556	2.6112	-2.8244	-4.1085	-1.2984	-7.4194	4.5363	5.6439	2.402	-2.7281	2.5247	-3.661	-3.1744	-0.5346	-1.6771	-1.7341	-6.4985	-5.7119	6.2309	13.0997
1536	AllEnvAE	SHDW_11BD_12BD_12CH_13EP4_13EP5_14CH_14EP4_14EP5	1D	15	1884715_1ds_1224	IWB18376	3B	20	10425544_3b_6840	10774028_3b_4217	6.5298	4.824	1.7058	2.0137	1.6535	0.3602	-1.536	-0.5795	6.8137	4.0617	5.1164	6.2831	-9.8302	-1.5564	5.775	-7.8998	-1.9497	-2.4703	-1.5545	-4.208	6.3198	-0.2241	0.7535	3.8968	-2.5131	-1.8388	-3.7102	-2.5105	6.2614	-4.4667	1.5784	2.5465	2.1398
1514	AllEnvAE	SHDW_11BD_12BD_12CH_13EP4_13EP5_14CH_14EP4_14EP5	1A	140	IWB36704	2319797_1al_3656	2A	50	5265248_2as_3077	5230274_2as_733	6.6135	4.7834	1.8301	1.5835	1.3329	0.2506	-1.282	-3.1887	-6.142	-2.5835	0.9065	0.0487	2.3122	0.8025	-1.2892	0.4057	-0.6029	1.4672	-0.0547	3.8539	1.4566	0.8194	6.2223	-4.4144	-9.3503	-1.5573	-1.3078	-0.0157	0.1763	4.3258	-3.8845	4.0982	-1.835
1663	AllEnvAE	SHDW_11BD_12BD_12CH_13EP4_13EP5_14CH_14EP4_14EP5	5B	95	10851545_5bl_762	9534166_5bl_2211	6D	110	IWB59264	IWB61787	6.5083	4.7815	1.7268	2.1621	1.5938	0.5683	3.1865	2.292	-6.664	-1.8374	4.4346	-7.8451	6.0486	-2.1311	1.8291	-1.2543	0.7556	-1.6747	-0.1354	5.5935	-3.8544	-3.4508	-2.4131	2.8139	3.1211	-1.9908	0.0776	8.6122	1.6158	0.9307	0.6023	-4.9441	-4.9037
1573	AllEnvAE	SHDW_11BD_12BD_12CH_13EP4_13EP5_14CH_14EP4_14EP5	3A	0	3335448_3as_4124	IWB60032	4D	0	IWB15038	IWB61488	6.9722	4.7717	2.2004	2.119	1.6133	0.5057	-2.384	-2.4689	-6.7551	0.5255	-1.0658	-3.0264	6.2257	2.8144	2.5287	-0.2588	-7.7434	2.764	1.9385	4.138	2.218	3.9437	0.6531	-9.4089	-6.2464	-1.5925	-2.0396	4.495	-2.6712	6.1421	0.498	1.5549	-6.3867
1722	AllEnvAE	SHDW_11BD_12BD_12CH_13EP4_13EP5_14CH_14EP4_14EP5	7B	15	3166060_7bs_4109	IWB6455	7D	95	3938880_7ds_2029	3853219_7ds_2287	6.8511	4.6843	2.1667	2.4512	1.5003	0.9509	-1.3851	1.4315	-6.6568	3.2339	2.3033	-4.9981	-0.8459	1.3416	3.6512	-0.6982	-3.9877	0.722	5.3374	2.5207	-5.4139	-4.6634	4.197	-1.9475	-0.7523	-1.961	4.7612	2.4687	6.9328	2.4597	0.4552	-4.5113	-10.6054
1680	AllEnvAE	SHDW_11BD_12BD_12CH_13EP4_13EP5_14CH_14EP4_14EP5	2B	95	5195420_2bs_689	5167661_2bs_2479	7A	125	4433586_7al_347	4557355_7al_14033	7.1758	4.6699	2.5059	2.1098	1.4385	0.6713	0.2093	-2.6577	-6.4263	-0.0413	-0.3558	-0.8866	-3.2042	-0.3997	6.267	1.5333	-2.9128	-1.0513	2.808	0.8334	-4.6247	1.3453	0.4837	0.9133	-0.7077	1.3161	-3.3901	6.3525	-1.6367	4.8439	3.4397	-5.6839	-5.2414
1639	AllEnvAE	SHDW_11BD_12BD_12CH_13EP4_13EP5_14CH_14EP4_14EP5	3D	105	6418712_3dl_218	IWB34996	6B	0	IWB38972	IWB29373	6.5183	4.667	1.8513	1.8023	1.3392	0.4632	7.1539	-7.1193	-6.291	-1.0636	1.0212	-2.2876	1.107	-4.5374	-3.0799	2.2831	6.5573	3.9627	0.7542	5.5792	-4.6852	0.8357	-0.9213	-1.3725	-4.1529	1.5443	3.0068	5.0375	-1.8439	3.5327	-0.5457	-5.5497	-5.1821
1510	AllEnvAE	SHDW_11BD_12BD_12CH_13EP4_13EP5_14CH_14EP4_14EP5	1A	170	3979536_1al_394	IWB8702	1B	150	IWB73713	IWB11800	7.4714	4.6658	2.8057	2.0046	1.5325	0.4721	-2.6698	-1.6355	-6.6024	-1.7018	4.0549	2.9885	0.4628	-0.5873	-0.7876	-4.2929	-0.1366	3.1405	-8.2436	3.2971	-2.2928	1.4941	0.5935	-3.8559	5.8673	4.7	-0.3836	-3.9161	-4.4062	6.2796	-1.7327	-1.9598	1.4188
1706	AllEnvAE	SHDW_11BD_12BD_12CH_13EP4_13EP5_14CH_14EP4_14EP5	2A	95	6437445_2al_5185	IWA4732	7B	0	6550874_7bl_349	6728417_7bl_5629	6.0654	4.6372	1.4282	1.948	1.5677	0.3804	-0.7265	0.9549	-6.6271	2.1688	-2.0958	0.3217	3.5032	0.4076	6.4472	-2.6061	-8.1466	-1.3018	7.8448	-4.7766	-0.7355	1.4924	-1.9149	1.4584	-2.0668	0.4647	-1.0246	0.5414	3.3124	4.6532	1.8565	-4.7745	-5.0291
1615	AllEnvAE	SHDW_11BD_12BD_12CH_13EP4_13EP5_14CH_14EP4_14EP5	3D	125	IWA6485	6947145_3dl_1605	5D	15	4604842_5dl_2776	4572128_5dl_57	5.5315	4.6306	0.9009	1.837	1.5014	0.3356	2.3558	-0.6219	-6.5711	-2.6728	0.0656	2.909	-3.0027	-3.5117	-3.2946	0.9715	8.5357	3.3625	2.2587	-0.8004	1.2992	0.9431	-1.7309	-0.7243	-4.6078	2.7012	-2.8578	5.3027	-3.4456	1.1563	0.5637	-1.7732	-1.6473
1708	AllEnvAE	SHDW_11BD_12BD_12CH_13EP4_13EP5_14CH_14EP4_14EP5	7B	50	IWA7326	3127656_7bs_1145	7B	5	6747360_7bl_2977	6694628_7bl_1616	7.5847	4.6289	2.9558	3.1965	1.5094	1.6871	3.0914	3.141	6.6506	0.9741	1.1355	-4.7876	-6.8699	-1.9936	-0.7953	6.0503	6.2864	0.5896	7.3436	-3.2121	-4.7293	-0.4995	0.9558	1.7112	-2.1593	-1.3599	-3.1992	-3.9315	-7.5884	-2.2411	0.2847	0.5787	17.4567
1574	AllEnvAE	SHDW_11BD_12BD_12CH_13EP4_13EP5_14CH_14EP4_14EP5	1A	135	IWB31275	3942732_1al_925	4D	5	IWB30733	2280021_4ds_778	6.9956	4.5669	2.4287	2.203	1.5653	0.6377	-1.1696	0.7403	6.725	-1.9878	1.5504	-2.3798	3.3299	0.2643	-2.346	1.0113	0.5578	1.0606	13.4903	1.3622	1.8994	0.8143	0.2093	-9.3801	-9.456	3.9619	2.0778	-2.5293	-2.8223	-5.2298	-5.2137	2.4736	7.2819
1509	AllEnvAE	SHDW_11BD_12BD_12CH_13EP4_13EP5_14CH_14EP4_14EP5	1B	60	IWB7186	3476932_1bs_1821	1B	110	3863946_1bl_1046	IWB22011	7.043	4.552	2.491	2.3411	1.6184	0.7227	3.2844	0.2049	-7.2606	-3.7154	2.0855	1.4395	-3.4517	-2.0555	-0.7866	3.3902	3.094	4.8173	0.012	-3.3446	2.3749	-1.0418	0.8718	-2.7884	-0.9011	-1.0199	-2.2869	12.6483	-4.7363	1.3935	1.1298	-0.7659	-6.3626
1636	AllEnvAE	SHDW_11BD_12BD_12CH_13EP4_13EP5_14CH_14EP4_14EP5	3A	0	3335448_3as_4124	IWB60032	6B	0	IWB6981	2950610_6bs_6372	6.4458	4.5354	1.9104	2.2681	1.5588	0.7093	-1.5707	0.3266	-6.6959	1.272	-2.1191	-3.8248	6.0731	2.1776	2.2461	0.3225	-6.1473	-3.8187	5.9226	0.1996	3.0888	-0.3365	0.9051	-2.052	-3.9088	-1.2307	3.1604	6.953	-3.9394	3.7977	1.5793	-2.9274	-7.3929
1651	AllEnvAE	SHDW_11BD_12BD_12CH_13EP4_13EP5_14CH_14EP4_14EP5	2A	90	IWB20877	IWB34603	6D	5	IWB6829	4251907_7as_438	6.9456	4.5173	2.4282	1.8713	1.3948	0.4766	-4.0138	0.9077	6.3338	0.5254	0.3111	0.8987	6.4188	2.0198	6.4839	-3.9155	-12.7423	-2.6162	-2.7201	-2.8161	7.4627	-0.8611	-0.0679	1.6885	-0.0698	2.7642	5.6053	3.0677	-1.7845	-5.3471	0.2608	0.6926	-5.259
1713	AllEnvAE	SHDW_11BD_12BD_12CH_13EP4_13EP5_14CH_14EP4_14EP5	4B	75	6993303_4bl_3732	IWB45457	7D	0	3969946_7ds_811	3963644_7ds_7863	6.405	4.5063	1.8987	2.0742	1.4656	0.6086	-2.25	-4.3027	6.5898	1.0087	-1.8459	-0.6126	-0.0353	-0.1429	-5.6254	4.7572	2.4962	-2.7652	0.654	4.6725	-0.0803	2.8278	-0.7081	-6.0143	1.4136	-1.2028	-3.3094	-2.1355	9.164	-3.8738	-2.565	1.4701	2.4525
1613	AllEnvAE	SHDW_11BD_12BD_12CH_13EP4_13EP5_14CH_14EP4_14EP5	1D	60	2236927_1dl_656	2101333_1dl_340	5D	5	IWA3429	4582300_5dl_15630	5.2419	4.4497	0.7922	1.662	1.4942	0.1678	-3.8874	1.17	-6.4859	4.3141	2.7518	4.0751	-9.0489	-1.112	4.0559	-5.0258	-0.0103	1.8822	-1.3467	1.6494	7.9016	-0.1646	-3.2834	-2.4949	-4.1438	-2.7359	-0.5457	2.604	2.5839	2.7759	-0.5978	-0.4317	-3.6528
1711	AllEnvAE	SHDW_11BD_12BD_12CH_13EP4_13EP5_14CH_14EP4_14EP5	7A	0	IWB73283	IWB22966	7B	15	IWB42621	IWB34193	7.5398	4.4409	3.0989	2.2069	1.4954	0.7115	-7.0043	2.4977	-6.4974	3.6365	-4.5769	1.9164	6.8495	3.5231	2.1229	-1.1093	-12.3622	-0.4998	7.9887	-5.8137	-3.9301	0.6005	0.5642	-0.3776	1.4678	2.3046	0.3407	4.9853	-1.7711	7.0513	-1.1762	-7.166	-4.5687
1724	AllEnvAE	SHDW_11BD_12BD_12CH_13EP4_13EP5_14CH_14EP4_14EP5	6A	135	5803753_6al_10143	5826487_6al_9061	7D	105	IWB53131	3945820_7ds_374	9.8601	4.4292	5.4309	2.8963	1.4241	1.4723	1.1579	0.1701	6.3856	-2.3519	-2.3648	4.6564	-0.1956	-0.6368	2.4076	-0.4902	-1.0247	-0.1383	3.0644	1.784	-4.0753	-3.0289	2.3478	1.4742	-1.4279	-0.3862	-2.0346	-5.9565	3.947	-6.5716	-7.3485	11.8789	6.4716
1656	AllEnvAE	SHDW_11BD_12BD_12CH_13EP4_13EP5_14CH_14EP4_14EP5	3D	105	6418712_3dl_218	IWB34996	6D	40	3320976_6dl_12653	3254512_6dl_131	5.4592	4.4238	1.0354	1.7305	1.3233	0.4072	8.3212	-6.1749	-5.9057	-1.5133	0.1147	-2.866	0.9503	-5.1827	-2.6263	3.3943	7.7291	-0.8304	-4.6562	6.7897	-4.9032	3.2273	6.0946	-1.7786	-3.9433	1.9433	-4.4109	4.1882	0.2112	1.8317	2.7891	-2.2381	-4.3146
1674	AllEnvAE	SHDW_11BD_12BD_12CH_13EP4_13EP5_14CH_14EP4_14EP5	1A	60	IWB65944	IWB35927	7A	85	IWA7187	IWB48426	5.6799	4.3936	1.2864	1.7071	1.3938	0.3133	-5.3642	-2.9798	6.2568	-1.72	6.4986	6.1372	-3.2488	1.5389	-0.2064	-2.3435	-6.656	1.8188	-3.3591	-2.1752	-1.6554	3.1718	2.2159	2.0587	-2.0755	2.9601	2.6855	-5.8839	-1.8575	-2.5793	1.4444	0.6965	2.5342
1596	AllEnvAE	SHDW_11BD_12BD_12CH_13EP4_13EP5_14CH_14EP4_14EP5	1A	80	IWB55	7171491_4al_309	5B	15	IWB24915	IWB42850	7.4734	4.3733	3.1001	2.1323	1.3089	0.8234	-4.1863	3.8218	-6.0924	-1.9122	-1.4382	6.4244	-2.0393	2.7336	2.4936	0.1935	-6.4554	-1.0577	1.5652	-5.9143	2.0088	0.9505	-0.1805	-0.4094	3.0375	5.0035	-1.8524	3.8662	-3.9403	5.8794	3.0322	-3.5841	-8.4045
1659	AllEnvAE	SHDW_11BD_12BD_12CH_13EP4_13EP5_14CH_14EP4_14EP5	3B	20	10425544_3b_6840	10774028_3b_4217	6D	55	3315505_6dl_2060	1667145_6dl_2783	6.6594	4.3108	2.3486	2.417	1.3609	1.0561	-1.3949	-6.5583	6.1772	-2.3418	-1.0256	-3.5881	5.8938	0.1388	1.0048	3.3486	-3.4306	-1.7455	-4.8793	5.0211	-5.3494	2.8487	6.0913	-3.1705	1.1837	3.3235	-0.5873	-3.4873	-7.1652	-2.9459	-2.0497	0.6082	12.3036
1610	AllEnvAE	SHDW_11BD_12BD_12CH_13EP4_13EP5_14CH_14EP4_14EP5	2B	10	IWB9673	5205848_2bs_15248	5D	0	IWB62829	4606132_5dl_1065	6.1033	4.3093	1.7939	2.0614	1.4304	0.631	-4.1351	-0.2471	-6.3285	-0.3804	0.5983	1.7059	4.0339	3.8508	-0.4406	-6.8004	-2.5674	3.6348	-1.5301	0.7774	5.9881	-1.0912	-1.8011	-0.9406	-5.0372	2.3757	-5.4562	2.9925	-1.0582	4.0408	4.2507	0.5409	-7.6861
1521	AllEnvAE	SHDW_11BD_12BD_12CH_13EP4_13EP5_14CH_14EP4_14EP5	2B	115	6201316_2bl_532	8074892_2bl_3323	2B	140	IWB23010	8091350_2bl_6123	5.3889	4.2507	1.1382	1.1023	0.8226	0.2797	4.8689	-6.87	-7.8284	-0.9487	-5.882	4.439	-0.7205	-0.3327	5.0978	0.1925	-1.8453	0.973	5.5441	0.9363	-4.599	3.4197	2.7991	-2.5197	-6.5534	2.1657	0.0621	2.2204	-1.1222	4.8282	-0.8639	2.3314	-9.6217
1551	AllEnvAE	SHDW_11BD_12BD_12CH_13EP4_13EP5_14CH_14EP4_14EP5	1B	0	3473141_1bs_756	3482114_1bs_10487	4A	10	IWB2521	IWA5196	6.1565	4.2451	1.9114	1.8229	1.3731	0.4497	-1.4911	3.0996	-6.4041	1.6265	-0.8275	-7.5099	-8.905	2.6567	4.6907	4.4094	3.859	-4.6029	-1.6448	0.0971	6.854	-1.3426	-4.7674	0.8553	4.5514	3.2119	3.0094	-1.2756	-6.8066	4.7833	2.24	0.0194	-5.1818
1701	AllEnvAE	SHDW_11BD_12BD_12CH_13EP4_13EP5_14CH_14EP4_14EP5	3B	85	IWB74074	10337183_3b_613	7B	105	6673271_7bl_4241	IWB42690	6.9641	4.2407	2.7234	2.1234	1.3089	0.8145	2.2469	-0.721	6.1012	-2.1152	3.9237	1.2733	2.0694	-2.0815	-1.7607	0.7648	-2.0737	-3.8656	7.3518	1.9668	0.3803	-0.3377	4.3765	-3.1706	-6.7015	-0.5914	5.451	-1.0354	-7.0644	-4.9571	-1.8561	1.0714	8.9819
1717	AllEnvAE	SHDW_11BD_12BD_12CH_13EP4_13EP5_14CH_14EP4_14EP5	4A	10	IWB8782	3880978_7ds_21557	7D	15	3933813_7ds_676	3856006_7ds_134	6.4109	4.2388	2.1721	2.1805	1.3929	0.7876	2.2094	1.3546	6.3124	-2.9665	7.748	-1.0173	2.3835	-3.4957	-0.8912	3.0169	-4.7776	-1.2447	-0.9038	5.8074	-3.027	-1.3199	-3.3853	-3.3673	7.4406	-1.9738	1.6615	-2.9636	-1.7437	-3.8241	-5.8737	4.7882	9.9293
1564	AllEnvAE	SHDW_11BD_12BD_12CH_13EP4_13EP5_14CH_14EP4_14EP5	1B	5	3285535_1bs_1678	3426638_1bs_9201	4B	70	IWB7462	IWB64987	6.1638	4.2285	1.9353	1.7573	1.303	0.4542	-2.6228	-2.2631	6.3221	2.473	-3.086	-3.2492	-9.5045	0.8206	2.4588	3.7249	6.3624	1.7448	-3.3805	-0.3795	-2.31	-0.8657	-4.2595	5.4023	4.048	-1.1886	0.6397	-3.6757	6.9928	-3.0725	-3.4736	6.2298	-2.4518
1624	AllEnvAE	SHDW_11BD_12BD_12CH_13EP4_13EP5_14CH_14EP4_14EP5	2B	110	8042513_2bl_9079	7988440_2bl_2063	6A	30	IWB13344	IWB6666	7.4424	4.2268	3.2156	2.1658	1.4543	0.7115	-1.4498	-2.3982	-6.4393	-0.3639	1.1541	3.5635	-3.9467	1.3044	7.2638	-1.2664	-7.7089	-3.9092	-7.4758	1.2273	5.3873	0.4408	-0.2276	-4.507	9.0642	4.0877	1.3273	2.6308	-9.4146	6.629	1.6377	-4.7882	-2.1097
1728	AllEnvAE	SHDW_11BD_12BD_12CH_13EP4_13EP5_14CH_14EP4_14EP5	3A	75	IWB8470	4328257_3al_136	7D	160	3388911_7dl_2689	IWB50771	7.8728	4.209	3.6638	2.4497	1.2504	1.1993	-0.1409	-0.9653	-5.9345	4.7238	4.4697	0.9014	0.5942	-1.1386	-1.4381	1.9865	-10.0989	2.0102	1.6307	5.4213	0.1247	-0.6583	-0.2994	-4.0175	-4.2117	-2.0018	-4.798	9.1853	2.3978	2.7197	5.5338	-2.9957	-10.0409
1736	AllEnvAE	SHDW_11BD_12BD_12CH_13EP4_13EP5_14CH_14EP4_14EP5	1B	120	3915581_1bl_881	IWB44710	7D	220	3379928_7dl_3679	IWB52641	7.6248	4.2043	3.4204	2.1405	1.2589	0.8816	1.3826	5.2525	5.9872	2.0216	2.3369	0.2476	-1.1098	-2.2179	2.0765	-2.9044	-0.4506	-1.9937	0.5484	-1.5605	5.9597	-2.0405	-0.1773	6.2364	-6.9725	-0.7263	-4.758	2.7366	3.5314	-7.0111	-2.4338	-1.2555	9.9167
1683	AllEnvAE	SHDW_11BD_12BD_12CH_13EP4_13EP5_14CH_14EP4_14EP5	6D	60	3315505_6dl_2060	1667145_6dl_2783	7A	0	6732633_7bl_10	IWB49784	6.0415	4.1956	1.8459	2.0468	1.3666	0.6802	-4.5149	1.4057	-6.317	-2.7228	-3.7994	3.401	-7.8091	1.738	7.5904	-2.4326	4.0346	3.2968	-4.3677	1.8301	-6.5884	0.1969	-3.2706	0.6848	8.2182	1.8059	4.4094	6.8548	-7.2682	0.6242	0.3037	-3.659	-3.0707
1642	AllEnvAE	SHDW_11BD_12BD_12CH_13EP4_13EP5_14CH_14EP4_14EP5	1D	35	1895325_1ds_2431	IWB8524	6B	25	IWB51320	IWB64874	6.8108	4.1375	2.6733	2.3796	1.2251	1.1546	2.2711	-2.0757	-5.8908	3.5996	4.2627	2.948	-7.3533	-5.4923	4.1728	-6.5074	4.37	1.3397	-3.1211	0.7642	3.9606	-0.3421	-4.2698	-0.1618	1.8303	3.3175	4.2003	3.1602	-1.1539	3.5775	3.381	-2.6598	-13.8228
1712	AllEnvAE	SHDW_11BD_12BD_12CH_13EP4_13EP5_14CH_14EP4_14EP5	4A	0	7156920_4al_5391	7170148_4al_6104	7B	20	6690935_7bl_1026	IWB24199	6.9409	4.1255	2.8154	2.4718	1.3821	1.0897	4.7935	1.8822	6.2642	-1.0592	5.0651	-3.3427	2.6099	-2.484	0.6082	-0.4981	-0.8992	0.2936	8.3226	-4.0412	-4.6145	-0.1252	0.6551	1.1082	-1.5985	-3.9585	0.1315	-8.8105	-0.7556	-3.682	2.1501	3.9332	10.9918
1617	AllEnvAE	SHDW_11BD_12BD_12CH_13EP4_13EP5_14CH_14EP4_14EP5	2A	90	IWB20877	IWB34603	5D	20	4522185_5dl_458	IWB22695	5.6792	4.0884	1.5908	1.8704	1.3311	0.5392	-4.0713	-0.0651	-6.1891	0.8621	1.4982	0.9982	6.1971	1.9755	6.8477	-3.55	-14.8288	4.3713	4.0972	-4.7526	-0.8219	1.1359	-0.7596	0.2035	-3.4738	-0.6169	3.2395	-0.5651	-0.869	4.3394	2.59	1.2648	-9.3826
1549	AllEnvAE	SHDW_11BD_12BD_12CH_13EP4_13EP5_14CH_14EP4_14EP5	3D	0	3395457_7dl_548	IWB52937	3D	140	IWB26400	6956817_3dl_6188	6.0312	4.0569	1.9744	1.5723	1.5723	0	0.6247	0.5419	9.9809	0.683	-6.1059	6.201	-5.4497	-7.9604	1.0724	0.2066	11.3529	-0.4653	2.868	-4.8605	-0.9473	4.0126	1.0967	5.4731	-7.1773	-8.7588	0.7898	1.8745	-0.561	-8.521	0.2415	2.1034	12.8316
1525	AllEnvAE	SHDW_11BD_12BD_12CH_13EP4_13EP5_14CH_14EP4_14EP5	2D	80	IWB27856	5359691_2ds_1974	2D	85	5349085_2ds_35	5383026_2ds_1396	6.7153	4.0398	2.6755	0.5079	0.5079	0	-7.267	12.1023	-11.4909	1.8141	1.5612	9.3544	-4.2405	1.8574	-4.0007	-6.1508	-0.1952	-7.5982	2.0007	-6.2559	6.8585	-3.2436	3.7775	7.0446	-2.5836	3.68	3.7771	7.9083	-16.4798	7.0565	9.6212	-6.3182	-9.2451
1580	AllEnvAE	SHDW_11BD_12BD_12CH_13EP4_13EP5_14CH_14EP4_14EP5	2A	30	IWB70473	IWB72185	4D	45	14462345_4dl_v2_3077	IWB28897	6.9097	4.0364	2.8733	2.0829	1.3602	0.7227	0.1778	3.0912	6.1753	1.5042	2.0603	5.6042	-2.3319	-0.5621	5.9049	-7.9774	-4.2022	3.1942	-0.6348	0.8164	-0.5431	0.425	-0.7942	-2.4742	0.0108	2.1715	1.787	-7.025	-4.2717	-4.0095	5.0566	-0.1585	6.4497
1645	AllEnvAE	SHDW_11BD_12BD_12CH_13EP4_13EP5_14CH_14EP4_14EP5	2D	30	IWA6156	5378379_2ds_767	6B	45	IWB6854	IWB71117	6.3459	4.0188	2.3271	1.6784	1.2287	0.4497	-0.5454	-0.0089	5.9293	1.4137	-5.0651	-4.0458	6.0853	0.5794	-2.2494	6.4865	-3.2045	0.3431	-1.2679	-0.2892	2.3162	-0.396	1.4284	-0.8312	-1.3033	2.5709	0.6633	0.0351	-4.6977	-5.8845	-0.8659	3.5192	4.6595
1581	AllEnvAE	SHDW_11BD_12BD_12CH_13EP4_13EP5_14CH_14EP4_14EP5	2D	5	IWB34642	IWB740	4D	45	14462345_4dl_v2_3077	IWB28897	5.9446	3.9712	1.9734	1.6909	1.1606	0.5303	2.6662	3.6205	5.6752	-1.9437	-1.563	-2.8037	4.0526	-1.2721	-0.9779	4.3812	0.1265	3.3024	-0.3429	0.3592	-0.4427	0.0005	-0.8763	-2.714	0.7138	-0.1466	1.8324	-5.5657	3.2379	-4.2547	-2.5873	0.2981	7.186
1618	AllEnvAE	SHDW_11BD_12BD_12CH_13EP4_13EP5_14CH_14EP4_14EP5	5A	170	2735114_5al_7430	IWB55377	5D	20	4522185_5dl_458	IWB22695	6.8198	3.9409	2.8789	2.3026	1.2576	1.0449	-1.7546	-0.9473	-6.0176	-0.9835	-4.4435	6.1236	-0.9292	1.1491	-0.9011	0.4276	-0.443	4.2958	4.4324	-4.2709	-1.1317	1.8215	-0.7963	0.2131	-4.5639	1.0769	4.346	6.6945	-0.3124	4.9242	-0.6831	-4.8775	-11.1687
1567	AllEnvAE	SHDW_11BD_12BD_12CH_13EP4_13EP5_14CH_14EP4_14EP5	3D	70	IWB22519	6418712_3dl_218	4B	90	IWB8229	7036584_4bl_3922	5.3884	3.9294	1.459	1.7425	1.2995	0.443	0.5378	-2.5307	6.0915	-4.968	3.1418	-1.0302	3.8697	1.2154	-0.681	1.3467	-2.8944	0.1696	-3.4468	-4.0764	-0.4021	1.216	-5.3579	6.0924	5.8052	-3.7849	0.2179	-3.1689	4.2292	-4.2742	-1.5176	3.0348	5.2637
1584	AllEnvAE	SHDW_11BD_12BD_12CH_13EP4_13EP5_14CH_14EP4_14EP5	2D	95	5329935_2ds_3804	9861581_2dl_506	5A	95	2683137_5al_1814	IWB10117	5.2361	3.9294	1.3066	1.4097	1.1479	0.2618	2.6761	-1.1669	-5.699	-4.8316	3.3224	3.089	3.9956	0.8511	0.6686	1.7348	-8.8297	-0.3357	-3.1087	-1.0121	2.0657	3.6476	3.3864	-0.0367	-4.6065	3.4069	-2.5633	-0.9468	-3.0563	2.4833	4.1966	-3.2334	-0.287
1731	AllEnvAE	SHDW_11BD_12BD_12CH_13EP4_13EP5_14CH_14EP4_14EP5	5D	0	IWB62829	4606132_5dl_1065	7D	165	IWB32841	3331431_7dl_1347	5.9402	3.9209	2.0193	1.8525	1.3021	0.5504	-0.4604	-0.7744	-6.0504	3.5307	-1.9282	0.5221	6.3519	-0.8811	-1.8357	-0.8333	-4.9264	1.8124	3.0674	5.5854	-2.5509	-0.2445	-0.455	-4.6572	-2.5575	2.5975	-6.1473	7.121	0.7535	2.7016	-2.6553	-3.4142	-0.9568
1570	AllEnvAE	SHDW_11BD_12BD_12CH_13EP4_13EP5_14CH_14EP4_14EP5	3B	0	IWB56882	IWB29353	4B	105	IWB67498	IWB55438	5.9067	3.8972	2.0095	2.1665	1.3342	0.8324	0.6521	-4.3983	6.1461	-4.1531	-4.4133	0.1377	4.6829	-0.5204	-0.2241	2.5427	1.9476	-2.6658	-3.9067	0.0549	-0.3519	2.9316	-3.983	3.5347	4.3863	-2.4008	4.3872	-4.1201	-4.1925	-4.1939	-1.8156	1.4193	10.9165
1685	AllEnvAE	SHDW_11BD_12BD_12CH_13EP4_13EP5_14CH_14EP4_14EP5	5D	20	4522185_5dl_458	IWB22695	7A	5	IWB10682	4552254_7al_1912	7.9177	3.8694	4.0483	2.5201	1.2022	1.3179	-1.0928	2.6315	5.8781	4.4262	4.6075	-4.8843	-0.8815	2.2264	-0.5584	0.3008	-5.2367	2.647	-4.7065	4.5843	-7.4398	-3.0507	-5.0322	2.8799	10.1178	-1.3302	-2.4993	0.7332	-3.3785	-7.7406	-2.4816	2.1993	14.4977
1529	AllEnvAE	SHDW_11BD_12BD_12CH_13EP4_13EP5_14CH_14EP4_14EP5	1D	70	2230427_1dl_4251	2226456_1dl_789	3A	30	3442664_3as_2715	2370963_3as_3004	5.8354	3.865	1.9705	1.7628	1.3265	0.4363	0.5244	-1.1347	-6.2092	5.2281	0.3287	0.3948	-2.8871	-2.5585	2.4668	-3.3847	0.412	-0.4371	1.1664	0.1951	4.7778	-0.1868	0.2464	-0.9084	-4.8534	0.1154	-8.2518	0.0289	0.1041	4.8348	-1.5475	2.0136	2.7024
1606	AllEnvAE	SHDW_11BD_12BD_12CH_13EP4_13EP5_14CH_14EP4_14EP5	3B	20	10425544_3b_6840	10774028_3b_4217	5B	105	10797866_5bl_5268	IWA3972	5.2847	3.8457	1.439	1.5753	1.0987	0.4766	-1.9785	4.7989	-5.6749	-2.2217	-0.8808	-2.9979	5.4349	0.5124	1.0466	2.9704	-3.864	-1.0986	1.8573	-8.0664	3.8128	-2.6241	-0.4017	1.9456	4.575	-1.1235	2.8398	2.6382	1.8253	3.5791	1.1504	-3.0665	-7.8428
1647	AllEnvAE	SHDW_11BD_12BD_12CH_13EP4_13EP5_14CH_14EP4_14EP5	1A	60	IWB65944	IWB35927	6B	50	IWB10245	5832772_6al_255	7.0271	3.7842	3.2429	2.3694	1.273	1.0964	-5.6648	-0.144	-5.9806	-1.6972	6.5241	6.2597	-3.8917	1.674	-0.212	-2.5036	-6.1533	-0.1222	-2.6663	-2.1983	1.8931	0.8058	2.2306	0.4727	-0.4154	1.0149	-4.2542	-2.4076	-10.2067	4.2985	4.2376	-1.9247	9.2423
1707	AllEnvAE	SHDW_11BD_12BD_12CH_13EP4_13EP5_14CH_14EP4_14EP5	5D	15	4604842_5dl_2776	4572128_5dl_57	7B	0	6550874_7bl_349	6728417_7bl_5629	5.9482	3.7712	2.177	1.9188	1.2028	0.716	0.3845	1.4128	5.8156	2.9919	2.3567	-2.1436	2.6875	1.0854	-1.3107	-0.6325	-5.0348	-1.832	7.7136	-4.9771	-0.4047	1.2833	-1.8045	1.5357	-1.5143	-6.8293	-0.2793	-4.6353	7.3622	-1.3046	-0.1145	-0.0159	5.8168
1671	AllEnvAE	SHDW_11BD_12BD_12CH_13EP4_13EP5_14CH_14EP4_14EP5	2D	75	5371927_2ds_2525	5325539_2ds_2531	7A	70	IWB39758	4173707_7as_5352	6.4482	3.7651	2.6831	1.7706	1.1777	0.5929	3.5129	-5.9128	5.7427	-2.6859	1.1768	4.3286	4.7791	-2.1356	-2.8528	-0.2372	-2.373	-6.0204	-1.4187	-0.9961	1.0723	6.8049	1.9609	-0.6074	-0.7956	0.9115	1.3933	-5.8565	2.0018	-5.6703	-2.019	7.1584	2.0809
1568	AllEnvAE	SHDW_11BD_12BD_12CH_13EP4_13EP5_14CH_14EP4_14EP5	3A	125	4448357_3al_6941	4440800_3al_1066	4B	95	IWA27	IWB3567	6.0486	3.7593	2.2893	1.5256	1.0692	0.4565	-2.4893	-1.8573	5.4425	-3.6907	2.3609	2.6794	2.7244	1.5467	0.8155	-0.4494	-5.9867	-1.9643	-0.9851	-4.2895	-1.588	0.4193	-5.9644	6.1281	8.2439	-2.7501	2.1461	-5.1341	7.23	-3.5042	1.5262	1.1959	-0.7099
1555	AllEnvAE	SHDW_11BD_12BD_12CH_13EP4_13EP5_14CH_14EP4_14EP5	1A	175	3971039_1al_2867	IWB28321	4A	10	IWB8782	3880978_7ds_21557	6.7588	3.7529	3.0059	2.302	1.2101	1.0919	-0.1177	1.2054	5.8553	-0.758	5.7195	1.8681	-1.6875	-2.3474	-1.5462	-3.0775	1.829	-2.6679	6.9745	-0.1365	2.6844	-2.8176	-0.0673	2.2006	-6.1701	0.091	5.6462	-10.2397	-2.6857	-2.1955	-2.6461	3.2905	8.7393
1547	AllEnvAE	SHDW_11BD_12BD_12CH_13EP4_13EP5_14CH_14EP4_14EP5	1D	120	IWB57242	IWB63464	3D	125	IWA6485	6947145_3dl_1605	5.054	3.7434	1.3105	1.6197	1.2438	0.3759	4.9563	3.662	-6.0327	-3.0511	-4.1669	2.5926	6.2496	-6.4952	-1.9233	5.261	1.5334	-3.3188	0.1345	1.9667	-2.7455	-3.8807	-3.5689	1.6406	9.7721	-1.3014	-2.9303	6.3002	0.1532	0.4944	4.0439	-2.9172	-3.8427
1643	AllEnvAE	SHDW_11BD_12BD_12CH_13EP4_13EP5_14CH_14EP4_14EP5	5A	100	IWB10117	IWA6681	6B	30	IWB9172	IWB26890	5.7727	3.699	2.0737	1.7815	1.0991	0.6824	1.366	-1.3274	5.7388	-0.0248	-3.1186	-2.4005	3.1573	0.5755	1.213	0.8938	-0.2957	2.4679	-2.8144	-3.5085	4.569	1.4622	-3.0471	1.1719	-0.301	1.7878	-1.4981	-1.5023	2.6711	-4.8091	-3.3242	-3.079	9.7538
1665	AllEnvAE	SHDW_11BD_12BD_12CH_13EP4_13EP5_14CH_14EP4_14EP5	4B	15	IWB6422	IWB49195	7A	0	IWB73283	IWB22966	5.3203	3.6685	1.6519	1.7442	1.2452	0.499	2.3438	-5.3409	-5.9104	-2.6023	0.2868	-3.3416	-2.7353	-1.0666	0.7285	5.5496	3.1809	3.5515	-4.3007	0.6593	6.3795	2.3717	2.838	0.0093	-11.5086	-2.8902	-4.3804	4.675	6.0555	0.6595	-4.5051	1.2636	-0.8779
1629	AllEnvAE	SHDW_11BD_12BD_12CH_13EP4_13EP5_14CH_14EP4_14EP5	4A	5	7122024_4al_12134	7171924_4al_271	6A	85	4377193_6as_722	IWB23452	5.0959	3.6211	1.4749	1.7304	1.2315	0.499	0.4557	-3.5904	5.8761	-1.2914	3.7282	-0.3678	3.2453	-1.7037	0.3885	-0.6546	-3.3445	-1.4443	-0.444	4.4817	-0.335	1.4273	-4.7913	-0.9573	2.0628	-6.1969	-1.5811	-2.4202	3.8684	-2.5652	-0.1266	3.9736	5.048
1593	AllEnvAE	SHDW_11BD_12BD_12CH_13EP4_13EP5_14CH_14EP4_14EP5	4B	85	IWA4490	6918194_4bl_1076	5A	190	1138783_5al_856	2804987_5al_5611	7.3916	3.616	3.7756	2.5078	1.1855	1.3224	-3.8787	0.3303	5.7784	2.9757	-4.0153	-3.595	-3.7221	1.6549	-4.0494	4.1969	6.5543	-0.7111	0.0001	8.8907	-3.9676	-1.2322	3.9061	-2.9617	-3.9243	2.2694	3.1245	-11.1362	-2.4317	0.011	-4.4855	0.7601	11.8884
1718	AllEnvAE	SHDW_11BD_12BD_12CH_13EP4_13EP5_14CH_14EP4_14EP5	3B	10	IWB60928	10770056_3b_4305	7D	40	3916420_7ds_3323	IWB21023	5.2834	3.5825	1.7009	1.506	1.1078	0.3983	0.2888	5.3236	-5.5727	-1.5468	-2.5392	-2.1099	4.6566	-1.3719	-0.4554	3.4832	-0.1167	-0.3063	-1.7353	4.6817	-3.9282	-1.5469	-3.1183	-1.4986	7.4519	4.46	0.0869	-2.8259	-4.2457	2.4456	4.9277	-3.3341	-1.5146
1694	AllEnvAE	SHDW_11BD_12BD_12CH_13EP4_13EP5_14CH_14EP4_14EP5	2B	45	IWB22828	5159815_2bs_6646	7B	60	7950984_2bl_656	6682374_7bl_2995	6.8879	3.5498	3.3381	2.3507	1.1246	1.2262	-1.2567	0.948	5.6291	-2.9609	-0.1303	0.2247	-2.0687	1.6134	1.7699	1.9125	-0.3605	1.5979	-0.1174	-4.4945	-3.8453	0.9982	0.2153	4.1103	1.5354	-2.1667	-2.2984	-8.4755	3.5803	-4.5507	-2.4413	5.1052	11.2471
1522	AllEnvAE	SHDW_11BD_12BD_12CH_13EP4_13EP5_14CH_14EP4_14EP5	1D	35	1895325_1ds_2431	IWB8524	2D	0	5387977_2ds_265	IWB216	6.269	3.5137	2.7554	1.9288	1.1971	0.7317	2.5916	1.3403	-5.7684	3.1004	3.7223	3.0573	-7.348	-5.6693	3.8272	-6.7367	6.0469	-1.2757	0.6489	-2.8399	5.1863	-0.6344	1.245	2.9419	-5.2721	-4.0876	0.2365	7.3901	1.3201	4.1061	2.2663	-8.3918	-2.8398
1532	AllEnvAE	SHDW_11BD_12BD_12CH_13EP4_13EP5_14CH_14EP4_14EP5	1A	30	3915571_1al_4855	3915571_1al_7435	3A	145	4352445_3al_4020	IWB61269	6.4263	3.458	2.9683	1.5946	1.118	0.4766	-4.5342	-3.858	5.6851	-4.1015	4.926	6.9111	-3.0838	-0.4496	-0.2261	-2.7495	-1.2265	1.6746	2.3224	1.3037	-1.8865	0.8682	-1.2387	0.6011	-3.6449	-1.0819	3.1936	3.2621	-3.371	-7.2751	-1.3452	3.7926	2.825
1625	AllEnvAE	SHDW_11BD_12BD_12CH_13EP4_13EP5_14CH_14EP4_14EP5	2D	115	9842271_2dl_198	9831852_2dl_1424	6A	30	IWB13344	IWB6666	6.6511	3.4331	3.218	2.2588	1.2072	1.0516	5.4019	-3.9613	5.7372	-1.6144	2.8568	1.7218	3.529	-3.6217	1.1997	4.0174	-8.0886	-2.9311	-7.3177	3.2	3.8954	1.9576	0.941	-6.4679	6.7227	-3.6772	2.4935	-8.0119	-0.8008	-4.4814	-0.6636	9.9504	5.1911
1586	AllEnvAE	SHDW_11BD_12BD_12CH_13EP4_13EP5_14CH_14EP4_14EP5	5A	25	1514513_5as_10557	1482089_5as_352	5A	120	IWB52657	IWA4805	5.9395	3.4287	2.5107	1.4957	1.1601	0.3356	-2.9728	0.7133	5.8032	-3.1861	-6.6231	1.09	5.2847	0.1062	-3.7205	1.2078	5.841	1.873	-8.7262	-1.6347	12.3595	-0.1676	-1.2168	-1.2535	-1.2337	-0.6003	3.6707	4.0493	3.4875	-6.5311	-2.2593	-3.2612	1.4445
1684	AllEnvAE	SHDW_11BD_12BD_12CH_13EP4_13EP5_14CH_14EP4_14EP5	1A	145	IWB72161	1510593_5as_1356	7A	5	IWB10682	4552254_7al_1912	5.293	3.3674	1.9255	1.7701	1.1838	0.5862	-3.4639	1.9737	-5.748	-2.8389	0.7899	1.3474	-2.3434	1.1001	-1.5746	0.4101	3.1093	2.5798	-4.361	4.3395	-7.2342	-2.24	-4.9862	3.0705	8.8315	0.2368	0.0512	3.8027	1.7404	4.9629	2.7585	-6.3931	-7.1593
1611	AllEnvAE	SHDW_11BD_12BD_12CH_13EP4_13EP5_14CH_14EP4_14EP5	2D	80	IWB27856	5359691_2ds_1974	5D	0	IWB62829	4606132_5dl_1065	5.7515	3.3149	2.4365	2.2062	1.1277	1.0785	2.8703	0.0155	-5.6366	-4.5885	3.2642	3.8614	2.3877	-0.9699	-0.9457	-0.4279	-2.5813	3.6009	-1.7175	0.9723	5.6776	-1.1134	-2.1536	-0.7387	-4.5276	-0.5622	3.8207	-1.386	7.3125	2.0925	5.1648	-6.5776	-9.8647
1630	AllEnvAE	SHDW_11BD_12BD_12CH_13EP4_13EP5_14CH_14EP4_14EP5	2A	25	IWB10896	5233155_2as_2250	6A	95	5811685_6al_4340	IWB47346	7.6077	3.2327	4.375	3.0335	0.9101	2.1234	-0.6507	-3.9903	-5.0484	-0.2012	1.6716	6.3753	-1.5278	0.0296	5.5999	-7.9098	-4.0377	-0.3075	0.1288	5.2264	-0.2276	1.9488	-1.7803	0.0577	-5.0464	2.5606	1.4171	1.0083	8.794	2.1308	3.1036	0.3011	-19.3155
1585	AllEnvAE	SHDW_11BD_12BD_12CH_13EP4_13EP5_14CH_14EP4_14EP5	1B	70	3759548_1bl_534	3920638_1bl_6725	5A	100	IWB10117	IWA6681	6.6958	3.2253	3.4705	1.7628	0.9707	0.7921	3.4665	0.7076	-5.2946	-0.9695	0.1718	1.1422	-4.0787	-2.1372	-2.2344	2.2177	5.8882	-0.0173	-3.4473	-2.8688	3.787	1.2109	1.1824	1.2579	-1.1048	-4.8347	-2.3227	-3.5102	5.6961	5.1812	4.315	3.0126	-7.5374
1726	AllEnvAE	SHDW_11BD_12BD_12CH_13EP4_13EP5_14CH_14EP4_14EP5	7B	10	6666775_7bl_1452	IWB42621	7D	145	3395678_7dl_6495	3348362_7dl_2767	7.0105	3.1826	3.8279	2.2062	0.9599	1.2463	3.6258	4.1451	5.4182	0.5176	7.6416	-5.0272	-3.9463	0.1767	-1.8319	1.9984	0.471	3.805	-0.4802	-5.3489	-4.2964	-1.6533	-0.5882	2.8068	5.7553	0.4779	-7.4754	-7.7771	2.4534	-2.8372	0.5461	12.7136	1.8987
1709	AllEnvAE	SHDW_11BD_12BD_12CH_13EP4_13EP5_14CH_14EP4_14EP5	5B	95	10851545_5bl_762	9534166_5bl_2211	7B	10	6666775_7bl_1452	IWB42621	5.519	3.1506	2.3684	1.6464	1.002	0.6444	4.5314	4.0544	5.5646	-1.2868	5.3859	-8.8088	4.9842	-2.5605	0.5064	0.38	1.3996	0.3318	8.0451	-5.6427	-3.4002	-0.0515	-2.1578	2.4865	0.3887	3.3304	1.9933	-3.8184	-4.2044	-2.0761	-6.3475	7.6235	3.4991
1511	AllEnvAE	SHDW_11BD_12BD_12CH_13EP4_13EP5_14CH_14EP4_14EP5	1D	5	1913609_1ds_13103	IWB45439	1D	10	IWA1788	IWB44341	5.7908	3.1086	2.6821	1.0136	1.0136	0	-0.7022	1.1849	-9.3619	-0.7282	7.0389	1.7593	-9.4732	-4.0912	-3.2014	-0.5948	9.2905	5.5132	-5.1059	4.4915	0.7865	0.3827	8.5113	-6.7757	-7.8037	-2.5686	11.7069	11.2201	-7.7535	4.7168	-2.9618	-11.2387	-3.1213
1616	AllEnvAE	SHDW_11BD_12BD_12CH_13EP4_13EP5_14CH_14EP4_14EP5	1A	40	3871937_1al_2041	IWB30957	5D	20	4522185_5dl_458	IWB22695	5.6414	3.0132	2.6282	1.907	0.9069	1.0002	-5.6312	-1.8547	-5.3181	-5.5051	7.2372	4.1556	-1.3394	1.6511	0.3778	-1.9515	-4.6257	3.6019	5.4367	-4.0895	-1.655	2.0295	0.4737	0.3959	-6.1932	-0.9069	2.0267	2.9039	-2.7424	2.5445	8.0996	0.4306	-12.356
1546	AllEnvAE	SHDW_11BD_12BD_12CH_13EP4_13EP5_14CH_14EP4_14EP5	3B	15	10604498_3b_1837	10722612_3b_276	3D	115	IWB29724	IWB8827	6.043	2.9446	3.0984	1.7095	0.9443	0.7652	-0.9013	6.4586	-5.2001	-2.2993	-2.0982	-3.3751	6.329	0.3127	-1.0023	2.795	-0.6619	-1.6499	-2.1119	0.4203	-1.8196	-4.1563	-2.607	2.3979	9.5265	-4.0164	-4.378	6.2528	5.8075	4.3176	-0.5526	-6.8806	-0.5503
1660	AllEnvAE	SHDW_11BD_12BD_12CH_13EP4_13EP5_14CH_14EP4_14EP5	6B	15	4256670_6bl_4215	IWB13413	6D	60	3315505_6dl_2060	1667145_6dl_2783	5.4143	2.936	2.4783	1.6717	0.8147	0.857	-7.0649	-5.0439	4.9193	-0.2915	-1.5537	7.9107	1.3522	2.2003	-3.2978	-0.7964	-5.5239	-2.0216	-4.2821	3.9746	-9.1402	1.8408	6.9202	-1.9808	4.689	2.2591	-4.5585	-7.4515	-1.2382	-1.2244	-2.0877	8.2166	6.0846
1686	AllEnvAE	SHDW_11BD_12BD_12CH_13EP4_13EP5_14CH_14EP4_14EP5	6A	115	5830501_6al_7505	IWA7572	7A	5	IWB10682	4552254_7al_1912	5.5178	2.905	2.6128	1.4058	0.8621	0.5437	-0.0134	1.7467	-4.9494	-3.4372	-1.3119	7.8574	0.2292	-2.5096	1.321	2.033	-4.182	2.5745	-4.5101	5.0967	-6.9293	-2.0653	-4.5791	2.6663	7.7463	0.8273	-2.707	5.7389	-0.6493	6.0319	-0.1221	-2.9101	-6.2095
1733	AllEnvAE	SHDW_11BD_12BD_12CH_13EP4_13EP5_14CH_14EP4_14EP5	5B	45	IWB36196	IWB13279	7D	190	IWB15318	RPM1	7.1074	2.8892	4.2183	2.3099	0.8622	1.4477	2.8248	6.2495	4.9815	2.0728	5.3738	-6.3066	-1.1705	-1.4253	0.1501	-0.5707	1.8763	-1.8158	-0.0388	-1.2203	3.6731	-0.4884	-1.6832	4.1151	-2.5418	-2.8298	-3.0076	-9.6606	7.2419	-2.0917	-5.3113	6.2828	9.3762
1699	AllEnvAE	SHDW_11BD_12BD_12CH_13EP4_13EP5_14CH_14EP4_14EP5	4B	115	IWB55790	IWB9483	7B	90	IWB29268	6680752_7bl_3474	5.7029	2.886	2.8169	1.895	0.8792	1.0158	-4.5836	0.3042	-4.9608	-2.7287	-3.8507	1.1324	-0.1152	2.0808	-3.1762	2.9794	3.6782	-3.9158	5.9091	-3.8362	0.6812	-0.4862	3.9976	1.8657	-4.2152	4.95	0.0805	-1.1316	5.9998	4.665	-1.6042	-1.2645	-11.695
1612	AllEnvAE	SHDW_11BD_12BD_12CH_13EP4_13EP5_14CH_14EP4_14EP5	1B	70	3759548_1bl_534	3920638_1bl_6725	5D	5	IWA3429	4582300_5dl_15630	5.5725	2.8552	2.7173	1.5926	0.9661	0.6265	2.395	0.5836	-5.1979	-2.0164	-0.3644	0.3669	-3.4179	-1.1021	-1.2949	2.9673	4.8615	2.1541	-1.527	1.9969	7.9487	0.0302	-3.1007	-2.94	-4.5622	-0.4802	-8.7123	3.3746	5.5025	4.7338	-2.9123	-0.5311	-0.975
1601	AllEnvAE	SHDW_11BD_12BD_12CH_13EP4_13EP5_14CH_14EP4_14EP5	4A	20	7065518_4al_555	7156590_4al_1969	5B	90	10871607_5bl_774	10788912_5bl_2044	6.4077	2.8323	3.5754	2.1294	0.7936	1.3358	2.3458	2.9227	4.7853	-4.9077	-2.4767	-0.5026	4.4864	-0.7156	-1.9555	2.2177	3.854	-1.5136	2.3785	-4.5373	5.3426	-1.851	2.4853	-0.4595	-1.845	0.4706	-8.9935	-1.2829	-0.8857	-5.2556	-0.4939	2.7681	13.6729
1569	AllEnvAE	SHDW_11BD_12BD_12CH_13EP4_13EP5_14CH_14EP4_14EP5	2A	160	6382018_2al_8250	6413850_2al_542	4B	100	IWB32997	7020900_4bl_2127	6.6389	2.8303	3.8086	2.0724	0.9134	1.159	-0.6628	-2.929	5.1265	0.661	-0.2989	4.0283	4.9154	-0.2317	0.5082	-4.9005	-4.6818	-1.6711	-3.8492	-1.2715	-1.3074	1.8665	-4.0703	3.0824	7.2207	-3.1999	9.2133	-8.0713	-3.7408	-4.9325	0.632	6.5992	3.5
1664	AllEnvAE	SHDW_11BD_12BD_12CH_13EP4_13EP5_14CH_14EP4_14EP5	5D	20	4522185_5dl_458	IWB22695	6D	110	IWB59264	IWB61787	5.8242	2.8005	3.0237	1.6724	0.9005	0.7719	-0.5666	1.9427	-5.0818	4.347	4.453	-5.2111	-0.9431	1.6029	-0.6526	0.5062	-4.1023	-1.8949	-0.6022	6.7299	-4.7002	-3.0916	-2.5248	2.5094	3.5745	-0.6306	-2.6442	10.1854	-6.7453	3.5737	-0.9399	-3.1257	0.3266
1538	AllEnvAE	SHDW_11BD_12BD_12CH_13EP4_13EP5_14CH_14EP4_14EP5	3A	75	IWB8470	4328257_3al_136	3B	75	10764714_3b_3097	10554637_3b_7911	6.05	2.7988	3.2512	1.7817	0.9136	0.8682	-0.6222	1.736	-5.0736	5.2202	4.1614	2.0096	0.4693	-1.0571	-1.5691	1.3653	-10.5994	-2.8482	4.581	2.5602	4.6733	-1.6694	-2.3351	1.8495	-6.8114	6.7512	-4.561	9.0508	-2.6934	1.0216	-2.0111	-6.1625	-1.3956
1657	AllEnvAE	SHDW_11BD_12BD_12CH_13EP4_13EP5_14CH_14EP4_14EP5	4D	0	IWB15038	IWB61488	6D	40	3320976_6dl_12653	3254512_6dl_131	6.106	2.7886	3.3174	1.5772	0.9462	0.631	-1.4777	-6.6389	-5.1458	2.9289	2.8153	3.6531	2.4517	2.9248	0.3859	-9.2593	-5.9004	-1.0436	-4.9001	6.5708	-5.136	3.8938	6.0085	-1.6676	-3.7259	-0.8106	-8.0875	1.1068	-0.4578	7.2671	-0.3846	-2.2585	3.6251
1661	AllEnvAE	SHDW_11BD_12BD_12CH_13EP4_13EP5_14CH_14EP4_14EP5	4A	0	7156920_4al_5391	7170148_4al_6104	6D	70	3325327_6dl_5670	IWA1384	5.2578	2.7356	2.5222	1.3853	0.8818	0.5034	4.5013	-2.2131	-4.9395	-0.619	4.8041	-2.6516	2.409	-2.5443	0.4552	-0.3416	-1.5118	-0.3807	-0.7113	2.3201	-5.9128	-0.6804	2.6645	1.0251	1.6756	-4.2032	-0.2884	1.6008	2.0087	5.0695	2.3763	-7.4557	0.8919
1599	AllEnvAE	SHDW_11BD_12BD_12CH_13EP4_13EP5_14CH_14EP4_14EP5	3A	0	3335448_3as_4124	IWB60032	5B	75	IWB26282	10847826_5bl_4955	5.6589	2.7205	2.9385	1.3639	0.9321	0.4318	-1.3233	0.7713	-5.1569	0.2924	-0.3691	-4.0223	7.2816	1.9983	3.5849	-0.3136	-8.4523	-0.771	2.2904	-2.063	5.4411	0.3581	3.3664	1.5945	-10.2165	2.1075	-3.6769	4.1712	-3.3908	4.0149	-7.7279	3.3133	1.1887
1565	AllEnvAE	SHDW_11BD_12BD_12CH_13EP4_13EP5_14CH_14EP4_14EP5	1D	40	IWB10598	1887794_1ds_1527	4B	75	6993303_4bl_3732	IWB45457	5.0757	2.6733	2.4023	1.6688	0.8946	0.7742	-0.3747	-1.4047	5.0082	2.6348	2.8778	6.3106	-8.0925	-3.5246	6.8522	-11.3894	4.3311	1.3484	-2.0209	-0.9493	0.1919	-0.8412	-5.3727	4.993	2.6508	4.9984	-4.9365	-6.9806	4.5766	-2.6421	-2.1383	1.3511	5.7714
1638	AllEnvAE	SHDW_11BD_12BD_12CH_13EP4_13EP5_14CH_14EP4_14EP5	3A	0	3335448_3as_4124	IWB60032	6B	0	IWB38972	IWB29373	5.3816	2.6646	2.717	2.1629	0.8584	1.3045	0.1198	-6.4067	5.1565	-0.4662	-1.9698	-5.7361	6.7482	1.8189	2.4091	0.9027	-3.7068	3.8427	0.6943	5.8606	-5.5969	0.1432	-1.2725	-0.8752	-2.7962	-2.2753	-4.4227	-7.1548	-2.2609	-2.4502	-1.3207	4.6904	15.1942
1553	AllEnvAE	SHDW_11BD_12BD_12CH_13EP4_13EP5_14CH_14EP4_14EP5	4A	10	IWB2521	IWA5196	4A	20	7065518_4al_555	7156590_4al_1969	5.0769	2.6323	2.4446	0.277	0.277	0	9.4559	-6.8959	-12.4169	-1.8524	2.7963	-7.287	15.9072	-5.3544	-16.1898	-2.9726	14.9526	-2.9794	-4.969	7.0471	-10.6338	4.556	12.9448	4.7369	-10.7026	5.7675	-5.0565	21.1776	-17.058	5.7143	8.9198	-2.0857	-17.379
1678	AllEnvAE	SHDW_11BD_12BD_12CH_13EP4_13EP5_14CH_14EP4_14EP5	5D	0	IWB62829	4606132_5dl_1065	7A	105	IWB58036	IWB8642	5.5688	2.6296	2.9392	2.3822	0.8898	1.4924	0.2827	-1.2655	-5.0469	3.2861	-1.3809	0.3188	6.1674	-1.1982	-2.7399	-1.3214	-3.1319	-0.7168	2.4684	0.1073	-3.2568	1.4644	-2.6145	1.9244	0.6235	2.7779	-1.4371	4.0387	0.0691	1.6004	7.7136	1.0321	-15.7947
1579	AllEnvAE	SHDW_11BD_12BD_12CH_13EP4_13EP5_14CH_14EP4_14EP5	1D	45	IWB15740	2263785_1dl_1257	4D	40	14462345_4dl_v2_3077	IWB28897	6.9836	2.5925	4.3911	2.2543	0.7037	1.5506	-2.3325	1.9534	-4.4535	1.0392	3.5771	7.2525	-5.9694	-2.5111	8.4424	-10.0087	-1.822	3.5434	0.1897	1.7105	-0.0695	1.2242	-0.3905	-4.0464	-2.1613	2.469	-5.3397	10.2385	4.164	1.4643	4.3197	-5.6622	-11.6536
1594	AllEnvAE	SHDW_11BD_12BD_12CH_13EP4_13EP5_14CH_14EP4_14EP5	4D	35	14462345_4dl_v2_3077	IWB28897	5A	190	1138783_5al_856	2804987_5al_5611	6.4778	2.571	3.9067	1.5853	0.7865	0.7988	0.367	0.4793	4.7114	3.9484	0.855	4.0232	0.4175	1.9439	0.7153	-6.3127	-5.5907	-0.4894	0.1434	8.8935	-3.801	-1.3759	3.6468	-2.9504	-4.067	-4.2794	4.9537	2.5388	7.0526	-6.3741	0.2793	2.4248	-6.5957
1608	AllEnvAE	SHDW_11BD_12BD_12CH_13EP4_13EP5_14CH_14EP4_14EP5	2A	85	6346851_2al_10150	6328568_2al_5778	5B	150	10848805_5bl_3948	IWB53784	6.0771	2.564	3.5132	2.0327	0.8043	1.2284	-2.268	-2.6438	4.8269	1.7638	-0.0253	1.0274	5.8945	0.1156	8.2508	-3.3892	-13.6377	-0.1446	1.7723	0.4817	-6.9594	4.3604	0.2801	2.1407	-1.9311	-3.296	-3.8276	-5.6079	4.5001	-5.5808	-3.6565	6.9183	10.5504
1700	AllEnvAE	SHDW_11BD_12BD_12CH_13EP4_13EP5_14CH_14EP4_14EP5	5D	0	IWB62829	4606132_5dl_1065	7B	90	IWB29268	6680752_7bl_3474	5.4626	2.5454	2.9172	1.6493	0.7722	0.8771	-0.6483	0.0792	-4.6539	3.2567	-1.5184	1.1948	6.4095	-0.8462	-1.539	-1.1727	-5.7848	-3.6764	6.0374	-3.3866	1.2858	-0.3531	4.3153	1.4471	-5.6695	-4.4279	-3.2458	8.0573	4.4445	2.281	2.4297	-1.1015	-8.4372
1696	AllEnvAE	SHDW_11BD_12BD_12CH_13EP4_13EP5_14CH_14EP4_14EP5	4A	10	IWB8782	3880978_7ds_21557	7B	60	7950984_2bl_656	6682374_7bl_2995	5.2964	2.5417	2.7546	1.5322	0.8117	0.7205	0.9354	0.3684	-4.8098	-2.5936	7.1432	0.4734	2.5954	-3.0721	0.0019	1.6638	-6.212	2.2679	-1.0695	-3.6238	-4.5011	1.1213	0.6441	3.7779	1.3832	4.5823	-4.8426	8.345	-3.8271	-1.1211	3.8278	-3.2793	-3.685
1631	AllEnvAE	SHDW_11BD_12BD_12CH_13EP4_13EP5_14CH_14EP4_14EP5	4A	0	IWB70443	IWA4232	6A	100	IWB35971	5833886_6al_7085	5.3325	2.3943	2.9382	1.647	0.7967	0.8503	5.7426	-4.8848	-4.8095	-3.0747	-0.2678	2.9642	-0.7677	-3.4894	-0.6684	1.9566	3.3472	-1.0838	0.1256	9.5171	-3.3797	2.0823	-1.3275	-0.8719	-5.0619	-1.3408	-3.812	11.451	2.1891	-1.5436	-3.065	-5.2795	1.4009
1598	AllEnvAE	SHDW_11BD_12BD_12CH_13EP4_13EP5_14CH_14EP4_14EP5	4A	0	7156920_4al_5391	7170148_4al_6104	5B	25	2257460_5bs_8332	131994_5bs_828	5.4038	2.2273	3.1765	2.4259	0.7679	1.658	3.4808	3.7463	4.6506	-0.7652	5.332	-2.4535	2.5937	-1.7006	0.8429	0.1597	-4.009	2.3018	3.5193	-6.8684	-2.4609	1.1139	1.6735	-0.8881	1.6089	-1.2659	-4.9358	1.0761	2.3078	-4.2867	-3.3697	-6.2327	16.707
1623	AllEnvAE	SHDW_11BD_12BD_12CH_13EP4_13EP5_14CH_14EP4_14EP5	1B	80	3837621_1bl_4305	3827607_1bl_1840	6A	30	IWB13344	IWB6666	5.2703	2.1504	3.1199	1.7716	0.7536	1.0181	1.1303	-3.1373	4.5588	0.7119	1.2155	2.9865	-2.1203	-0.9303	-1.2079	-2.1834	1.5279	-3.1536	-6.9898	2.5985	3.6485	1.1961	0.4808	-5.3979	7.6174	1.7082	0.1661	4.2641	7.1068	-5.0118	-2.6786	4.7946	-10.3494
1691	AllEnvAE	SHDW_11BD_12BD_12CH_13EP4_13EP5_14CH_14EP4_14EP5	6B	50	IWB10245	5832772_6al_255	7B	40	3158294_7bs_1888	3154059_7bs_1091	5.3943	1.9941	3.4001	2.1638	0.6781	1.4857	-0.2373	2.4535	4.3618	0.0214	-1.7939	-1.7445	1.4889	0.5441	2.1703	0.5478	-1.234	2.696	1.1059	-3.6526	-7.45	-2.4322	-1.236	5.3363	5.6327	-2.7427	-1.4641	-3.5872	-2.9602	-2.3507	-8.0926	8.859	12.3385
1571	AllEnvAE	SHDW_11BD_12BD_12CH_13EP4_13EP5_14CH_14EP4_14EP5	2D	90	5383026_2ds_1396	IWA1712	4B	110	IWB55790	IWB9483	6.354	1.9856	4.3684	1.3674	0.6088	0.7585	0.3752	-3.6327	4.1637	-6.3353	2.8404	3.0983	3.4306	2.2471	0.0994	1.9098	-7.2902	-3.469	-5.2419	2.1338	1.3859	2.5435	-3.8532	3.8009	2.7	-1.6331	-4.3604	10.1784	-1.4047	-6.5732	1.5558	1.3882	0.849
1673	AllEnvAE	SHDW_11BD_12BD_12CH_13EP4_13EP5_14CH_14EP4_14EP5	4A	10	IWB8782	3880978_7ds_21557	7A	80	IWA7187	IWB48426	5.0906	1.9446	3.146	1.6025	0.6493	0.9532	1.114	-0.9562	4.2919	-2.8915	7.6108	0.368	1.7968	-2.9542	0.1478	1.8029	-5.8807	3.4353	-3.4681	-6.6214	0.5616	2.6693	-0.5725	1.6706	2.3252	-1.2741	1.237	-1.983	12.3404	-3.7979	-5.555	2.5632	-3.5306
1681	AllEnvAE	SHDW_11BD_12BD_12CH_13EP4_13EP5_14CH_14EP4_14EP5	4B	105	IWB67498	IWB55438	7A	0	6732633_7bl_10	IWB49784	5.4597	1.8083	3.6514	1.5338	0.5895	0.9442	-3.7154	1.169	-4.1823	-2.8123	-1.8603	-1.1426	-0.3973	1.9996	-3.8857	4.3129	3.7857	3.5082	-3.953	2.5578	-7.7291	-0.0604	-2.1593	-0.0013	7.8372	0.8306	-6.4912	5.563	0.8022	6.5184	0.7495	-9.5098	1.5373
1637	AllEnvAE	SHDW_11BD_12BD_12CH_13EP4_13EP5_14CH_14EP4_14EP5	2B	60	IWB22828	5159815_2bs_6646	6B	0	IWB38972	IWB29373	5.8232	1.7034	4.1199	2.0596	0.5202	1.5394	-3.1553	-6.6132	3.8815	-6.6027	-5.2144	-3.3366	-2.4628	2.4825	-1.2832	7.3795	9.0376	4.2915	0.2941	5.7905	-4.2435	0.4962	-0.5208	-1.4923	-4.6158	-4.5563	5.0376	-9.9787	-2.8185	-1.6605	-4.9675	7.3749	11.569
1677	AllEnvAE	SHDW_11BD_12BD_12CH_13EP4_13EP5_14CH_14EP4_14EP5	1B	145	3915581_1bl_881	IWB44710	7A	105	IWB58036	IWB8642	5.8635	1.4807	4.3828	1.1214	0.4412	0.6802	-1.2994	-1.0245	3.5175	3.1525	-7.6035	0.9102	-2.8503	1.701	-0.3501	-1.709	6.749	-0.8143	2.8855	-0.2648	-3.0245	1.4399	-3.0973	1.8812	0.9942	-5.2086	-2.7918	6.5334	0.1771	-7.1984	2.5643	1.7956	4.1285
1559	AllEnvAE	SHDW_11BD_12BD_12CH_13EP4_13EP5_14CH_14EP4_14EP5	3D	60	IWB32805	6891326_3dl_1209	4A	10	IWB8782	3880978_7ds_21557	5.116	1.418	3.698	2.1171	0.448	1.6692	1.1116	0.8779	3.6024	-4.965	0.7834	-0.8744	1.8582	2.192	-0.1288	0.3618	0.7727	-2.2133	7.3668	0.4665	2.0771	-2.486	0.6385	2.0514	-7.901	-6.2434	0.6227	-5.6155	4.2745	-2.7087	-6.5239	0.4461	15.7482
1641	AllEnvAE	SHDW_11BD_12BD_12CH_13EP4_13EP5_14CH_14EP4_14EP5	4D	5	IWB30733	2280021_4ds_778	6B	15	4256670_6bl_4215	IWB13413	7.1335	0.6528	6.4807	1.6036	0.2029	1.4007	0.8172	-6.2365	2.3759	1.6641	13.4907	3.9275	1.5776	0.0584	0.4444	-9.9837	-11.1791	0.2122	-0.6239	8.2801	2.1029	1.6869	-3.6295	-1.1266	-6.9021	1.2129	2.5076	12.9216	1.3256	-6.5206	2.4213	-3.3942	-10.4743
1455	AllEnvAE	SHGW_11BD_12BD_12CH_13EP4_14CH_14EP4_14EP5	3B	10	IWB60928	10770056_3b_4305	7A	15	7099598_4al_2268	4233079_7as_7152	12.2802	10.0541	2.2261	4.8988	3.7088	1.1901	-1.5371	-4.014	7.8976	-0.5471	0.9089	-0.8005	4.4037	-1.3451	2.3493	-4.9692	1.3096	-3.5364	-1.0835	-0.7978	1.0697	2.782	0.2563	1.4653	-1.206	-1.061	-1.4071	-4.3516	-3.4401	10.0006
1379	AllEnvAE	SHGW_11BD_12BD_12CH_13EP4_14CH_14EP4_14EP5	2B	140	IWB23010	8091350_2bl_6123	4D	0	IWB15038	IWB61488	12.4491	9.2112	3.2379	4.291	3.5008	0.7902	-4.2459	0.3583	-7.7453	-0.4017	1.3784	3.2721	-1.8126	5.4556	0.6462	-8.5381	2.1099	2.1041	1.1928	6.1042	0.1788	-3.658	-8.0318	-2.9302	-2.6715	1.8596	-5.0059	3.0597	5.516	0.1722
1383	AllEnvAE	SHGW_11BD_12BD_12CH_13EP4_14CH_14EP4_14EP5	4B	15	IWB6422	IWB49195	4D	15	2298011_4ds_5609	2314131_4ds_1883	9.8225	8.3356	1.4869	4.0729	3.3325	0.7403	0.4772	-0.7219	7.5561	0.723	1.7079	-4.5988	-1.4617	-0.2091	0.4318	3.4069	7.3953	0.3991	-2.787	3.5908	0.1857	-1.32	-7.4639	-1.497	1.4741	-1.704	1.0967	-4.0389	-2.4464	7.1155
1384	AllEnvAE	SHGW_11BD_12BD_12CH_13EP4_14CH_14EP4_14EP5	3D	0	3395457_7dl_548	IWB52937	4D	30	14307148_4dl_v2_1144	14462345_4dl_v2_3077	10.3623	8.2977	2.0646	3.7049	3.3021	0.4028	-1.5828	-0.8396	-7.3597	0.8393	-3.4179	0.9808	-4.5623	1.8222	1.6763	2.6616	3.1872	2.476	1.4586	5.3299	1.3725	-3.5765	-10.2478	-3.4956	-1.0747	1.3628	-0.628	5.4542	0.9516	-2.5703
1414	AllEnvAE	SHGW_11BD_12BD_12CH_13EP4_14CH_14EP4_14EP5	4D	0	IWB15038	IWB61488	6A	5	4427795_6as_12820	IWB11316	11.8308	8.1664	3.6644	5.5649	3.2174	2.3475	-1.4302	-0.7609	-7.2547	1.7514	1.8689	1.8577	5.2338	1.2239	-2.7432	-9.1924	-3.6086	-1.6753	2.6588	-0.6915	1.9265	0.5961	0.794	1.042	0.6828	5.6519	1.9173	5.0315	0.0628	-14.3883
1365	AllEnvAE	SHGW_11BD_12BD_12CH_13EP4_14CH_14EP4_14EP5	1A	130	3882773_1al_4725	IWB31275	4A	25	IWB49893	7170734_4al_4707	8.5006	7.6682	0.8324	3.3771	2.8573	0.5198	1.8219	0.4681	6.8817	-2.0094	-0.2413	-2.3374	1.8959	-1.9834	2.446	2.2295	-1.2824	-0.8093	2.7177	1.8785	-0.4198	-0.2226	-1.8623	0.8891	-1.8591	0.4874	-1.6944	-2.1713	-2.2176	6.566
1486	AllEnvAE	SHGW_11BD_12BD_12CH_13EP4_14CH_14EP4_14EP5	1A	75	IWB27332	IWB34331	7D	15	3933813_7ds_676	3856006_7ds_134	9.2214	7.1841	2.0374	3.558	2.9165	0.6415	-1.1347	1.7159	7.0177	-4.1912	2.8283	-0.0945	-1.1927	2.2053	-1.9733	2.4181	-2.2957	-0.0733	3.6056	-0.0679	-0.7861	-1.9594	1.5768	-0.8985	3.5649	-2.5323	2.6501	-2.1161	-5.2279	4.5598
1364	AllEnvAE	SHGW_11BD_12BD_12CH_13EP4_14CH_14EP4_14EP5	1B	5	3285535_1bs_1678	3426638_1bs_9201	4A	15	7133300_4al_963	7110982_4al_4033	12.2606	7.0055	5.2551	5.4999	2.7142	2.7858	-0.8907	0.7146	-6.7722	1.1259	-0.3431	1.2104	-7.3009	-0.939	1.1034	5.1432	-0.766	-2.8869	2.526	4.0338	-1.2479	0.0775	-1.7366	-0.5113	6.6966	-2.0875	1.0548	6.9069	3.0859	-15.1454
1417	AllEnvAE	SHGW_11BD_12BD_12CH_13EP4_14CH_14EP4_14EP5	6A	30	IWB13344	IWB6666	6A	70	IWB28195	IWB9169	8.5219	6.9468	1.5751	3.6483	2.5321	1.1162	-2.4854	-1.1954	6.5379	-4.2609	-4.9212	2.0949	1.8077	2.4546	-1.3651	4.19	-5.2794	-1.0322	1.38	2.0048	-1.6078	2.5675	1.967	1.3595	-2.6566	-0.2653	-1.4861	-2.5	-3.7095	9.258
1471	AllEnvAE	SHGW_11BD_12BD_12CH_13EP4_14CH_14EP4_14EP5	4D	20	14410083_4dl_v2_5128	14392943_4dl_v2_2003	7B	45	3138767_7bs_7628	IWB67149	7.6349	6.7858	0.8491	2.9376	2.6096	0.328	0.0301	4.055	6.5702	8.1781	0.2637	-2.2023	3.7831	-0.1272	-1.78	-8.1154	2.5334	1.2282	-4.3021	-6.1638	-3.8286	2.4115	8.1214	1.399	1.7501	-1.0036	0.1852	-2.9796	-2.0854	2.7343
1415	AllEnvAE	SHGW_11BD_12BD_12CH_13EP4_14CH_14EP4_14EP5	5A	20	1506586_5as_5504	1514513_5as_10557	6A	10	4354844_6as_593	4372909_6as_2574	8.6781	6.7361	1.942	3.4397	2.4893	0.9503	-0.6629	0.0933	6.4202	-5.0349	-3.6408	3.5296	-0.4181	-1.8793	-0.2327	7.6761	-2.7639	-2.0509	2.3878	0.0272	2.0628	-1.3188	1.6557	1.5851	-2.985	0.3892	-1.239	-4.0969	-2.0773	8.424
1476	AllEnvAE	SHGW_11BD_12BD_12CH_13EP4_14CH_14EP4_14EP5	2A	170	6401679_2al_1678	IWB7663	7B	105	6673271_7bl_4241	IWB42690	8.9039	6.7323	2.1716	3.9897	2.6366	1.3531	1.46	-0.0085	6.6856	-1.1125	-1.8302	1.594	2.8746	-2.5221	-0.7303	1.7264	-3.8046	4.2841	4.1554	0.0139	3.0377	-3.9118	-3.7746	2.3559	-2.271	-4.9042	-0.1736	-3.699	-1.8051	10.497
1363	AllEnvAE	SHGW_11BD_12BD_12CH_13EP4_14CH_14EP4_14EP5	2D	65	5378379_2ds_767	IWB32012	3D	125	IWA6485	6947145_3dl_1605	10.1709	6.4388	3.7321	3.3876	2.233	1.1546	2.7156	2.923	6.2386	-1.4893	-3.0404	2.4705	2.1633	-3.0259	-1.4988	4.4206	-0.6125	-1.2491	3.0132	-2.0928	-2.7016	-0.2789	3.9216	1.2314	-0.552	3.0086	-1.9548	-5.9704	-4.315	8.5524
1465	AllEnvAE	SHGW_11BD_12BD_12CH_13EP4_14CH_14EP4_14EP5	1A	20	3904015_1al_2374	3953360_1al_2951	7B	5	IWB1438	IWB36522	9.4283	6.418	3.0104	3.7949	2.5627	1.2323	-3.1538	0.2623	-6.5679	-5.4875	3.2802	-1.3051	-2.6508	2.0498	0.6981	3.4153	1.5179	1.5298	-4.8166	-1.0759	0.2696	3.6055	-1.0303	-6.1409	0.9171	3.8194	1.1765	5.2047	2.5829	-7.5598
1434	AllEnvAE	SHGW_11BD_12BD_12CH_13EP4_14CH_14EP4_14EP5	1B	75	3828095_1bl_4813	3894179_1bl_353	6B	50	IWB10245	5832772_6al_255	8.3759	6.3782	1.9977	3.5057	2.5611	0.9446	2.4133	0.574	-6.4796	-0.2529	1.3239	0.7182	-4.2315	-1.7462	1.7172	2.4714	-1.3962	0.1732	-0.6993	-0.8774	-0.5579	0.8366	2.521	-2.1097	1.8236	0.9699	0.1647	5.0098	2.4304	-8.2886
1376	AllEnvAE	SHGW_11BD_12BD_12CH_13EP4_14CH_14EP4_14EP5	2B	110	8042513_2bl_9079	7988440_2bl_2063	4B	100	IWB32997	7020900_4bl_2127	8.4752	6.377	2.0983	3.2626	2.4753	0.7873	-0.9485	-1.319	-6.5776	0.3873	1.3582	2.3252	-1.2285	5.2582	-1.2343	-6.8661	-3.6676	-1.9476	-0.5073	0.0438	-1.1935	1.4775	5.7947	-2.1261	3.598	-0.3553	1.1224	4.6658	1.8558	-8.7605
1456	AllEnvAE	SHGW_11BD_12BD_12CH_13EP4_14CH_14EP4_14EP5	2A	90	IWB20877	IWB34603	7A	70	IWB39758	4173707_7as_5352	9.6787	6.3087	3.37	3.8408	2.4302	1.4106	-2.4119	-4.2346	6.3724	-0.1258	-1.4281	1.3812	5.8703	4.9594	-1.4306	-9.2265	-5.029	-0.6447	2.5082	-0.2361	3.9857	2.0438	-2.628	0.0417	1.5924	-0.9267	0.9285	-5.1641	-6.2667	9.795
1473	AllEnvAE	SHGW_11BD_12BD_12CH_13EP4_14CH_14EP4_14EP5	3A	135	4440800_3al_1066	4449335_3al_844	7B	60	7950984_2bl_656	6682374_7bl_2995	9.0219	6.2845	2.7373	3.314	2.1643	1.1498	-2.7366	1.9941	-5.9382	-4.0308	3.23	-2.4408	0.3264	1.2245	1.5672	0.1236	1.0838	-0.369	-2.0652	-4.0628	-1.8874	1.3059	5.9948	-3.6237	2.4615	1.2082	2.9594	4.731	1.1224	-8.8588
1436	AllEnvAE	SHGW_11BD_12BD_12CH_13EP4_14CH_14EP4_14EP5	4A	10	IWB2521	IWA5196	6D	0	2094128_6ds_1507	2067668_6ds_15892	8.5068	6.255	2.2518	3.2566	2.3408	0.9158	3.6036	-1.8071	-6.7828	-0.6655	-1.7149	0.0202	2.527	-4.9488	-1.0511	5.833	-0.3586	0.3012	1.3369	1.9625	3.0673	-0.9558	-5.3533	-0.0118	-5.8803	3.8365	4.1455	2.8555	2.5425	-7.4879
1374	AllEnvAE	SHGW_11BD_12BD_12CH_13EP4_14CH_14EP4_14EP5	3B	5	10435017_3b_750	10695257_3b_2102	4B	80	6975707_4bl_1851	IWB50363	8.8274	6.2218	2.6056	3.6726	2.4576	1.215	-0.7661	-5.1613	6.3759	0.4407	-1.079	1.1934	4.0318	0.1728	2.0606	-6.8203	0.4938	-0.53	0.9785	0.4453	1.5913	2.6658	-5.6447	3.3673	-1.9829	-6.0356	2.0213	-3.254	-2.4792	8.3631
1490	AllEnvAE	SHGW_11BD_12BD_12CH_13EP4_14CH_14EP4_14EP5	7A	5	IWB10682	4552254_7al_1912	7D	70	IWB52359	3945987_7ds_6173	8.5753	6.1976	2.3777	3.6823	2.4596	1.2227	0.1738	2.426	6.3637	0.9373	-4.5242	2.1703	-3.3642	-1.2839	1.3944	4.6703	0.0853	0.451	-1.9766	-0.0283	1.3022	-4.1378	4.3041	2.7574	2.5076	-3.7135	-3.4057	-1.6777	-5.0312	8.5632
1403	AllEnvAE	SHGW_11BD_12BD_12CH_13EP4_14CH_14EP4_14EP5	4D	10	2305880_4ds_1018	2291802_4ds_4808	5B	100	10825932_5bl_698	10797866_5bl_5612	8.9308	6.1522	2.7786	2.9796	2.4465	0.5332	-0.1618	4.4091	6.3275	7.2676	-1.1446	-1.2575	4.0958	-0.7115	-2.1203	-6.1295	0.9369	1.839	-7.132	1.3131	-1.6875	-0.9894	5.7198	4.3948	1.718	-0.5876	-0.1818	-6.226	0.2768	0.6059
1447	AllEnvAE	SHGW_11BD_12BD_12CH_13EP4_14CH_14EP4_14EP5	1D	40	IWB10598	1887794_1ds_1527	6D	105	IWA1924	2212771_6dl_1193	9.6683	6.1484	3.5199	3.3741	2.4708	0.9033	0.1466	-0.7542	6.3519	2.9223	2.2364	2.4634	-3.2064	4.5179	-4.5592	-4.3745	-0.8851	1.3668	-0.2135	-1.6508	-1.3203	0.1872	2.5157	4.9387	2.6876	0.4364	-1.3118	-6.344	-4.0199	3.6129
1360	AllEnvAE	SHGW_11BD_12BD_12CH_13EP4_14CH_14EP4_14EP5	2B	85	IWB6075	5164212_2bs_2439	3D	115	IWB29724	IWB8827	7.6798	6.1379	1.5419	3.1357	2.2171	0.9187	0.7213	4.3314	6.1658	0.6395	-0.7357	-0.5457	-3.5022	4.619	0.7983	-1.2732	1.732	-3.323	-0.0989	-3.1617	-2.6049	-1.4798	8.9364	2.7969	-1.9037	-3.8215	-3.9475	-0.4764	-0.8411	8.1933
1395	AllEnvAE	SHGW_11BD_12BD_12CH_13EP4_14CH_14EP4_14EP5	2B	140	IWB23010	8091350_2bl_6123	5A	160	4541388_5dl_2248	IWB11676	7.7449	6.1162	1.6287	2.7627	2.0733	0.6895	-3.7226	4.0216	-5.9078	0.0325	1.7569	3.2943	-0.8129	5.2825	-0.1189	-9.4344	-0.6072	-0.5291	-1.2126	-2.6236	-2.6908	1.1043	6.559	0.1908	-0.1712	3.6946	1.2895	3.3584	-0.8998	-7.4624
1404	AllEnvAE	SHGW_11BD_12BD_12CH_13EP4_14CH_14EP4_14EP5	2B	15	IWB29097	5244119_2bs_5970	5B	115	10922699_5bl_529	IWB62049	8.6642	6.0665	2.5977	3.0002	2.3913	0.6089	-4.2439	1.9506	-6.2015	0.0799	0.5615	2.4968	3.7654	-1.0121	0.872	-6.7635	0.0897	1.9684	-4.6401	2.02	-1.6787	0.9378	1.303	-4.2655	0.0232	-0.8056	0.7211	5.9	1.8025	-3.3757
1453	AllEnvAE	SHGW_11BD_12BD_12CH_13EP4_14CH_14EP4_14EP5	6D	40	3320976_6dl_12653	3254512_6dl_131	7A	5	4253490_7as_4752	4228882_7as_3132	7.22	5.9329	1.2871	2.5306	2.1105	0.42	-5.0884	-4.8076	6.2168	-0.8017	-1.8972	4.2375	-0.8032	4.6108	-0.2328	-5.1133	-0.8388	-4.5898	-1.046	-1.6767	2.448	3.2203	2.4831	1.6803	4.3098	-4.266	-1.1647	-1.3476	-1.5698	2.3579
1416	AllEnvAE	SHGW_11BD_12BD_12CH_13EP4_14CH_14EP4_14EP5	3B	95	10337183_3b_613	10562713_3b_11505	6A	15	IWB11242	4427440_6as_2573	7.6252	5.9012	1.724	3.4122	2.2701	1.1421	2.2718	0.4134	-6.1274	-0.1884	2.8186	-0.7897	1.8509	-1.3013	0.2434	-2.6335	-1.6346	-2.3842	0.2519	-0.8463	1.8717	-3.1483	5.8899	-0.3154	-0.1722	5.5573	1.3532	2.373	0.5962	-9.3921
1370	AllEnvAE	SHGW_11BD_12BD_12CH_13EP4_14CH_14EP4_14EP5	1B	110	3863946_1bl_1046	IWB22011	4A	5	7122024_4al_12134	7171924_4al_271	7.6156	5.7434	1.8722	2.7437	2.3313	0.4124	2.5231	0.6275	-6.2005	3.2355	-1.0193	0.0424	-2.6447	-2.2811	-0.5251	3.1924	-1.8841	1.4039	1.6905	0.6729	0.1807	-0.5075	-1.5563	2.2184	-1.6561	-1.72	-2.4655	4.7169	1.6443	-2.7379
1380	AllEnvAE	SHGW_11BD_12BD_12CH_13EP4_14CH_14EP4_14EP5	3A	0	3335448_3as_4124	IWB60032	4D	0	IWB15038	IWB61488	6.3947	5.7347	0.6599	2.5225	2.3259	0.1966	-1.5269	-1.5701	-6.1882	-1.1781	-1.2535	0.0203	2.9565	0.9435	-0.8105	-0.6781	1.4813	1.6933	1.8096	5.2211	1.2657	-2.6249	-8.846	-2.1437	-1.6104	0.852	0.1849	2.3695	2.3737	-2.0258
1491	AllEnvAE	SHGW_11BD_12BD_12CH_13EP4_14CH_14EP4_14EP5	7A	105	IWB58036	IWB8642	7D	100	3891967_7ds_1529	IWB15638	7.3582	5.6617	1.6964	3.1119	2.2546	0.8573	-1.5999	-0.6944	6.293	-4.4073	4.2335	2.5013	-2.1399	-0.1667	1.42	-1.441	2.9169	2.6544	-1.3376	-6.4558	2.696	-1.5679	1.094	-4.6293	1.777	-2.1974	2.7794	-2.0725	-3.0327	7.3754
1500	AllEnvAE	SHGW_11BD_12BD_12CH_13EP4_14CH_14EP4_14EP5	4A	25	IWB49893	7170734_4al_4707	7D	165	IWB32841	3331431_7dl_1347	9.7251	5.6595	4.0656	3.0694	2.1555	0.9139	0.8307	-1.3098	-5.9991	-1.3561	-1.1634	2.5638	1.7404	-0.4693	-0.3502	-0.9653	1.2811	3.7545	2.6893	-0.3847	1.0689	0.2463	-8.6553	-1.9302	1.8196	0.226	-3.7614	7.3455	1.5558	-5.2552
1497	AllEnvAE	SHGW_11BD_12BD_12CH_13EP4_14CH_14EP4_14EP5	6D	40	3320976_6dl_12653	3254512_6dl_131	7D	145	3395678_7dl_6495	3348362_7dl_2767	6.9984	5.5355	1.4629	2.7789	2.1642	0.6147	-4.284	2.6264	-5.9942	-0.7607	-1.2467	4.4253	-0.4626	4.209	-0.7029	-5.4613	5.8026	-0.3067	-4.1016	-2.3263	-1.7015	-3.2078	5.8414	-2.8549	1.0334	2.7002	-1.1605	2.8654	3.4438	-6.0273
1413	AllEnvAE	SHGW_11BD_12BD_12CH_13EP4_14CH_14EP4_14EP5	2B	105	8086813_2bl_1220	IWA6317	6A	5	4427795_6as_12820	IWB11316	6.8542	5.4985	1.3557	2.8034	2.1072	0.6962	-1.2405	0.3763	-5.9131	0.435	1.5779	1.4308	-0.9315	5.2011	-0.2187	-7.4945	-3.6017	-1.9379	1.9016	-0.5643	1.0789	0.5277	2.5957	-0.3376	1.8616	3.4951	-0.4633	3.0928	-0.0834	-7.5652
1330	AllEnvAE	SHGW_11BD_12BD_12CH_13EP4_14CH_14EP4_14EP5	1A	0	IWA974	IWB525	1A	35	3955448_1al_1452	3898773_1al_2678	9.2043	5.498	3.7063	2.0766	2.0766	0	0.3705	-2.9236	-19.7031	-9.8241	16.444	-0.0112	-0.3055	-9.0901	-3.2031	5.9899	4.9157	-12.3937	-2.5941	-1.2517	10.7156	3.6275	-3.0194	-2.107	16.6588	14.97	1.0077	14.232	4.6002	-49.3618
1389	AllEnvAE	SHGW_11BD_12BD_12CH_13EP4_14CH_14EP4_14EP5	1D	50	2287319_1dl_5612	IWB18403	5A	45	2785393_5al_1909	2804866_5al_254	7.0892	5.4751	1.6141	3.0407	1.9322	1.1086	-2.544	-2.4926	5.7394	1.5324	3.4581	0.7938	-1.176	4.6616	-2.9905	-6.2794	-3.4262	-3.5925	2.4552	0.7045	-1.9857	1.7059	4.1388	3.0166	-3.8087	-1.5893	-2.1973	-2.0569	-2.1891	8.8247
1386	AllEnvAE	SHGW_11BD_12BD_12CH_13EP4_14CH_14EP4_14EP5	3A	135	4440800_3al_1066	4449335_3al_844	5A	20	1506586_5as_5504	1514513_5as_10557	7.0271	5.4611	1.566	3.2558	2.129	1.1268	-2.7182	-1.6759	5.9084	-3.8543	3.0561	-2.3618	0.4527	1.0793	1.5294	0.0986	-5.4118	-3.3268	3.6287	-0.1302	-1.0936	-0.0604	6.394	0.0982	-0.7355	-1.7173	-3.8158	-2.7197	-1.2126	10.1027
1346	AllEnvAE	SHGW_11BD_12BD_12CH_13EP4_14CH_14EP4_14EP5	2A	70	6396518_2al_3530	6390272_2al_651	3A	0	3335448_3as_4124	IWB60032	7.0533	5.4369	1.6165	2.6812	2.1288	0.5524	-3.0031	-1.3488	5.9096	-0.3479	-3.3727	2.371	5.7631	4.7837	0.3188	-9.516	-1.2149	-1.3158	0.0214	3.0148	0.9425	-0.7753	-0.6728	4.119	2.1857	-1.4475	-2.0117	-2.7266	-3.8885	3.7697
1338	AllEnvAE	SHGW_11BD_12BD_12CH_13EP4_14CH_14EP4_14EP5	1A	25	3959513_1al_1306	3948391_1al_12522	2B	0	IWB59140	IWB58705	6.7399	5.4362	1.3037	2.31	2.0214	0.2886	-3.4377	-3.8074	5.9878	-4.9777	4.1779	-2.1541	-0.7018	2.0932	0.0684	1.494	-2.2498	0.7786	2.221	5.9127	-0.5495	-0.0203	-6.0927	0.2309	0.0712	2.6133	-0.0992	-4.1387	-1.2216	2.5439
1348	AllEnvAE	SHGW_11BD_12BD_12CH_13EP4_14CH_14EP4_14EP5	2B	105	8086813_2bl_1220	IWA6317	3A	105	4394772_3al_721	4365353_3al_191	6.9927	5.3831	1.6096	2.8468	2.0566	0.7902	-0.742	2.7631	5.83	0.1827	1.5081	1.4899	-0.774	4.8839	-0.331	-6.9597	-0.6519	1.3208	1.6469	2.7407	-3.0556	-1.4578	-0.5432	1.0878	1.1464	-1.3556	-5.6728	-2.3058	0.0418	7.0582
1459	AllEnvAE	SHGW_11BD_12BD_12CH_13EP4_14CH_14EP4_14EP5	7A	15	7099598_4al_2268	4233079_7as_7152	7A	85	IWA7187	IWB48426	6.619	5.3429	1.2761	2.7055	2.0601	0.6454	-3.1578	-3.0157	5.7355	1.789	-3.7456	-1.326	-1.2678	0.7207	2.1464	1.6834	-4.8278	0.7032	3.5012	-0.0165	2.6836	3.216	-5.2597	3.4546	-2.066	-2.2421	-1.0786	-2.6787	-1.9479	6.5588
1446	AllEnvAE	SHGW_11BD_12BD_12CH_13EP4_14CH_14EP4_14EP5	5D	15	4604842_5dl_2776	4572128_5dl_57	6D	95	3244598_6dl_3510	IWB20283	7.7981	5.3419	2.4562	3.0713	2.0462	1.0251	0.2258	-0.956	-5.8067	2.9288	1.3804	-5.053	1.0451	-3.044	0.6156	2.127	0.7243	-0.4948	0.6679	-2.4774	-2.6695	-1.051	5.3005	-2.1556	-1.0664	5.8144	3.1287	2.8686	-0.9227	-7.6671
1432	AllEnvAE	SHGW_11BD_12BD_12CH_13EP4_14CH_14EP4_14EP5	5D	15	4604842_5dl_2776	4572128_5dl_57	6B	40	IWB6854	IWB71117	5.6986	5.293	0.4056	1.8551	1.765	0.0901	0.2678	0.9962	5.5542	3.1702	1.1289	-4.9889	1.5888	-3.5169	0.4412	2.1766	1.6641	-0.2486	-1.3547	1.8018	-2.2265	-0.3706	0.7345	-1.4622	0.3152	0.2088	-0.3025	-2.0873	-0.6479	3.9759
1355	AllEnvAE	SHGW_11BD_12BD_12CH_13EP4_14CH_14EP4_14EP5	2B	140	IWB23010	8091350_2bl_6123	3B	60	10707498_3b_3621	IWA1094	6.9712	5.2805	1.6907	2.7676	1.9726	0.795	-3.5388	-2.4954	5.7911	-0.0373	1.7513	3.1574	-0.7405	5.1671	-0.1037	-9.1942	-1.4826	2.7121	-1.5182	1.8417	1.7409	0.5976	-3.8915	-0.0858	-3.7938	-0.8133	1.8829	-3.7203	-1.4202	7.9505
1422	AllEnvAE	SHGW_11BD_12BD_12CH_13EP4_14CH_14EP4_14EP5	1A	15	3310348_1as_2438	IWB28549	6A	140	IWA6537	5790951_6al_7695	7.8575	5.2738	2.5837	3.2728	2.0961	1.1766	-3.0674	0.4318	5.8804	-4.6514	4.5506	-2.2266	-1.4073	2.0245	0.3057	1.4045	-4.9657	-2.2514	1.0351	-1.9129	-0.3952	1.2481	7.242	-1.6238	3.78	-3.1634	-1.3571	-5.4093	-1.0038	8.7772
1425	AllEnvAE	SHGW_11BD_12BD_12CH_13EP4_14CH_14EP4_14EP5	4A	0	IWB70443	IWA4232	6B	0	IWB6981	2950610_6bs_6372	6.3363	5.2393	1.097	2.7954	2.1145	0.6809	1.8528	1.5215	5.9558	1.798	0.6436	0.479	0.9406	-0.4362	-0.8877	-2.5374	-4.0607	3.8798	0.015	4.1439	-1.6692	1.5719	-3.8807	-0.2885	-1.4831	0.6865	-1.4345	-3.2957	-1.9584	7.7737
1466	AllEnvAE	SHGW_11BD_12BD_12CH_13EP4_14CH_14EP4_14EP5	7A	105	IWB58036	IWB8642	7B	10	IWB6919	3160104_7bs_803	6.405	5.2172	1.1879	2.5179	1.978	0.5399	-1.7012	0.2917	-5.8086	-5.7457	3.6853	2.9773	-0.2133	-0.6849	1.6313	-1.6499	2.761	3.1265	-5.4296	-0.6366	1.1813	2.6019	-3.6044	-2.2931	-2.5651	4.2725	3.1421	0.8405	1.1956	-4.5926
1394	AllEnvAE	SHGW_11BD_12BD_12CH_13EP4_14CH_14EP4_14EP5	4A	10	IWB2521	IWA5196	5A	135	IWB5457	IWB35862	7.3373	5.1697	2.1676	3.3038	2.0504	1.2534	1.5774	2.8054	5.8911	-0.4237	-2.6593	1.1254	3.5977	-3.4215	-0.7504	2.5317	0.9921	-3.3063	-0.0327	1.1444	-4.7312	-0.9488	6.8824	-3.2256	0.216	-2.0523	0.3259	-4.7648	-0.9928	10.4937
1382	AllEnvAE	SHGW_11BD_12BD_12CH_13EP4_14CH_14EP4_14EP5	4A	5	7122024_4al_12134	7171924_4al_271	4D	15	2298011_4ds_5609	2314131_4ds_1883	6.2047	5.1425	1.0623	2.4761	2.0552	0.421	0.762	-0.4127	-5.8165	-2.0796	1.4588	1.701	0.9867	-0.0706	-0.5231	-1.4732	7.0705	0.1945	-2.2476	4.1749	-0.0182	-1.546	-7.628	-1.0401	-0.3542	-1.7518	3.6626	2.6823	1.4595	-4.6584
1493	AllEnvAE	SHGW_11BD_12BD_12CH_13EP4_14CH_14EP4_14EP5	6B	35	IWB6854	IWB71117	7D	105	IWB53131	3945820_7ds_374	7.6879	5.1082	2.5797	2.6993	1.8746	0.8247	1.4194	0.5337	-5.7656	3.347	-0.184	-1.2293	1.7038	-1.6028	-1.6509	-0.3837	0.9	1.0246	-2.2159	-3.6418	0.6516	-1.6048	4.8863	-5.5201	-5.8951	4.8678	1.0392	2.2904	2.4399	0.7779
1333	AllEnvAE	SHGW_11BD_12BD_12CH_13EP4_14CH_14EP4_14EP5	1A	145	IWB72161	1510593_5as_1356	1D	120	IWB57242	IWB63464	6.3317	5.05	1.2816	2.6282	2.0375	0.5907	-0.7659	3.037	-5.8126	-1.6177	0.2743	-1.4424	-0.1882	0.7585	1.8199	0.3956	-0.5192	-2.6256	-1.1152	4.5193	-3.1756	-3.3142	6.2305	-2.2867	-0.3746	2.1266	2.4944	-0.0547	4.055	-5.96
1450	AllEnvAE	SHGW_11BD_12BD_12CH_13EP4_14CH_14EP4_14EP5	2B	5	3198868_2bs_1151	IWB32486	7A	0	IWB73283	IWB22966	7.9661	5.0371	2.929	2.7923	1.9484	0.8439	-3.9029	-6.7139	5.7182	-1.1353	-1.1596	3.3558	5.2274	0.5625	0.1314	-6.9821	2.704	-1.7348	1.3225	0.6981	4.9626	5.818	-13.7704	-1.7275	-0.4465	1.4321	3.6673	-4.8952	-4.5038	6.4737
1361	AllEnvAE	SHGW_11BD_12BD_12CH_13EP4_14CH_14EP4_14EP5	3A	50	IWB40137	IWB6187	3D	115	IWB29724	IWB8827	7.2362	5.0369	2.1993	2.302	1.5933	0.7087	-2.348	4.0797	-5.2732	-1.0773	2.0331	4.8728	3.0381	2.2487	0.1692	-11.2846	1.9001	-3.3308	-0.1053	-3.1817	-2.7386	-1.6431	9.0993	0.6025	1.3174	4.2463	0.0504	3.286	-1.3507	-8.1519
1406	AllEnvAE	SHGW_11BD_12BD_12CH_13EP4_14CH_14EP4_14EP5	1B	55	1491348_1bs_4010	IWB60394	5B	155	10827029_5bl_1233	IWB61615	7.1501	5.0223	2.1278	2.7649	2.0169	0.748	3.6233	-0.5032	5.7847	0.6514	2.7406	0.0601	-5.5642	-1.5918	0.2906	3.4134	1.1074	-0.8481	-0.5931	-1.4096	-0.0461	2.1708	-0.3812	2.0628	4.1157	-6.4747	-3.4911	-0.6367	1.2238	3.2001
1489	AllEnvAE	SHGW_11BD_12BD_12CH_13EP4_14CH_14EP4_14EP5	2A	155	6337310_2al_1925	6378115_2al_4785	7D	60	IWB60795	IWB52359	7.7821	5.0048	2.7773	2.635	1.9215	0.7135	-0.2894	5.4187	-5.6812	-0.8339	-2.6538	1.9219	2.1758	1.1755	-2.4927	0.7072	2.4813	1.971	-3.9081	-0.7043	-2.3135	-2.5018	4.9755	-6.8008	-0.2697	-1.0488	1.2555	4.5134	3.6209	-1.2705
1437	AllEnvAE	SHGW_11BD_12BD_12CH_13EP4_14CH_14EP4_14EP5	5A	170	2735114_5al_7430	IWB55377	6D	5	IWB6829	4251907_7as_438	7.113	4.9122	2.2008	2.5047	1.8689	0.6358	-0.9107	0.9569	5.5554	-4.0138	-4.1139	3.2382	-1.7949	0.1207	2.7072	3.8565	0.1595	-1.5661	-1.6396	2.8995	2.1538	-2.2646	0.2575	2.4713	-2.533	-0.5861	2.5164	-4.645	-2.3946	5.1709
1412	AllEnvAE	SHGW_11BD_12BD_12CH_13EP4_14CH_14EP4_14EP5	3A	115	4448357_3al_6941	4440800_3al_1066	5D	15	4604842_5dl_2776	4572128_5dl_57	6.5376	4.8049	1.7327	2.7544	1.7916	0.9628	0.1972	-0.4679	-5.4592	-3.6122	1.7919	2.8013	5.3351	-2.5185	-1.6195	-2.1781	2.4429	1.3721	-4.2888	1.9162	-3.0865	0.4919	1.1523	-0.2132	-0.4089	0.8064	1.2545	3.6968	3.8239	-8.9595
1438	AllEnvAE	SHGW_11BD_12BD_12CH_13EP4_14CH_14EP4_14EP5	6A	25	IWB7466	4339231_6as_947	6D	5	IWB6829	4251907_7as_438	9.1184	4.7839	4.3345	3.9308	1.7683	2.1624	-2.8796	1.2262	5.4582	-2.8667	-5.5999	3.6579	0.9008	1.5069	-1.739	4.14	0.5949	-1.2799	-2.2969	2.9922	1.9776	-2.4437	0.4559	3.2344	-4.0496	-5.5417	2.6173	-4.7357	-3.7743	12.2497
1467	AllEnvAE	SHGW_11BD_12BD_12CH_13EP4_14CH_14EP4_14EP5	5A	45	2785393_5al_1909	2804866_5al_254	7B	20	IWB6455	IWA1089	8.7073	4.76	3.9473	3.2496	1.7517	1.4979	-0.8531	-1.7035	5.4459	-2.0332	-4.3737	1.4899	-0.5258	-3.383	1.9941	6.8316	2.7189	-0.0016	-2.9217	-1.5613	0.7494	2.6084	-1.5922	6.5602	-1.0573	-3.7213	-5.9737	-4.3595	0.5318	8.0198
1481	AllEnvAE	SHGW_11BD_12BD_12CH_13EP4_14CH_14EP4_14EP5	5B	90	10871607_5bl_774	10788912_5bl_2044	7B	10	6666775_7bl_1452	IWB42621	8.0919	4.7488	3.3431	2.8861	1.4706	1.4154	3.4831	5.2665	5.1262	0.2232	3.8861	-7.2553	1.4385	0.1347	-1.516	3.0888	1.9338	4.3967	0.368	-4.8073	-3.5413	-1.5698	3.2197	4.0961	-0.4322	-5.8352	-3.6687	-3.7216	-0.1066	9.6682
1342	AllEnvAE	SHGW_11BD_12BD_12CH_13EP4_14CH_14EP4_14EP5	1B	70	3759548_1bl_534	3920638_1bl_6725	2D	30	IWA6156	5378379_2ds_767	7.0736	4.718	2.3556	2.9687	1.8477	1.121	3.281	-1.984	-5.5226	-0.6132	0.3683	1.0396	-4.7439	-2.7311	0.6195	6.0609	0.9095	-2.598	-3.6825	3.3401	0.1448	3.3986	-1.5124	-5.1045	1.6243	3.3362	0.9785	4.0453	3.1148	-7.9946
1472	AllEnvAE	SHGW_11BD_12BD_12CH_13EP4_14CH_14EP4_14EP5	7B	30	IWB71684	3139504_7bs_1952	7B	50	IWA7326	3127656_7bs_1145	7.6423	4.7054	2.9369	2.0736	1.1051	0.9685	-3.0054	3.679	-6.2886	4.405	-2.5208	0.2587	-3.7466	-2.2004	1.0449	2.7592	-1.5081	2.0388	-2.7821	-3.0444	-1.035	2.4371	3.8936	-7.4465	-3.1246	4.7957	2.1595	5.0295	4.0751	-5.4887
1336	AllEnvAE	SHGW_11BD_12BD_12CH_13EP4_14CH_14EP4_14EP5	1D	30	IWB15488	1911116_1ds_1558	2A	140	6439637_2al_7715	6419642_2al_9118	6.1595	4.6855	1.474	2.4626	1.8019	0.6607	4.3402	-0.3854	-5.4571	3.6918	4.4565	0.3519	-5.7307	0.9532	-3.1092	-0.6134	0.3121	-2.9229	0.7306	3.9982	1.5937	-3.4296	-0.2822	-3.4133	0.1408	3.6369	0.2926	3.096	2.2882	-6.0412
1391	AllEnvAE	SHGW_11BD_12BD_12CH_13EP4_14CH_14EP4_14EP5	5A	30	IWA5368	IWB22285	5A	55	2788197_5al_7911	IWA5884	7.1538	4.6439	2.5099	2.3069	1.7843	0.5226	-0.9729	-2.2306	5.9801	-2.6338	0.2671	-1.5584	-0.7354	-1.3235	-1.9665	7.9503	-1.0796	-4.1012	5.2158	0.9258	-1.5251	3.5533	-2.9891	2.0754	-0.4513	-3.986	-0.8728	-5.8043	0.1096	8.9293
1351	AllEnvAE	SHGW_11BD_12BD_12CH_13EP4_14CH_14EP4_14EP5	1D	60	2236927_1dl_656	2101333_1dl_340	3A	160	IWA4258	IWB73075	6.2885	4.6204	1.6681	2.6638	1.6713	0.9925	-1.2778	0.9724	5.2399	3.3842	2.8841	0.1622	-2.99	2.7704	-2.5182	-3.6927	1.5983	6.5296	-0.3255	0.5481	-0.7026	-0.0463	-7.6017	1.7525	-0.2407	-1.8355	-3.9569	-2.0167	-2.944	9.2413
1366	AllEnvAE	SHGW_11BD_12BD_12CH_13EP4_14CH_14EP4_14EP5	1D	15	1884715_1ds_1224	IWB18376	4A	25	IWB49893	7170734_4al_4707	7.1927	4.549	2.6438	3.2583	1.7882	1.4701	-0.8685	0.5018	-5.4403	2.9058	4.9847	5.514	-2.7992	3.8215	-2.2172	-12.2096	-1.3365	-0.8259	3.2115	1.8379	-0.192	-0.3215	-2.3736	-2.7611	-0.271	5.6999	2.0038	4.3069	1.4035	-10.3819
1344	AllEnvAE	SHGW_11BD_12BD_12CH_13EP4_14CH_14EP4_14EP5	1A	145	IWB72161	1510593_5as_1356	2D	80	IWB27856	5359691_2ds_1974	6.2128	4.5341	1.6787	2.3438	1.895	0.4488	-1.7338	2.7311	5.5408	-2.2463	0.8079	-1.1571	-0.1807	1.1214	2.3523	-0.6975	-4.0449	2.5417	1.7526	1.3649	-1.9786	-2.466	2.8302	0.4545	-1.9179	2.6547	0.8097	-4.6697	-1.398	4.0668
1398	AllEnvAE	SHGW_11BD_12BD_12CH_13EP4_14CH_14EP4_14EP5	5A	115	IWB52657	IWA4805	5B	15	IWB24915	IWB42850	5.9294	4.4911	1.4384	2.2639	1.7604	0.5035	-0.2599	1.8674	5.437	0.3717	-1.1652	-1.4273	3.4688	-0.5615	0.2594	-0.9458	-0.1723	-0.4193	-2.2729	1.3005	-2.6778	-1.3387	5.5804	-0.7372	0.2942	-1.8117	1.8142	-4.2624	-1.0583	5.7611
1356	AllEnvAE	SHGW_11BD_12BD_12CH_13EP4_14CH_14EP4_14EP5	1B	120	3915581_1bl_881	IWB44710	3B	65	10505374_3b_18831	10753250_3b_4619	6.34	4.4855	1.8545	2.7353	1.6939	1.0414	1.2682	1.1265	-5.2586	2.2737	1.5645	0.6807	-1.8243	1.0844	-0.3827	-3.3963	-2.027	1.055	-2.2881	3.3378	-1.7025	-0.1932	1.818	1.4379	2.6704	-1.3233	-0.0228	2.9662	3.6744	-9.4028
1501	AllEnvAE	SHGW_11BD_12BD_12CH_13EP4_14CH_14EP4_14EP5	5A	55	2788197_5al_7911	IWA5884	7D	175	3331431_7dl_1347	3339103_7dl_7994	6.7292	4.4821	2.2472	2.6107	1.7026	0.9081	-2.7348	1.4962	5.342	-2.4474	-4.1253	4.1494	0.4344	-2.2032	2.4083	1.7838	1.376	2.6113	1.3224	0.5729	-1.6389	1.7784	-6.022	0.1291	-4.6305	2.2135	2.0882	-4.0794	-2.8896	7.1687
1495	AllEnvAE	SHGW_11BD_12BD_12CH_13EP4_14CH_14EP4_14EP5	1B	150	IWB73713	IWB11800	7D	130	IWB27602	3312958_7dl_3057	7.1213	4.4634	2.658	2.5048	1.6331	0.8717	0.7952	1.4738	-5.2691	2.5483	-5.4408	4.7568	-1.7487	-0.661	-3.7467	4.2921	0.3739	-1.9159	0.1508	-0.8292	-0.5401	-2.8614	5.6219	-6.2175	1.6571	3.8208	-1.5716	2.8489	4.1423	-4.6799
1483	AllEnvAE	SHGW_11BD_12BD_12CH_13EP4_14CH_14EP4_14EP5	7B	55	3018058_7bs_1146	712093_7bs_27	7B	20	6690935_7bl_1026	IWB24199	6.7362	4.4176	2.3186	3.4634	1.7306	1.7328	2.9908	3.0741	5.3523	2.2071	-2.7383	-2.1205	-4.1244	-2.6036	1.0604	8.3192	2.9724	3.6657	-1.3418	-4.568	-1.457	-1.2466	1.9753	1.2311	-3.1938	-3.6356	-4.5997	-0.8359	-1.2912	12.3251
1469	AllEnvAE	SHGW_11BD_12BD_12CH_13EP4_14CH_14EP4_14EP5	6A	135	5803753_6al_10143	5826487_6al_9061	7B	30	IWB71684	3139504_7bs_1952	5.6539	4.4152	1.2388	1.9987	1.6304	0.3682	0.4403	-0.4928	-5.1785	-2.5504	-1.5398	1.3146	-1.832	0.2372	0.9394	3.431	3.5273	-1.2575	-1.6459	-5.6386	-2.9408	2.5639	5.3916	-4.0055	1.7365	-0.0716	1.1607	2.8621	1.6954	-3.3776
1463	AllEnvAE	SHGW_11BD_12BD_12CH_13EP4_14CH_14EP4_14EP5	6D	60	3315505_6dl_2060	1667145_6dl_2783	7A	0	6732633_7bl_10	IWB49784	7.1764	4.4045	2.7719	3.2953	1.7351	1.5602	-4.0422	-0.7245	-5.3778	-2.1958	-0.5594	1.1511	-1.3765	5.4977	-1.1499	-1.3671	1.5999	-3.8862	1.173	-2.9168	0.0453	1.6956	2.2893	2.0357	5.0613	2.8537	-1.6136	3.9833	-1.1346	-11.1858
1441	AllEnvAE	SHGW_11BD_12BD_12CH_13EP4_14CH_14EP4_14EP5	1A	160	IWB54198	3934532_1al_3396	6D	40	3320976_6dl_12653	3254512_6dl_131	7.355	4.4042	2.9508	3.1931	1.6876	1.5056	-1.0624	-4.5218	5.2911	-3.3185	1.4357	0.8523	1.888	2.103	-0.4741	-2.4864	-0.8494	-1.136	4.4084	-0.4171	4.4055	-0.7087	-5.7027	1.9797	-3.8227	0.8487	-5.331	-4.349	0.1913	10.4829
1439	AllEnvAE	SHGW_11BD_12BD_12CH_13EP4_14CH_14EP4_14EP5	4B	80	6975707_4bl_1851	IWB50363	6D	10	IWB6829	4251907_7as_438	6.6674	4.4026	2.2648	1.8603	1.423	0.4373	-4.9736	0.4892	4.8752	0.6965	-0.6433	0.3109	0.1877	1.5732	2.7162	-4.8412	-0.1865	-0.5793	-1.089	4.1037	2.2933	-2.6009	-1.9412	1.6471	-0.3072	0.9001	0.9059	-5.2318	-1.7576	3.8435
1470	AllEnvAE	SHGW_11BD_12BD_12CH_13EP4_14CH_14EP4_14EP5	6D	110	IWB59264	IWB61787	7B	30	IWB71684	3139504_7bs_1952	5.7258	4.353	1.3728	2.4553	1.5712	0.8842	-0.0179	-0.6126	-5.0842	-0.9877	0.4548	1.7818	-2.6246	-1.1486	-2.2685	4.7928	3.6044	-1.2607	-1.7845	-5.4528	-2.7822	2.7071	4.9688	-1.0117	3.4733	0.6537	2.823	2.0373	0.5836	-8.5593
1402	AllEnvAE	SHGW_11BD_12BD_12CH_13EP4_14CH_14EP4_14EP5	2D	105	9861581_2dl_506	9821121_2dl_24264	5B	95	10851545_5bl_762	9534166_5bl_2211	6.2639	4.3392	1.9247	1.9878	1.5256	0.4622	4.6499	2.6766	5.005	-1.1695	0.3332	-0.7461	2.3883	-2.1524	-3.4112	4.7577	-1.459	3.2507	-6.9436	2.552	0.0788	-0.7476	3.2688	4.3173	2.0383	-1.215	0.0453	-3.4134	-3.6187	1.8461
1353	AllEnvAE	SHGW_11BD_12BD_12CH_13EP4_14CH_14EP4_14EP5	2A	90	IWB20877	IWB34603	3B	15	10604498_3b_1837	10722612_3b_276	7.6139	4.3353	3.2786	3.1172	1.718	1.3991	-2.1522	-1.5886	5.2819	-0.1402	-1.4026	1.4849	5.6883	4.9348	-1.8302	-8.735	-1.7831	2.721	-2.0631	3.8399	-1.7728	2.2238	-3.1657	7.6315	-5.6382	-1.5131	-1.7861	-4.2195	-0.9831	6.5085
1409	AllEnvAE	SHGW_11BD_12BD_12CH_13EP4_14CH_14EP4_14EP5	2D	80	IWB27856	5359691_2ds_1974	5D	0	IWB62829	4606132_5dl_1065	7.4087	4.3253	3.0834	3.3334	1.7271	1.6063	3.0557	-0.3543	-5.3212	-3.8393	2.5126	2.0825	1.7783	-2.2939	-2.8993	2.659	1.7527	-0.4568	-0.3385	4.0935	-2.1011	0.0012	-2.951	-1.4962	4.1809	0.4911	5.9307	3.5668	-2.0797	-10.5937
1358	AllEnvAE	SHGW_11BD_12BD_12CH_13EP4_14CH_14EP4_14EP5	3B	0	IWB56882	IWB29353	3D	0	3395457_7dl_548	IWB52937	8.1787	4.322	3.8567	3.5421	1.7153	1.8268	-0.618	-1.5224	5.4284	-1.8873	-1.8131	1.1352	2.8967	-0.866	1.9103	-1.3759	0.7694	-3.4318	1.423	-3.7206	1.7875	1.9098	1.2627	2.8192	-1.2611	-3.9395	0.3813	-7.0509	-2.5153	11.5663
1502	AllEnvAE	SHGW_11BD_12BD_12CH_13EP4_14CH_14EP4_14EP5	2B	100	8001336_2bl_1659	8086813_2bl_1220	7D	180	3339103_7dl_7994	IWB10006	7.1534	4.2905	2.8629	2.5661	1.7069	0.8592	-0.2555	2.1464	-5.285	0.35	1.4908	-0.2594	0.3802	4.2035	0.8586	-7.0238	1.8951	0.2921	1.8785	0.4205	-3.1485	1.0883	-2.4261	-3.3309	-0.9585	5.0093	-1.0373	5.3506	0.6291	-5.6623
1475	AllEnvAE	SHGW_11BD_12BD_12CH_13EP4_14CH_14EP4_14EP5	2B	30	5174215_2bs_4919	5140219_2bs_2821	7B	70	IWB56477	IWB29268	5.9265	4.2865	1.64	2.2607	1.4609	0.7998	-0.4185	1.5235	4.9057	0.0422	1.0198	0.9025	0.1502	0.9841	-0.5925	-2.5064	0.0543	-1.3073	-0.0218	-2.7004	-0.4481	-0.7921	5.2153	0.0228	1.3914	-4.5831	-0.2732	-2.8929	-1.3059	7.6409
1496	AllEnvAE	SHGW_11BD_12BD_12CH_13EP4_14CH_14EP4_14EP5	3B	15	10604498_3b_1837	10722612_3b_276	7D	145	3395678_7dl_6495	3348362_7dl_2767	5.4739	4.2571	1.2168	2.1735	1.6902	0.4833	-1.2646	2.3944	-5.3141	-1.4103	2.0731	-1.907	4.2947	-1.7789	2.223	-3.4946	5.8542	-0.4506	-3.7705	-2.8302	-1.2922	-3.2534	5.7428	-3.9575	-0.2462	4.3396	0.7995	1.9694	1.6422	-4.5469
1494	AllEnvAE	SHGW_11BD_12BD_12CH_13EP4_14CH_14EP4_14EP5	2D	75	5371927_2ds_2525	5325539_2ds_2531	7D	110	3946880_7ds_1493	IWB4104	6.4313	4.1796	2.2517	2.5244	1.5376	0.9868	3.0794	0.7104	5.0732	-1.4591	0.1112	3.9735	2.8194	-3.1588	-3.1548	0.8687	-0.9404	0.0506	-3.025	-2.2368	0.0127	-1.1232	7.2621	3.4002	1.0846	-7.3168	-1.8635	-1.2585	-0.7667	6.7205
1401	AllEnvAE	SHGW_11BD_12BD_12CH_13EP4_14CH_14EP4_14EP5	3B	60	10707498_3b_3621	IWA1094	5B	85	10871607_5bl_774	10788912_5bl_2044	6.1451	4.1514	1.9938	2.0312	1.4118	0.6195	-1.5735	1.957	-4.8148	-1.5055	1.9756	-1.6224	2.0635	0.9813	0.4195	-2.3121	0.4026	4.129	-5.3564	2.8114	1.4197	-1.1288	-2.2776	-0.7569	2.975	-1.6642	1.3312	4.6829	-0.8518	-5.7163
1482	AllEnvAE	SHGW_11BD_12BD_12CH_13EP4_14CH_14EP4_14EP5	7A	15	7099598_4al_2268	4233079_7as_7152	7B	10	6666775_7bl_1452	IWB42621	6.7972	4.1415	2.6558	3.1595	1.4248	1.7348	-4.6562	5.4392	-5.0699	1.4966	-3.6901	-0.7301	0.2246	1.2861	2.5809	-1.1679	1.5482	4.2898	1.0369	-5.1351	-3.5309	-1.6546	3.4457	0.8876	1.5507	2.3349	6.5115	0.7689	0.5424	-12.596
1372	AllEnvAE	SHGW_11BD_12BD_12CH_13EP4_14CH_14EP4_14EP5	4A	10	IWB8782	3880978_7ds_21557	4B	30	IWB49194	IWB12856	5.3981	4.1313	1.2667	1.9826	1.5127	0.4699	1.4129	-0.019	-5.0334	-2.7915	4.0647	1.3717	0.8004	1.0802	-0.597	-3.9285	4.3765	1.1276	-2.3348	-2.8665	0.8486	0.2542	-1.4057	-3.2183	2.2841	0.2042	-0.0808	2.76	2.8908	-4.84
1396	AllEnvAE	SHGW_11BD_12BD_12CH_13EP4_14CH_14EP4_14EP5	3D	70	IWB22519	6418712_3dl_218	5A	175	2735114_5al_7430	IWB55377	5.8656	4.1174	1.7482	1.6185	1.395	0.2234	0.8754	-0.2196	4.8405	-4.8139	1.482	3.297	2.9207	-0.0698	-1.288	-1.528	-3.838	-2.7724	3.5878	-1.5924	0.1617	1.9267	2.5267	1.2716	-2.1865	0.9922	2.794	-3.9556	0.9222	0.162
1421	AllEnvAE	SHGW_11BD_12BD_12CH_13EP4_14CH_14EP4_14EP5	5B	155	10827029_5bl_1233	IWB61615	6A	110	IWB60739	IWB64875	5.8235	4.0985	1.725	2.1972	1.6295	0.5677	-0.2714	0.2617	5.2071	0.9616	-0.7595	-0.436	-1.3615	-0.1764	2.1251	-0.3534	-4.5152	-0.5208	5.5397	1.1512	-0.7406	-0.3782	-0.5361	2.4047	0.3403	0.489	0.321	-3.7281	-4.6481	4.8212
1461	AllEnvAE	SHGW_11BD_12BD_12CH_13EP4_14CH_14EP4_14EP5	6A	15	IWB11242	4427440_6as_2573	7A	95	4061217_7as_349	IWA7419	6.0704	4.0852	1.9852	2.993	1.6045	1.3886	0.1826	-0.8042	5.1313	-1.5236	-2.724	0.3144	-1.0818	1.9995	-3.3252	6.3407	-3.7557	0.7681	5.0512	1.2425	-1.0368	1.7827	-4.0521	-2.6291	-1.8732	1.5005	-2.5228	-3.141	-2.5856	11.2513
1423	AllEnvAE	SHGW_11BD_12BD_12CH_13EP4_14CH_14EP4_14EP5	4B	115	IWB55790	IWB9483	6A	140	IWA6537	5790951_6al_7695	6.9352	4.0302	2.905	2.8731	1.4902	1.3828	-2.8225	0.126	-4.9459	-4.6004	-2.1039	2.5549	1.5279	-0.996	3.2175	0.4	-4.7106	-2.6175	1.4459	-1.9626	0.1517	1.1007	6.5925	4.6949	1.0812	-4.6097	3.1152	2.8032	2.261	-9.3458
1418	AllEnvAE	SHGW_11BD_12BD_12CH_13EP4_14CH_14EP4_14EP5	3A	135	4440800_3al_1066	4449335_3al_844	6A	75	IWB8660	IWA2018	5.5314	4.021	1.5104	2.0135	1.5215	0.4919	-3.2683	-2.791	5.208	-4.6265	2.9257	-1.9089	0.6219	1.4022	1.641	-0.0554	-6.9487	-1.5257	3.0268	2.0956	-0.0891	3.0493	0.3918	0.5769	-0.4062	-2.1677	-1.2936	-4.261	1.4797	6.072
1452	AllEnvAE	SHGW_11BD_12BD_12CH_13EP4_14CH_14EP4_14EP5	3A	35	2370963_3as_3004	IWB56304	7A	5	4253490_7as_4752	4228882_7as_3132	5.0724	4.0022	1.0702	1.6542	1.3214	0.3328	-1.028	-2.934	4.686	-0.4723	0.5235	4.2562	4.5292	0.1566	-0.7441	-8.2492	-0.1793	-4.1075	-2.5592	-1.7567	1.399	2.7727	4.4311	2.7694	-0.4556	-2.6856	0.995	-2.0533	-2.7927	4.2228
1480	AllEnvAE	SHGW_11BD_12BD_12CH_13EP4_14CH_14EP4_14EP5	2B	140	IWB23010	8091350_2bl_6123	7B	10	6666775_7bl_1452	IWB42621	6.6698	3.9218	2.748	2.7847	1.423	1.3617	-4.6553	5.7308	-5.0321	-0.4579	2.2614	4.2427	-0.7087	6.0439	-0.209	-11.1724	2.1107	3.5235	0.0708	-4.7522	-4.2086	-1.2912	4.5472	-2.366	3.4658	5.7127	0.0966	4.0896	-0.8894	-10.1093
1427	AllEnvAE	SHGW_11BD_12BD_12CH_13EP4_14CH_14EP4_14EP5	1D	115	2251544_1dl_4621	2265875_1dl_13368	6B	5	IWB48400	4227462_6bl_1640	5.2542	3.9091	1.3451	2.0937	1.5538	0.5399	2.29	-2.8432	-5.1345	-1.1146	-2.2827	-0.1793	4.4029	-2.3696	-3.0338	4.5771	0.4399	-1.7392	4.7804	-1.9844	0.1356	0.203	-1.8354	-2.033	1.2882	0.4049	1.3853	4.38	0.6005	-6.026
1387	AllEnvAE	SHGW_11BD_12BD_12CH_13EP4_14CH_14EP4_14EP5	4B	50	7040005_4bl_5774	IWB35006	5A	40	IWB2928	1538313_5as_2595	6.0674	3.874	2.1934	2.3298	1.3277	1.0021	0.8309	-1.1833	-4.6883	6.0267	2.2555	-1.7562	-2.3474	1.0239	-1.3821	-3.8204	-1.9165	-3.2382	1.6269	-0.007	-2.8566	2.5557	3.8356	-0.9043	-0.3366	-0.2195	2.9317	3.4989	4.1734	-9.1437
1487	AllEnvAE	SHGW_11BD_12BD_12CH_13EP4_14CH_14EP4_14EP5	4A	5	7122024_4al_12134	7171924_4al_271	7D	15	3933813_7ds_676	3856006_7ds_134	7.5608	3.8502	3.7106	3.0921	1.576	1.5161	1.9045	1.3841	5.0959	-1.8099	1.1184	1.5767	0.053	-1.095	-0.1223	0.279	-1.6831	-0.864	3.716	-0.4015	-1.0522	-1.1971	1.482	-0.296	-2.8302	0.4384	-4.6799	-5.7787	2.854	10.2925
1390	AllEnvAE	SHGW_11BD_12BD_12CH_13EP4_14CH_14EP4_14EP5	2A	150	1023555_2al_3138	6415698_2al_328	5A	45	2785393_5al_1909	2804866_5al_254	7.1063	3.8418	3.2645	2.9818	1.5002	1.4816	1.4386	-1.0587	-5.0152	1.245	-2.7433	0.131	2.7124	0.7525	-3.9418	1.8442	-2.8966	-4.245	2.0286	-0.2416	-3.5368	1.9082	6.9832	-2.9541	0.8344	1.4307	5.0465	5.7573	0.0639	-10.1789
1343	AllEnvAE	SHGW_11BD_12BD_12CH_13EP4_14CH_14EP4_14EP5	2D	30	IWA6156	5378379_2ds_767	2D	65	5378379_2ds_767	IWB32012	5.3346	3.8232	1.5114	2.0695	1.2342	0.8353	-2.7679	2.2513	-4.9099	1.5804	-2.1061	-4.1902	3.0064	0.7784	3.869	-2.938	-2.0373	-2.3988	2.8217	1.8558	-2.1355	-1.6795	3.5735	0.4434	-0.2664	2.0252	2.7746	3.2286	1.3571	-9.5625
1377	AllEnvAE	SHGW_11BD_12BD_12CH_13EP4_14CH_14EP4_14EP5	1A	135	IWB31275	3942732_1al_925	4D	0	IWB15038	IWB61488	6.9292	3.8097	3.1195	3.2632	1.538	1.7252	0.5171	-1.2617	5.0529	-2.8955	1.5582	-3.5588	1.5884	-2.151	2.3139	3.1447	1.0403	2.0902	1.2695	5.4725	0.9062	-2.3185	-8.4602	4.8855	-1.987	-3.2584	-2.9068	-5.4822	-1.7609	10.5098
1503	AllEnvAE	SHGW_11BD_12BD_12CH_13EP4_14CH_14EP4_14EP5	3A	105	4394772_3al_721	4365353_3al_191	7D	185	3356799_7dl_7319	3395780_7dl_1754	8.9268	3.8079	5.1189	4.3305	1.3875	2.943	3.554	2.1283	-4.7309	-0.488	1.279	1.3952	1.9469	-3.7374	-1.6841	1.2884	1.1431	-0.4872	-0.3633	0.3143	-2.7443	2.2952	-0.1579	-2.7312	1.9398	0.0706	6.2276	4.2184	5.6536	-15.3788
1359	AllEnvAE	SHGW_11BD_12BD_12CH_13EP4_14CH_14EP4_14EP5	1A	160	IWB54198	3934532_1al_3396	3D	100	IWB22519	6418712_3dl_218	5.1312	3.7224	1.4088	1.7911	1.327	0.4641	-0.9093	5.7971	-4.6738	-3.1417	1.0653	0.7505	1.5386	1.8703	-0.1186	-1.9643	0.2732	-0.9788	-0.432	-1.5324	-5.1456	-0.7779	8.5936	0.2334	-2.4462	0.0526	-0.2385	2.2931	4.6825	-4.5769
1429	AllEnvAE	SHGW_11BD_12BD_12CH_13EP4_14CH_14EP4_14EP5	6A	5	4427795_6as_12820	IWB11316	6B	10	IWB55360	4310056_6bl_2273	5.4451	3.719	1.7261	2.1366	1.5258	0.6109	0.402	-2.3126	5.0408	-2.6937	-1.052	2.4319	-0.799	1.1094	0.2225	0.7811	1.2335	-1.2369	3.1456	-1.0259	-1.6841	0.0077	-0.4398	5.4218	3.9908	-0.1897	-0.6662	-2.9187	-1.7557	-3.8822
1334	AllEnvAE	SHGW_11BD_12BD_12CH_13EP4_14CH_14EP4_14EP5	1A	140	IWB36704	2319797_1al_3656	2A	65	6334230_2al_9269	6357468_2al_291	5.2467	3.7056	1.5411	1.8748	1.4835	0.3913	0.2343	-2.6031	-4.9587	-1.4865	0.8235	-2.972	1.2423	-0.5388	1.9248	1.0065	-0.5014	-3.1245	2.4994	5.3495	4.177	0.3002	-8.7001	-3.6512	0.6178	-0.2125	0.1064	-0.8768	5.4379	-1.4217
1433	AllEnvAE	SHGW_11BD_12BD_12CH_13EP4_14CH_14EP4_14EP5	1A	60	IWB65944	IWB35927	6B	45	IWB6854	IWB71117	5.9186	3.7051	2.2135	1.7426	1.3082	0.4344	-4.0307	0.7169	-4.6948	-2.7795	5.3587	0.0838	-0.8017	2.2865	-0.1045	-4.0433	0.0166	-0.7041	-0.2336	0.159	-1.0986	0.2109	1.6499	-0.582	-3.3794	1.612	-4.5073	3.7054	1.028	2.1232
1354	AllEnvAE	SHGW_11BD_12BD_12CH_13EP4_14CH_14EP4_14EP5	1A	45	3944816_1al_8842	3943651_1al_2510	3B	30	10446102_3b_9187	10458785_3b_622	6.8096	3.6993	3.1102	3.1183	1.2982	1.8201	-4.3059	-1.3829	4.7137	-4.1658	4.8395	-1.1	-0.8282	3.0583	-0.181	-1.6228	-0.6417	0.2615	-0.5609	3.4098	-1.1202	0.9592	-2.3076	-1.7624	-5.2419	0.1589	1.2373	-4.3567	-2.4944	12.4591
1499	AllEnvAE	SHGW_11BD_12BD_12CH_13EP4_14CH_14EP4_14EP5	7D	80	3950120_7ds_5316	IWA1247	7D	145	3395678_7dl_6495	3348362_7dl_2767	5.7416	3.6696	2.072	2.6105	1.5163	1.0942	4.0565	1.5293	4.9668	0.7222	1.1246	12.8778	-4.276	0.752	-6.7227	-4.4779	5.2564	-0.8599	-3.3397	-2.0145	-1.659	-2.3929	5.0095	-2.7722	0.4445	-3.7046	-1.7244	-3.715	1.489	9.9827
1445	AllEnvAE	SHGW_11BD_12BD_12CH_13EP4_14CH_14EP4_14EP5	4D	30	14307148_4dl_v2_1144	14462345_4dl_v2_3077	6D	60	3315505_6dl_2060	1667145_6dl_2783	6.182	3.605	2.577	2.2966	1.3885	0.9081	-0.8054	-5.0437	-4.7903	3.5796	2.6785	1.6088	4.7798	1.5336	-3.7177	-10.4626	-2.2243	-0.7343	1.5382	-1.4996	6.1276	-0.9744	-2.2332	-5.8677	-5.7199	-0.4969	2.9719	2.2688	2.9685	3.8753
1352	AllEnvAE	SHGW_11BD_12BD_12CH_13EP4_14CH_14EP4_14EP5	3A	105	4394772_3al_721	4365353_3al_191	3B	0	IWB56882	IWB29353	6.0801	3.5328	2.5472	2.3356	1.4121	0.9235	3.7684	-0.1007	-4.8107	-0.4758	1.4324	1.419	2.0355	-4.0935	-1.4489	1.1313	-2.0036	-1.2068	0.8338	3.7319	-1.4814	1.4541	-1.328	-2.4169	-2.4765	0.0378	4.6632	5.3877	1.2957	-6.4911
1468	AllEnvAE	SHGW_11BD_12BD_12CH_13EP4_14CH_14EP4_14EP5	4B	115	IWB55790	IWB9483	7B	25	3096912_7bs_110	3080635_7bs_522	6.8553	3.5236	3.3318	2.3507	1.2785	1.0721	-2.3515	-2.5131	4.6324	-3.9455	-2.587	1.9861	1.0477	-1.2596	3.3825	1.3758	3.0975	-0.202	-1.0819	-5.5015	0.7153	1.892	1.0806	7.2136	-2.7204	-6.2162	-0.1482	-2.9035	0.6215	4.1531
1411	AllEnvAE	SHGW_11BD_12BD_12CH_13EP4_14CH_14EP4_14EP5	5A	15	IWB41715	IWB21456	5D	10	4604842_5dl_2776	4572128_5dl_57	5.0774	3.5193	1.5581	2.0522	1.2955	0.7566	-1.6944	-0.3256	4.6062	-5.1984	-1.8235	5.1131	-1.0557	-1.8651	0.3978	4.4319	1.0646	0.2943	-1.706	2.3594	-2.5623	-0.3822	0.9322	-2.0205	0.2141	0.6707	-2.6999	-3.552	-0.5309	7.9184
1478	AllEnvAE	SHGW_11BD_12BD_12CH_13EP4_14CH_14EP4_14EP5	5B	140	IWB64985	10848805_5bl_3948	7B	115	IWB13136	IWB9204	5.7926	3.5107	2.2819	2.4453	1.1602	1.285	0.6339	-0.1354	4.3714	2.6173	1.4422	-2.045	-1.5787	-0.7255	1.9402	-1.6505	-2.8917	3.3228	2.4287	0.4318	2.0669	-2.9099	-2.4486	-1.6626	-1.1046	1.6998	-3.2073	-2.7507	-3.4734	10.4988
1335	AllEnvAE	SHGW_11BD_12BD_12CH_13EP4_14CH_14EP4_14EP5	2A	20	5273051_2as_13875	5228901_2as_1097	2A	120	IWA1960	IWB10182	7.844	3.5104	4.3336	4.0993	1.3807	2.7186	-2.5799	-0.017	-4.7669	-3.1413	1.1679	4.0554	0.0303	3.6643	-0.1175	-5.6591	2.4318	-2.8387	1.2948	2.7388	1.4256	-1.726	-3.3263	-2.7959	2.4051	4.8915	5.3574	5.136	-0.2697	-14.7242
1362	AllEnvAE	SHGW_11BD_12BD_12CH_13EP4_14CH_14EP4_14EP5	1D	120	IWB57242	IWB63464	3D	125	IWA6485	6947145_3dl_1605	5.4272	3.4639	1.9634	1.9338	1.3354	0.5984	1.9076	2.5068	-4.769	-0.9394	-2.9799	0.0033	4.9817	-2.6784	-3.4467	5.0595	-0.4922	-0.9545	2.0588	-1.9795	-2.2203	0.4269	3.1608	-2.1478	-1.7358	4.8767	1.7867	3.5991	-1.8733	-4.5056
1484	AllEnvAE	SHGW_11BD_12BD_12CH_13EP4_14CH_14EP4_14EP5	4B	75	6993303_4bl_3732	IWB45457	7D	0	3969946_7ds_811	3963644_7ds_7863	5.8755	3.4218	2.4537	1.8814	1.3473	0.5341	-2.799	-2.1403	4.8365	0.8851	0.6678	0.8347	0.7908	-0.0401	2.2824	-5.4207	-2.1056	-1.222	1.284	2.061	2.4551	-2.1573	-0.3152	1.1216	-2.3072	-0.3232	5.388	-4.5958	-1.0943	1.8109
1440	AllEnvAE	SHGW_11BD_12BD_12CH_13EP4_14CH_14EP4_14EP5	2D	65	5378379_2ds_767	IWB32012	6D	20	4251907_7as_438	IWB65463	5.1379	3.4166	1.7213	1.6015	1.0952	0.5063	2.0918	-2.3527	-4.4117	-1.1564	-3.0322	1.7272	1.826	-2.528	-0.6347	3.7982	-1.06	0.4277	-0.2175	5.8224	3.7291	-2.1627	-6.5391	-5.5541	1.4254	1.6821	1.1828	2.8879	2.2632	-3.8873
1371	AllEnvAE	SHGW_11BD_12BD_12CH_13EP4_14CH_14EP4_14EP5	4A	0	7156920_4al_5391	7170148_4al_6104	4A	10	IWB8782	3880978_7ds_21557	5.3074	3.4006	1.9067	1.6655	1.6655	0	3.9594	-0.9961	-7.754	2.5646	-6.6224	3.2424	2.9724	-6.8984	-2.0237	6.7651	-4.6388	10.4637	-1.9446	-2.1386	6.1104	0.8299	-8.6821	-2.7876	-8.5753	6.9044	5.1727	2.5455	2.6298	-5.8896
1492	AllEnvAE	SHGW_11BD_12BD_12CH_13EP4_14CH_14EP4_14EP5	7B	15	3166060_7bs_4109	IWB6455	7D	100	3891967_7ds_1529	IWB15638	7.7065	3.3965	4.3101	3.3237	1.3732	1.9505	-0.5408	-0.5725	-4.8905	2.7698	0.5177	-4.954	-0.4588	1.5423	3.2556	-2.6727	1.5359	2.9752	-1.1851	-3.5523	2.9495	-3.1622	0.439	-4.5801	3.7921	0.5694	9.0447	3.2782	-1.8639	-10.2404
1477	AllEnvAE	SHGW_11BD_12BD_12CH_13EP4_14CH_14EP4_14EP5	6B	50	IWB10245	5832772_6al_255	7B	105	6673271_7bl_4241	IWB42690	5.0144	3.3818	1.6326	1.7128	1.3062	0.4066	-0.2875	0.7739	-4.7018	-1.2281	-0.4495	-1.2557	-0.7266	-0.1147	1.675	2.0995	-3.4605	3.8514	3.6252	0.1794	2.629	-4.1869	-2.6378	-0.8479	-2.094	-1.5281	0.3474	4.1935	3.501	-3.572
1385	AllEnvAE	SHGW_11BD_12BD_12CH_13EP4_14CH_14EP4_14EP5	1D	50	2287319_1dl_5612	IWB18403	4D	40	14462345_4dl_v2_3077	IWB28897	5.8472	3.3423	2.5049	1.9816	1.0542	0.9273	-2.629	1.423	-4.2327	1.584	3.4013	0.7059	-1.2532	4.9577	-2.8773	-6.5185	3.0369	0.6375	0.8665	1.8651	0.7338	-3.1696	-3.9703	-1.2727	-4.3475	4.367	3.5008	3.3061	0.5527	-6.1063
1332	AllEnvAE	SHGW_11BD_12BD_12CH_13EP4_14CH_14EP4_14EP5	1B	5	3285535_1bs_1678	3426638_1bs_9201	1D	10	IWA1788	IWB44341	6.2448	3.3218	2.923	2.9508	1.3071	1.6437	-0.1121	0.7255	4.6601	0.5955	-1.7096	1.0399	-6.5447	-2.4397	1.2816	7.777	3.82	1.794	5.5793	-2.8651	4.1898	-4.119	-8.3989	1.5731	-1.6009	-0.1584	-7.4966	-2.8355	-1.0619	11.5802
1457	AllEnvAE	SHGW_11BD_12BD_12CH_13EP4_14CH_14EP4_14EP5	1D	15	1884715_1ds_1224	IWB18376	7A	80	IWA7187	IWB48426	5.5952	3.303	2.2922	2.271	1.3572	0.9139	-0.5864	-0.8985	4.7235	2.9643	5.0243	4.9618	-2.8236	3.3664	-2.2675	-11.2256	-3.0626	0.1662	0.7208	-1.6917	-0.216	3.4084	0.6748	4.1886	-0.5726	-3.3236	-6.3249	-0.8614	1.1764	5.7173
1341	AllEnvAE	SHGW_11BD_12BD_12CH_13EP4_14CH_14EP4_14EP5	1D	25	IWB14343	IWB15488	2D	0	5387977_2ds_265	IWB216	6.6239	3.2987	3.3252	2.6424	1.2731	1.3694	2.0474	1.1913	-4.5543	2.6067	4.4399	4.2903	-4.7899	1.0812	-3.4722	-4.1561	-0.5028	0.6801	-6.1655	1.0653	0.3088	1.8989	2.7152	-5.1173	1.3397	4.8283	3.4249	4.8857	-0.8337	-8.5277
1430	AllEnvAE	SHGW_11BD_12BD_12CH_13EP4_14CH_14EP4_14EP5	3D	50	3395457_7dl_548	IWB52937	6B	20	3252764_6dl_2803	4357423_6bl_1546	5.7917	3.2957	2.4961	2.0152	1.2366	0.7787	-1.0947	-1.7848	4.5228	-1.0889	-1.5061	3.384	0.9997	0.6901	-1.3881	-1.0907	-0.9171	-1.3464	0.9663	1.1723	-2.8271	0.0094	2.9426	2.7998	5.0815	-2.1971	4.0107	-1.7476	-3.3668	-4.5805
1464	AllEnvAE	SHGW_11BD_12BD_12CH_13EP4_14CH_14EP4_14EP5	1A	75	IWB27332	IWB34331	7A	5	IWB10682	4552254_7al_1912	5.4381	3.2849	2.1532	2.0772	1.332	0.7451	-2.8797	0.1594	4.6955	-3.5283	1.6993	0.4212	-2.3786	2.9005	-0.6354	1.5212	0.4291	-4.2737	2.0412	-3.3842	-1.1384	1.1393	5.1867	-2.6826	0.9762	-2.3681	4.1106	-4.1645	-1.9069	6.0353
1474	AllEnvAE	SHGW_11BD_12BD_12CH_13EP4_14CH_14EP4_14EP5	1B	110	3863946_1bl_1046	IWB22011	7B	65	1677976_6ds_372	6675966_7bl_2065	6.4655	3.2675	3.198	2.4052	1.3551	1.0501	3.4112	0.6028	4.766	3.0061	-0.5866	0.5696	-1.6312	-3.4125	-0.7672	2.8218	-0.8694	-1.8366	-0.3182	-2.9342	-0.3709	0.1683	6.161	-1.6268	-1.2218	2.0193	1.0499	-7.0688	-0.6172	7.4655
1373	AllEnvAE	SHGW_11BD_12BD_12CH_13EP4_14CH_14EP4_14EP5	1A	105	3952374_1al_5619	3950738_1al_98	4B	65	IWA3040	IWB75280	6.0857	3.2469	2.8387	2.3001	1.1494	1.1507	1.5699	-3.1742	-4.4187	0.6067	-0.7637	-1.1366	-0.4791	-0.5198	0.8986	1.3939	3.6618	1.0567	0.2876	-0.3433	1.611	0.5114	-6.7852	-0.9433	2.2127	-2.9018	2.5455	5.1917	2.787	-8.892
1460	AllEnvAE	SHGW_11BD_12BD_12CH_13EP4_14CH_14EP4_14EP5	1A	175	3971039_1al_2867	IWB28321	7A	95	4061217_7as_349	IWA7419	6.2339	3.2407	2.9932	2.1739	1.305	0.8688	1.409	-0.9285	4.6127	-0.9605	1.7817	0.9514	1.9383	-0.2257	-1.6441	-1.8411	-3.8259	0.9216	5.1664	1.4825	-0.7504	1.5624	-4.5566	1.1441	-0.1863	-4.3638	3.4932	-5.7618	-0.5127	6.1873
1349	AllEnvAE	SHGW_11BD_12BD_12CH_13EP4_14CH_14EP4_14EP5	3A	115	4448357_3al_6941	4440800_3al_1066	3A	140	4352445_3al_4020	IWB61269	6.4185	3.2345	3.184	2.095	1.0133	1.0817	1.5358	-2.6307	-4.5739	-4.0282	0.5642	4.0787	5.6954	-2.6777	-2.5434	-1.0891	0.3068	3.114	-2.3304	-1.9756	0.8289	1.814	-1.7577	2.8985	2.9454	2.3472	-1.7594	5.3609	-1.6947	-10.0979
1400	AllEnvAE	SHGW_11BD_12BD_12CH_13EP4_14CH_14EP4_14EP5	3D	115	IWB29724	IWB8827	5B	80	10806316_5bl_7057	IWB7405	5.4534	3.2281	2.2252	2.1123	1.1831	0.9292	4.3136	2.6873	4.5511	1.7802	-2.9521	-0.4485	-2.8645	-2.6688	-1.5594	8.713	0.781	3.0565	-4.5924	2.4889	0.4112	-0.6657	-1.4795	0.1126	-4.807	1.1805	-0.064	-4.5907	0.1835	7.9851
1449	AllEnvAE	SHGW_11BD_12BD_12CH_13EP4_14CH_14EP4_14EP5	3D	50	3395457_7dl_548	IWB52937	6D	110	IWB59264	IWB61787	5.0488	3.2031	1.8457	1.8255	1.2214	0.6041	-1.3294	0.199	4.4643	-1.2348	-1.8758	3.5032	0.5879	0.9228	-1.1107	-0.7926	-0.9892	0.0693	1.8077	-3.0989	-1.4202	-2.1904	5.8217	6.523	0.5116	-4.5852	-1.61	-1.58	0.5404	0.2001
1339	AllEnvAE	SHGW_11BD_12BD_12CH_13EP4_14CH_14EP4_14EP5	1D	0	1881608_1ds_7447	1712725_1ds_2887	2B	0	IWB59140	IWB58705	6.2921	3.1978	3.0944	3.0772	1.2734	1.8038	1.2268	-3.4458	-4.5429	5.7577	2.4426	2.6619	-5.8767	2.5075	-2.9664	-4.5267	-1.0999	0.3156	2.3358	5.1271	-0.4638	-0.046	-6.1688	0.8303	0.1365	2.9643	6.8749	2.7457	-1.716	-11.8358
1345	AllEnvAE	SHGW_11BD_12BD_12CH_13EP4_14CH_14EP4_14EP5	2A	105	6337268_2al_1661	IWA8385	2D	110	9821121_2dl_24264	9852937_2dl_2983	5.4597	3.1509	2.3088	1.7575	1.0498	0.7077	-0.0948	5.553	-4.1943	3.2574	-2.0852	2.3675	1.5999	2.8761	-2.7967	-5.2189	-0.2774	1.8835	-2.277	0.039	-2.1315	-3.3413	6.1047	-1.3249	1.215	1.5472	-2.4004	4.4237	3.092	-6.5526
1442	AllEnvAE	SHGW_11BD_12BD_12CH_13EP4_14CH_14EP4_14EP5	3A	135	4440800_3al_1066	4449335_3al_844	6D	40	3320976_6dl_12653	3254512_6dl_131	5.3083	3.1284	2.1799	2.3408	1.3118	1.029	-2.2589	-4.3062	4.5425	-3.6565	3.468	-3.151	0.32	0.6189	1.8167	0.5839	-0.2802	-1.439	4.572	-0.582	4.2184	-0.7382	-5.7511	-1.7883	-3.9754	3.6275	-0.5827	-1.1378	-4.4374	8.2941
1419	AllEnvAE	SHGW_11BD_12BD_12CH_13EP4_14CH_14EP4_14EP5	1B	105	3922607_1bl_22064	3865749_1bl_7947	6A	100	IWB35971	5833886_6al_7085	5.3984	3.1089	2.2896	2.2069	1.2854	0.9216	2.227	-3.1721	-4.4831	2.5054	-0.5662	0.5537	-2.1783	-3.9646	0.0706	3.5794	-2.547	0.9654	5.6403	-0.4641	-1.2514	2.5173	-4.8604	-5.7091	1.4298	1.9423	3.9307	3.9048	0.2402	-5.7386
1347	AllEnvAE	SHGW_11BD_12BD_12CH_13EP4_14CH_14EP4_14EP5	1B	120	3915581_1bl_881	IWB44710	3A	20	IWB34333	3376914_3as_3826	5.0774	3.0853	1.9921	1.8462	1.0512	0.795	2.2992	-0.0123	4.2164	2.8515	1.2797	-0.071	-1.6901	0.2791	-0.8188	-1.8304	0.1008	1.028	-2.3316	3.4894	0.4973	-1.3188	-1.4652	4.3964	-1.6945	-2.9694	-2.0767	-3.5362	-0.8078	6.6881
1454	AllEnvAE	SHGW_11BD_12BD_12CH_13EP4_14CH_14EP4_14EP5	2D	110	9821121_2dl_24264	9852937_2dl_2983	7A	10	IWB23321	IWB55137	6.1752	3.0452	3.13	2.0104	1.1962	0.8142	6.0198	-3.1	-4.4298	-0.192	1.5703	-2.3424	0.2961	-2.7389	-3.6233	7.0303	-0.035	-3.8094	-1.0944	-1.3566	0.4052	2.1055	3.7847	2.8574	1.3264	-2.6465	-1.3664	6.2221	-0.217	-6.1761
1431	AllEnvAE	SHGW_11BD_12BD_12CH_13EP4_14CH_14EP4_14EP5	5A	50	IWB34498	IWA5034	6B	25	IWB51320	IWB64874	6.2781	3.0446	3.2335	2.015	1.0004	1.0146	-2.2021	-0.0416	-4.1043	-2.6178	-3.773	2.6998	0.379	-1.7928	1.89	3.2149	1.2355	-1.7381	-0.6091	0.1193	-2.6651	0.1661	3.4914	-1.0134	5.7258	-0.4141	-0.3491	4.7935	-1.1301	-7.6127
1504	AllEnvAE	SHGW_11BD_12BD_12CH_13EP4_14CH_14EP4_14EP5	5D	20	4522185_5dl_458	IWB22695	7D	190	IWB15318	RPM1	5.4191	3.0339	2.3851	2.2439	1.003	1.2409	-1.7558	5.3648	4.3609	3.4526	2.2759	-5.6338	-0.2166	-1.3249	0.8977	0.5492	1.0419	-0.1278	-0.3884	-0.2562	-3.5413	1.5229	1.749	-0.0393	-3.3581	-3.1163	-1.3459	-3.9748	1.7131	10.1214
1505	AllEnvAE	SHGW_11BD_12BD_12CH_13EP4_14CH_14EP4_14EP5	3D	125	IWA6485	6947145_3dl_1605	7D	200	3326863_7dl_3589	3391666_7dl_513	5.156	3.0314	2.1246	2.1331	1.1569	0.9762	1.9804	1.9634	-4.4867	-0.5533	-1.103	2.832	-1.6966	-1.5899	0.6493	1.4616	0.4125	-0.8844	0.0437	1.74	-0.5792	3.4071	-4.1398	1.2206	0.7113	4.0087	-0.0348	4.303	-1.4995	-8.7093
1488	AllEnvAE	SHGW_11BD_12BD_12CH_13EP4_14CH_14EP4_14EP5	5B	10	2272737_5bs_7212	IWA4790	7D	35	5190703_2as_7319	3964646_7ds_11134	6.5044	3.0223	3.4821	2.616	1.122	1.4941	2.0548	3.0778	4.3539	-1.2808	0.2836	-2.3136	0.9526	-2.8298	-2.0604	7.2484	1.1219	-0.8318	3.9368	-0.7404	-2.05	-3.3922	1.9558	-0.5284	-5.0572	0.7073	-4.6853	-3.8768	3.497	9.9433
1458	AllEnvAE	SHGW_11BD_12BD_12CH_13EP4_14CH_14EP4_14EP5	5B	10	2272737_5bs_7212	IWA4790	7A	80	IWA7187	IWB48426	6.9282	3.0099	3.9183	2.7946	1.2315	1.5631	1.4756	-1.5257	4.4863	-1.7672	0.2672	-2.621	1.1214	-2.3001	-1.3561	6.6559	-3.5975	0.041	0.253	-0.6112	0.3305	3.3462	0.2381	-0.0315	-0.0924	1.5662	-4.0898	-7.2956	-0.4787	10.4218
1424	AllEnvAE	SHGW_11BD_12BD_12CH_13EP4_14CH_14EP4_14EP5	2A	130	6415190_2al_16820	IWA2051	6A	145	5800366_6al_6132	3603425_6al_2395	5.9481	2.9871	2.9611	1.9013	1.0785	0.8228	-0.9505	1.7571	-4.2428	1.4129	-1.466	-0.3148	3.9836	3.3738	-2.8399	-4.1497	-3.4085	-2.9676	0.4756	-2.7923	-1.0873	1.9088	7.8714	-5.132	-2.6092	2.5382	3.1415	-0.0277	6.2229	-4.1336
1498	AllEnvAE	SHGW_11BD_12BD_12CH_13EP4_14CH_14EP4_14EP5	7B	10	6666775_7bl_1452	IWB42621	7D	145	3395678_7dl_6495	3348362_7dl_2767	5.6653	2.9834	2.6819	2.3495	1.0166	1.333	4.9738	3.1927	4.2718	2.1567	4.1797	0.8502	-4.9632	-3.4882	-1.6994	2.9641	6.3326	-0.9135	-4.6658	-2.8854	-1.9822	-2.9656	7.0799	3.4277	-5.5931	-5.546	-0.5496	-1.9953	0.9299	9.3264
1485	AllEnvAE	SHGW_11BD_12BD_12CH_13EP4_14CH_14EP4_14EP5	1D	70	2230427_1dl_4251	2226456_1dl_789	7D	5	IWB6078	IWB45523	6.9296	2.9106	4.0189	3.5116	1.1314	2.3801	2.3205	-0.1179	-4.3051	5.8573	0.6593	-2.3834	-1.3209	-0.5042	-2.9568	0.6487	0.4448	-3.9016	0.9798	-0.3632	2.23	-1.3161	1.9265	-2.4416	3.1132	1.6781	6.8632	4.7619	-0.3963	-13.5786
1340	AllEnvAE	SHGW_11BD_12BD_12CH_13EP4_14CH_14EP4_14EP5	1B	110	3863946_1bl_1046	IWB22011	2B	50	IWB22828	5159815_2bs_6646	6.5388	2.8777	3.6611	2.3149	0.9542	1.3608	2.936	-1.9779	3.9753	3.1019	-0.8371	0.2891	-2.4446	-2.5217	-0.7253	3.1377	-2.8077	-0.474	-1.4048	-0.253	0.8076	2.2367	1.8952	0.0997	-0.8516	-3.2608	-2.3248	-5.7096	1.8615	10.1855
1381	AllEnvAE	SHGW_11BD_12BD_12CH_13EP4_14CH_14EP4_14EP5	3B	60	10707498_3b_3621	IWA1094	4D	10	2305880_4ds_1018	2291802_4ds_4808	5.0424	2.8756	2.1667	2.6469	1.1595	1.4873	-1.7263	-0.4961	-4.3586	-1.242	2.1347	-1.478	2.2065	1.0496	0.3624	-3.0331	7.1612	-1.0739	-1.2948	4.1718	-0.4156	-2.1491	-6.3996	2.9427	1.828	5.4996	-0.347	1.1218	0.2331	-11.2782
1331	AllEnvAE	SHGW_11BD_12BD_12CH_13EP4_14CH_14EP4_14EP5	1B	60	IWB7186	3476932_1bs_1821	1B	95	3865300_1bl_9151	3807515_1bl_6239	5.3945	2.8606	2.5339	2.1447	1.3018	0.8429	0.912	4.3356	-5.6058	-0.2321	5.1612	0.8459	-4.1004	-0.7018	1.3999	-2.3726	1.934	-4.1803	-0.5658	-0.4595	-3.3333	-2.9039	9.5089	-1.5872	5.9541	5.0403	-1.2195	5.5045	-0.5257	-13.1664
1388	AllEnvAE	SHGW_11BD_12BD_12CH_13EP4_14CH_14EP4_14EP5	4D	0	IWB15038	IWB61488	5A	40	IWB2928	1538313_5as_2595	5.0959	2.7753	2.3207	2.1371	1.1101	1.027	-1.1779	-1.3578	4.2838	1.5393	1.5899	1.9131	5.1555	0.7808	-2.6948	-8.2838	-1.4428	-3.0386	1.6817	0.3847	-2.7536	2.4354	2.7331	0.6148	-0.4559	1.1992	-0.717	-5.2839	-3.6931	8.3358
1462	AllEnvAE	SHGW_11BD_12BD_12CH_13EP4_14CH_14EP4_14EP5	5A	145	4541388_5dl_2248	IWB11676	7A	130	4433586_7al_347	4557355_7al_14033	5.9585	2.7158	3.2427	1.9447	0.9138	1.0309	4.049	-2.8302	-3.908	-0.8472	-1.0846	-1.4748	-0.8597	-3.4467	-0.7121	8.4251	-5.139	4.0537	0.966	-3.2518	1.7081	3.9161	-2.2531	2.2546	1.9994	4.7852	-5.6303	2.779	0.7587	-6.9465
1435	AllEnvAE	SHGW_11BD_12BD_12CH_13EP4_14CH_14EP4_14EP5	2B	110	8042513_2bl_9079	7988440_2bl_2063	6B	50	IWB10245	5832772_6al_255	6.4684	2.7024	3.766	3.448	1.1321	2.3159	-1.4745	0.6802	-4.3601	-0.8328	1.2814	2.1018	-1.4547	5.4191	-0.6805	-5.8344	-2.1647	0.6945	-1.06	-1.7415	0.4578	1.0138	2.8	4.2493	-1.8883	6.2274	4.9578	2.3455	-2.6595	-13.2323
1393	AllEnvAE	SHGW_11BD_12BD_12CH_13EP4_14CH_14EP4_14EP5	3B	100	10399501_3b_3622	10765212_3b_7951	5A	135	IWB5457	IWB35862	5.9333	2.6714	3.262	2.9186	1.065	1.8537	1.4039	1.4734	4.1934	0.3121	5.7333	-1.6258	0.0929	-1.6444	2.6481	-5.5162	1.5484	-3.0962	0.267	1.3053	-3.5087	-0.96	4.4443	-0.6234	-5.6889	1.0456	-3.2066	-4.7937	0.9992	12.2678
1479	AllEnvAE	SHGW_11BD_12BD_12CH_13EP4_14CH_14EP4_14EP5	1A	175	3971039_1al_2867	IWB28321	7B	0	6550874_7bl_349	6728417_7bl_5629	5.1631	2.6638	2.4993	2.0311	1.0597	0.9714	1.0997	3.1402	-4.1513	-0.9667	1.5152	0.7073	1.8663	0.1598	-1.5862	-1.6957	-0.1938	4.607	-0.5732	-2.1626	-3.3433	-1.3334	2.9993	-7.3524	-1.4934	4.6317	3.7009	1.6076	2.3459	-3.4404
1408	AllEnvAE	SHGW_11BD_12BD_12CH_13EP4_14CH_14EP4_14EP5	3A	20	IWB34333	3376914_3as_3826	5B	155	10827029_5bl_1233	IWB61615	6.7936	2.6185	4.175	2.9414	0.9285	2.0129	-0.7548	-0.9528	-3.9673	-1.2082	1.5309	-1.7577	4.2057	0.886	-0.9623	-2.6943	0.0661	-0.0831	-0.0639	-1.2302	0.306	2.8984	-1.8933	-7.7459	4.6418	3.833	3.3893	2.7633	3.7236	-10.6051
1444	AllEnvAE	SHGW_11BD_12BD_12CH_13EP4_14CH_14EP4_14EP5	3B	25	10680128_3b_818	IWB34373	6D	55	3315505_6dl_2060	1667145_6dl_2783	5.1517	2.6016	2.5502	1.8862	0.9608	0.9254	-2.0451	-4.6787	3.9468	-1.3521	0.1488	-1.9759	4.4684	-0.7368	2.2383	-2.7906	-1.9931	-1.7624	1.8694	-0.2296	4.9738	-1.9517	-0.9063	4.6828	2.2164	-1.1535	-6.9125	-2.8849	-0.6303	4.682
1407	AllEnvAE	SHGW_11BD_12BD_12CH_13EP4_14CH_14EP4_14EP5	1D	120	IWB57242	IWB63464	5B	155	10827029_5bl_1233	IWB61615	6.1538	2.5157	3.6381	3.1939	0.9989	2.1951	2.0794	-0.0835	-4.0949	-0.9382	-2.4525	0.136	5.2429	-2.4477	-3.2647	3.7242	1.4564	-0.6819	-1.4875	-2.1193	-0.4469	2.4208	0.8583	-1.7994	1.1814	6.0406	2.5618	5.2233	0.4101	-13.6179
1357	AllEnvAE	SHGW_11BD_12BD_12CH_13EP4_14CH_14EP4_14EP5	1D	40	IWB10598	1887794_1ds_1527	3B	95	10337183_3b_613	10562713_3b_11505	7.8887	2.4451	5.4436	3.2364	0.9618	2.2746	-0.1534	2.4938	-3.971	2.8057	1.562	2.4472	-3.3179	4.7072	-4.2913	-3.9129	-0.2462	2.982	-1.2887	2.1323	-1.8948	0.7635	-2.448	-1.9651	7.0914	2.335	1.3978	6.5175	-3.1922	-12.1844
1399	AllEnvAE	SHGW_11BD_12BD_12CH_13EP4_14CH_14EP4_14EP5	5B	15	IWB24915	IWB42850	5B	35	10873229_5bl_4242	IWB56939	5.1376	2.4426	2.6949	0.6407	0.6407	0	-1.2682	4.6968	-6.432	-6.632	-3.4184	1.3077	10.627	0.9398	2.5457	-5.3698	7.6579	3.7819	-4.7165	-10.9671	-5.0911	-4.8166	14.1515	-6.5961	6.6592	-0.584	2.5844	5.7556	7.7607	-15.58
1350	AllEnvAE	SHGW_11BD_12BD_12CH_13EP4_14CH_14EP4_14EP5	1A	0	IWA974	IWB525	3A	155	IWA4258	IWB73075	6.3606	2.4254	3.9352	2.3714	0.8907	1.4806	-1.8626	0.2519	3.8678	-5.4297	4.4352	-3.0675	-2.0459	0.6311	0.6688	4.808	2.123	5.4395	-1.6229	-0.1124	-0.5316	0.3914	-5.6869	-1.894	1.969	-4.7825	-4.6585	-4.0321	3.8637	9.5345
1426	AllEnvAE	SHGW_11BD_12BD_12CH_13EP4_14CH_14EP4_14EP5	5A	40	IWB2928	1538313_5as_2595	6B	0	IWB6981	2950610_6bs_6372	5.5374	2.4247	3.1127	2.0824	0.993	1.0894	-1.6924	0.5292	4.0231	-2.0948	-2.3782	1.4054	0.3985	-2.4351	3.1493	1.955	-4.2648	3.6432	0.102	4.4707	-1.5443	2.1852	-4.5919	1.1411	-7.4259	1.9244	4.2587	-4.0755	-1.3749	5.5522
1367	AllEnvAE	SHGW_11BD_12BD_12CH_13EP4_14CH_14EP4_14EP5	2A	85	6346851_2al_10150	6328568_2al_5778	4A	25	IWB49893	7170734_4al_4707	6.2786	2.4142	3.8644	2.5836	0.9515	1.6321	-2.3976	1.1578	-3.9633	0.1545	-1.1816	2.3135	5.5214	6.2017	-1.4699	-11.5395	-0.8374	-1.5249	2.4971	1.9661	-0.904	-0.2977	-0.8992	-4.2226	6.3722	3.366	-0.7023	5.6367	-1.0806	-9.3693
1378	AllEnvAE	SHGW_11BD_12BD_12CH_13EP4_14CH_14EP4_14EP5	1B	70	3759548_1bl_534	3920638_1bl_6725	4D	0	IWB15038	IWB61488	7.0782	2.1318	4.9464	3.0641	0.7914	2.2727	3.5177	-1.1043	3.5996	-0.6926	-0.0686	0.6633	-4.6354	-3.1505	0.9305	6.9532	1.5095	1.6273	1.6741	5.1438	0.9313	-2.6061	-8.28	-2.9862	-5.1282	-2.8621	0.0661	-5.7235	3.5725	13.0613
1410	AllEnvAE	SHGW_11BD_12BD_12CH_13EP4_14CH_14EP4_14EP5	4B	105	IWB67498	IWB55438	5D	5	IWA3429	4582300_5dl_15630	5.0853	2.0427	3.0426	2.9279	0.7904	2.1375	-3.1974	0.072	3.6231	-4.1783	-1.2033	0.046	1.4049	-1.0583	2.627	2.362	0.5925	-0.7647	-0.044	5.2825	-2.9765	-1.5564	-0.5334	0.4573	-2.9233	-1.3746	-6.7391	-1.0694	-1.9993	13.6484
1375	AllEnvAE	SHGW_11BD_12BD_12CH_13EP4_14CH_14EP4_14EP5	2A	100	IWB11977	6358247_2al_1660	4B	100	IWB32997	7020900_4bl_2127	5.796	1.9487	3.8473	1.9504	0.7699	1.1805	-0.8256	-1.9516	3.5601	2.9918	-3.3744	2.4664	3.9422	3.4777	-2.8557	-6.6479	-4.3177	0.2001	-0.0679	-0.7158	-0.1049	1.5491	3.4571	-2.5801	10.2547	1.2806	-4.205	-3.2234	-1.0026	-0.5241
1420	AllEnvAE	SHGW_11BD_12BD_12CH_13EP4_14CH_14EP4_14EP5	1D	35	1895325_1ds_2431	IWB8524	6A	110	IWB60739	IWB64875	5.09	1.9222	3.1677	2.424	0.7545	1.6695	2.898	-0.0992	3.52	4.4412	2.1868	0.1496	-4.0757	0.5629	-2.5816	-0.6832	-4.3876	-0.3664	5.4906	0.6542	-0.2064	-0.1046	-1.0798	3.9383	-2.4889	-3.389	-7.1469	-1.9122	1.0306	9.9681
1337	AllEnvAE	SHGW_11BD_12BD_12CH_13EP4_14CH_14EP4_14EP5	1B	80	3837621_1bl_4305	3827607_1bl_1840	2A	145	IWB73747	IWB7597	6.4746	1.8931	4.5815	2.6836	0.7254	1.9582	2.9936	0.0938	-3.4718	1.1066	1.3121	2.3186	-4.2755	-2.7298	-0.189	2.4571	1.4936	-4.2578	0.5536	5.3574	1.6446	-3.0314	-1.76	1.8948	2.5989	2.7549	2.1964	6.3769	-3.2178	-12.6041
1428	AllEnvAE	SHGW_11BD_12BD_12CH_13EP4_14CH_14EP4_14EP5	5B	130	IWB36204	IWB34704	6B	10	IWB55360	4310056_6bl_2273	5.0486	1.8359	3.2126	3.0042	0.7535	2.2507	2.4327	-2.3493	3.5137	3.6826	2.6163	-4.653	-2.3481	-1.3704	0.9759	1.0967	1.2022	-1.2901	2.7731	-1.1646	-1.6911	0.134	0.0365	-2.4377	-1.4795	-5.6415	-4.7222	-1.1974	1.4119	14.0663
1443	AllEnvAE	SHGW_11BD_12BD_12CH_13EP4_14CH_14EP4_14EP5	2B	15	IWB29097	5244119_2bs_5970	6D	45	3254329_6dl_5253	3324594_6dl_4701	5.9713	1.6222	4.3491	3.4988	0.5788	2.92	-4.1386	-3.4625	-3.2562	-0.6	0.0362	2.6676	2.5733	-0.4126	0.3356	-4.6002	-1.6101	-0.6916	3.8992	1.6119	4.6826	-3.0632	-4.8289	3.2787	1.8228	3.7559	7.3569	-0.114	0.3915	-16.4917
1397	AllEnvAE	SHGW_11BD_12BD_12CH_13EP4_14CH_14EP4_14EP5	1A	105	3952374_1al_5619	3950738_1al_98	5A	185	2805270_5al_2730	IWA2947	5.8811	1.5483	4.3328	2.2317	0.5995	1.6321	1.3009	0.7517	-3.1447	1.0571	-0.4967	-1.4351	-0.701	-0.3119	1.2129	0.6746	-0.7571	-0.9157	3.0093	-2.0682	0.9911	1.869	-2.1285	-4.4744	-3.078	8.3361	4.2119	3.9669	-1.8188	-7.1437
1392	AllEnvAE	SHGW_11BD_12BD_12CH_13EP4_14CH_14EP4_14EP5	1B	55	1491348_1bs_4010	IWB60394	5A	85	IWB52495	2694791_5al_655	5.5907	1.531	4.0597	1.8129	0.548	1.2649	3.7161	-2.9744	-3.2053	2.3638	2.9118	0.901	-5.6425	-2.1102	-0.7813	2.3574	-1.6589	-5.7163	1.6465	1.5309	1.5696	0.2501	2.3781	-10.7731	-0.5013	-0.7462	2.4317	2.5325	4.9529	2.1036
1451	AllEnvAE	SHGW_11BD_12BD_12CH_13EP4_14CH_14EP4_14EP5	4B	50	7040005_4bl_5774	IWB35006	7A	0	IWB73283	IWB22966	5.2229	1.5123	3.7106	1.5511	0.5413	1.0098	1.1829	-6.0375	-2.9916	6.2384	2.3015	-1.6886	-2.5954	0.6234	-1.6437	-3.2356	3.2093	-1.4358	1.0312	0.3531	4.7028	5.1676	-13.0282	-7.0871	-3.4646	2.9846	4.2391	-0.1544	4.887	-1.4047
1368	AllEnvAE	SHGW_11BD_12BD_12CH_13EP4_14CH_14EP4_14EP5	3A	0	3335448_3as_4124	IWB60032	4A	0	7156920_4al_5391	7170148_4al_6104	5.1841	1.3462	3.8379	2.524	0.5399	1.9841	-0.7134	4.2596	-2.9685	-1.0305	-1.1191	-0.0671	2.3281	0.4397	-0.9338	0.3828	-0.4384	2.2028	0.8075	1.1617	-2.7192	-1.9202	0.9058	-0.8948	0.614	0.5342	9.1198	3.2238	-1.0999	-11.4971
1448	AllEnvAE	SHGW_11BD_12BD_12CH_13EP4_14CH_14EP4_14EP5	1B	100	3922607_1bl_22064	3865749_1bl_7947	6D	110	IWB59264	IWB61787	6.793	1.1104	5.6826	3.3681	0.381	2.9872	3.9066	0.2629	-2.488	2.9504	-0.0139	-0.7558	-2.6265	-3.9217	-0.5845	4.952	-0.8155	0.0623	1.6029	-3.1024	-1.3677	-2.1215	5.7419	1.3484	2.7369	7.1971	3.0096	4.4273	-3.3068	-15.4126
1405	AllEnvAE	SHGW_11BD_12BD_12CH_13EP4_14CH_14EP4_14EP5	2A	65	6334230_2al_9269	6357468_2al_291	5B	145	IWB64985	10848805_5bl_3948	6.8395	1.0428	5.7966	1.7297	0.3708	1.3588	-2.8545	-0.8204	2.4701	-0.9704	-3.4836	2.5088	5.6321	3.4099	1.0141	-8.1109	1.857	1.8704	-1.8783	-1.1206	0.3692	3.0866	-4.1842	-0.6718	-5.0098	1.0732	2.482	-7.5454	1.646	8.0258
1369	AllEnvAE	SHGW_11BD_12BD_12CH_13EP4_14CH_14EP4_14EP5	3D	60	IWB32805	6891326_3dl_1209	4A	0	7156920_4al_5391	7170148_4al_6104	5.197	0.5465	4.6505	1.9742	0.2164	1.7578	0.3571	4.1783	1.9115	-2.4225	-0.4239	1.8954	0.593	0.4904	-1.3518	1.2195	0.5235	1.971	0.2054	0.8007	-1.9387	-1.7663	0.2045	-7.2554	1.5993	4.951	-0.8513	-6.4391	-1.0484	9.0439
1262	AllEnvAE	SPM_11BD_12BD_12CH_13EP4_14CH_14EP4_17CVI	1A	30	3915571_1al_4855	3915571_1al_7435	6D	105	IWA1924	2212771_6dl_1193	6.8105	3.0718	3.7388	1.4528	1.1589	0.294	1.6788	-0.3094	-3.0855	-2.3233	3.168	0.7763	-3.7554	0.683	-1.1553	2.6066	-1.7185	0.5191	-1.4011	-0.7851	0.189	0.4145	2.782	-1.8962	-0.7099	0.3127	0.1891	0.4497	3.1572	-1.5026
130	acrossMEs	SPM_ME123	1A	45	3944816_1al_8842	3943651_1al_2510	7D	200	3326863_7dl_3589	3391666_7dl_513	6.2466	5.2343	1.0123	5.1409	4.4187	0.7222	8.5312	-2.7675	8.2495	-8.4468	10.7861	-2.3393	3.6442	-2.2077	-1.4364	-4.0698	4.8459	-0.776
1270	AllEnvAE	SPM_11BD_12BD_12CH_13EP4_14CH_14EP4_17CVI	1A	60	IWB65944	IWB35927	7A	70	IWB39758	4173707_7as_5352	5.4471	0.8076	4.6395	1.7996	0.3181	1.4815	2.4408	1.1795	-1.5823	-1.801	3.1531	-0.2495	-3.0033	0.0737	-1.9584	3.7855	3.0867	-1.014	0.6514	1.803	-1.7188	-1.5564	-1.252	6.7781	-3.7557	-1.2663	1.927	-1.6243	1.5757	-3.6345
1304	AllEnvAE	SPM_11BD_12BD_12CH_13EP4_14CH_14EP4_17CVI	1A	60	IWB65944	IWB35927	7B	20	6690935_7bl_1026	IWB24199	9.2601	2.7235	6.5366	1.8484	0.9861	0.8623	2.6054	-0.9377	2.8014	-1.4198	3.0904	0.0767	-3.0862	-0.2146	-2.1279	3.6813	-2.6714	0.8426	1.7709	1.6997	-2.982	1.0862	0.2539	1.3182	0.8571	4.4611	-4.0611	-1.0451	-2.6382	1.108
1324	AllEnvAE	SPM_11BD_12BD_12CH_13EP4_14CH_14EP4_17CVI	1A	65	IWB25179	IWB27332	7D	200	3326863_7dl_3589	3391666_7dl_513	9.3362	3.8761	5.4601	1.8389	1.4	0.439	2.4387	-1.1911	3.388	-1.0412	1.2466	0.1158	-2.5777	0.0809	-1.85	4.0257	4.0183	-1.0635	-1.7981	-0.6943	-0.215	0.897	-1.1443	1.2772	-0.662	1.5288	0.0641	-1.5205	-3.4223	2.7347
1137	AllEnvAE	SPM_11BD_12BD_12CH_13EP4_14CH_14EP4_17CVI	1A	75	IWB27332	IWB34331	1A	170	3979536_1al_394	IWB8702	9.3375	3.7426	5.595	3.7574	1.394	2.3634	1.7697	1.7883	3.3329	-1.2493	0.4784	-0.6802	-2.3609	1.3287	-1.4981	3.9816	-0.7116	-0.9042	1.5163	-0.7995	-1.2456	-1.5587	3.7032	-4.4494	5.5733	-3.261	6.9964	-3.1438	-3.1732	1.4577
367	WithinMEs	SPM_ME2_12BD_13EP4_17CVI	1A	75	IWB27332	IWB34331	1A	170	3979536_1al_394	IWB8702	6.2745	5.7154	0.5591	5.0398	4.6371	0.4027	2.468	2.455	8.0099	-0.2249	-3.0607	3.2856	-1.5714	-1.4669	3.0383	0.9016	2.321	-3.2226
1220	AllEnvAE	SPM_11BD_12BD_12CH_13EP4_14CH_14EP4_17CVI	1A	90	3904584_1al_5590	3931760_1al_276	5B	10	2272737_5bs_7212	IWA4790	7.9486	3.2239	4.7247	1.8337	1.2105	0.6232	-0.0896	-1.6026	3.1211	-1.292	1.4283	-0.3282	-0.6279	0.698	0.2334	-0.1114	2.7917	-0.2663	1.4636	-4.9047	0.3188	1.9006	-1.3037	2.5474	-2.219	-1.0163	-0.9166	0.9903	-2.9793	3.5935
1200	AllEnvAE	SPM_11BD_12BD_12CH_13EP4_14CH_14EP4_17CVI	1A	100	3939827_1al_7456	IWB72959	4D	25	IWA5751	IWB3336	6.7898	3.2676	3.5222	2.1347	1.2215	0.9132	0.0797	-1.0594	-3.1194	-1.1982	-0.2349	0.6368	1.7504	-1.3125	-0.054	0.4123	-1.0184	-1.3803	0.0573	0.6391	1.0157	0.6721	0.0145	3.2236	-2.6951	1.2884	-4.1396	1.2048	3.0016	-1.8837
1140	AllEnvAE	SPM_11BD_12BD_12CH_13EP4_14CH_14EP4_17CVI	1A	105	3952374_1al_5619	3950738_1al_98	1D	30	IWB15488	1911116_1ds_1558	5.7638	2.2476	3.5162	1.6864	0.832	0.8544	0.1756	-0.6062	2.5759	-2.2352	0.4306	0.9451	1.9451	-1.4557	-0.1394	0.5095	-1.9008	1.1203	-2.5775	1.2183	1.6768	0.3862	0.0767	-2.9683	3.9409	0.2397	2.5471	-2.4305	-2.8312	1.5024
1207	AllEnvAE	SPM_11BD_12BD_12CH_13EP4_14CH_14EP4_17CVI	1A	110	IWB26168	IWA735	5A	110	IWB10117	IWA6681	6.8778	3.1178	3.76	1.957	0.9928	0.9642	1.0452	-0.9409	-2.8275	0.3236	-1.7536	0.9028	1.6196	-1.1365	-0.9069	0.951	3.1945	-1.3889	-0.7107	-0.7366	1.5665	0.8527	-2.7775	3.3499	-3.6264	-0.535	-3.8027	2.8366	2.4526	-0.675
107	acrossMEs	SPM_ME123	1A	110	IWB26168	IWA735	5A	170	2735114_5al_7430	IWB55377	6.0676	2.8635	3.2041	5.0441	2.2778	2.7663	0.5446	-0.7652	-5.8117	0.4571	0.4055	-0.8626	0.7386	0.9736	-1.7122	6.936	-8.5562	1.6202
1282	AllEnvAE	SPM_11BD_12BD_12CH_13EP4_14CH_14EP4_17CVI	1A	110	IWB26168	IWA735	7A	15	IWA5904	IWB63338	5.8292	1.863	3.9662	1.3462	0.574	0.7721	0.8898	0.6588	-2.1714	0.4748	-2.1816	0.5174	1.1438	-0.62	-0.8175	1.4831	-0.96	-1.5608	-3.1379	3.4568	1.253	-0.7606	1.7095	-0.5268	-1.8932	0.2827	4.7048	-1.0543	2.1982	-3.7113
1161	AllEnvAE	SPM_11BD_12BD_12CH_13EP4_14CH_14EP4_17CVI	1A	120	3974604_1al_3944	IWB62134	3A	135	4440800_3al_1066	4449335_3al_844	6.9486	3.6906	3.2581	1.6923	1.3395	0.3527	1.5687	2.3526	-3.2676	-0.9856	0.2171	0.9676	1.4474	-1.7284	-1.4002	1.482	0.1748	4.1461	-0.6	-2.2217	0.6517	-2.3461	0.1952	-0.9426	-1.7685	0.4861	-1.8067	1.7371	3.0678	-0.7732
1296	AllEnvAE	SPM_11BD_12BD_12CH_13EP4_14CH_14EP4_17CVI	1A	125	3931880_1al_9373	3969498_1al_497	7B	110	6467584_7bl_2776	IWB56847	13.6577	6.0458	7.6119	2.7878	2.196	0.5918	2.2703	-1.7259	4.3033	0.6795	2.9356	-0.7013	1.3974	-2.2354	-2.149	0.0731	2.0061	-1.1609	-0.75	0.5051	-0.2887	2.0132	-2.3249	2.7086	1.4655	1.6208	-2.4313	-0.0823	-3.9811	0.6997
1152	AllEnvAE	SPM_11BD_12BD_12CH_13EP4_14CH_14EP4_17CVI	1A	130	3882773_1al_4725	IWB31275	2D	65	5378379_2ds_767	IWB32012	5.53	2.1232	3.4069	1.3731	0.6676	0.7055	1.0895	-2.1672	2.3033	0.7756	1.5313	0.1708	0.425	-1.3153	-1.0667	-0.5208	0.3421	-0.8125	3.2857	-5.4375	0.0149	1.8903	0.717	4.0722	-0.8284	-2.0329	2.0746	-2.6846	-2.1575	1.5565
1138	AllEnvAE	SPM_11BD_12BD_12CH_13EP4_14CH_14EP4_17CVI	1A	135	IWB31275	3942732_1al_925	1B	110	3863946_1bl_1046	IWB22011	5.7135	2.4634	3.2501	1.5121	0.932	0.5801	0.8688	1.0852	-2.7433	-0.1584	0.2463	2.0517	-0.7662	-0.5854	-0.756	-0.0319	-0.1037	-3.8768	-1.1328	1.3621	-0.3038	-1.1245	5.1794	-0.0125	-0.9389	2.8198	-1.18	0.1856	2.8139	-3.6877
1167	AllEnvAE	SPM_11BD_12BD_12CH_13EP4_14CH_14EP4_17CVI	1A	135	IWB31275	3942732_1al_925	3B	80	10760613_3b_8779	10766333_3b_8098	6.769	3.0581	3.7109	2.1606	1.1925	0.9681	1.0699	-0.8537	3.0676	-0.2083	0.4351	1.8715	-0.8694	-0.632	-0.9721	0.3753	0.054	-0.1103	1.0696	-2.49	-0.184	0.6821	0.9786	-2.5839	3.1925	-2.6889	1.3497	-0.9238	-2.8588	4.5133
1143	AllEnvAE	SPM_11BD_12BD_12CH_13EP4_14CH_14EP4_17CVI	1A	140	IWB36704	2319797_1al_3656	2A	65	6334230_2al_9269	6357468_2al_291	9.7784	4.7157	5.0627	2.1749	1.7908	0.3841	0.8881	-0.7648	3.8123	-0.5724	0.5846	1.6806	-0.474	-0.8209	-0.8383	0.4404	1.0724	1.8898	-1.3148	-0.986	0.0965	0.5841	-1.342	0.1744	1.0003	-0.4146	0.7209	-0.1219	-3.7415	2.3824
1148	AllEnvAE	SPM_11BD_12BD_12CH_13EP4_14CH_14EP4_17CVI	1A	160	IWB54198	3934532_1al_3396	2B	125	7931900_2bl_12035	7988902_2bl_1379	7.6901	2.9121	4.778	1.884	1.0726	0.8113	1.3173	1.2712	-2.9267	-0.2386	1.0686	1.2458	-3.5571	-0.2271	-1.2761	2.9844	1.4466	1.1287	-3.0766	6.4723	-2.3669	-0.9108	-2.6934	-4.8647	-0.4598	-0.2372	1.9887	3.0951	2.7159	-2.2381
1232	AllEnvAE	SPM_11BD_12BD_12CH_13EP4_14CH_14EP4_17CVI	1A	170	3979536_1al_394	IWB8702	6A	20	4344525_6as_6773	4414591_6as_1756	9.6405	4.5695	5.071	2.4368	1.7313	0.7055	1.3603	-0.9246	-3.7131	-0.4181	-1.0652	1.7312	-1.4535	-1.0584	-1.1434	3.4073	-0.3444	3.8705	-1.8824	-0.9217	0.3262	0.9899	-2.038	0.9036	-1.3855	3.0855	-2.4877	-1.2705	3.4903	-2.3358
1179	AllEnvAE	SPM_11BD_12BD_12CH_13EP4_14CH_14EP4_17CVI	1A	175	3971039_1al_2867	IWB28321	4A	20	7065518_4al_555	7156590_4al_1969	6.5662	3.0192	3.547	1.9392	1.1043	0.8348	1.2341	0.5756	3.0317	-0.8153	-2.2641	1.1623	-0.8257	-0.3649	-1.1614	4.2691	-0.4861	-0.3497	0.056	-2.9727	2.2596	-0.4274	1.9204	-4.1099	3.1867	-0.8466	2.7674	-0.444	-2.8243	2.2707
1184	AllEnvAE	SPM_11BD_12BD_12CH_13EP4_14CH_14EP4_17CVI	1A	175	3971039_1al_2867	IWB28321	4B	0	4892760_4bs_24366	4867710_4bs_6948	9.6338	3.5127	6.1211	2.8562	1.3042	1.5521	0.4023	1.1239	3.244	0.0094	-2.5682	1.0863	-1.6367	-0.0314	-0.3678	3.5083	1.1776	1.9397	-1.3611	-2.2779	2.3499	-0.9289	-0.8993	-2.2587	-0.9673	1.8268	6.4348	-4.4274	-3.2789	2.6708
100	acrossMEs	SPM_ME123	1A	175	3971039_1al_2867	IWB28321	4B	0	4892760_4bs_24366	4867710_4bs_6948	7.6204	5.0186	2.6018	5.7638	4.0976	1.6661	1.9452	2.1496	7.8334	0.646	-0.3756	-0.2703	-0.6535	2.9348	-2.2813	-6.3877	5.8614	0.5263
1139	AllEnvAE	SPM_11BD_12BD_12CH_13EP4_14CH_14EP4_17CVI	1B	0	3473141_1bs_756	3482114_1bs_10487	1B	115	IWB51317	3879677_1bl_461	7.4792	3.3947	4.0846	1.9911	1.1288	0.8623	0.0028	0.8993	2.9967	-1.1931	2.3489	-1.0161	3.6053	-2.2188	-0.1029	-1.4232	-0.6633	-3.1781	-2.2543	3.2166	-0.9984	-1.0851	4.9626	-0.5936	1.1328	-3.7798	4.8068	0.2115	-2.8563	1.0785
1215	AllEnvAE	SPM_11BD_12BD_12CH_13EP4_14CH_14EP4_17CVI	1B	0	3473141_1bs_756	3482114_1bs_10487	5B	0	IWB7984	IWB64876	13.5415	6.1149	7.4266	3.0966	2.3206	0.776	-0.6128	0.3529	4.3327	-1.0384	2.3034	-0.7311	3.2827	-2.2009	0.5173	-2.1331	0.2907	-2.0364	0.1549	-0.3459	-0.6416	-0.2312	2.8094	-0.9479	0.9116	-0.6552	0.3449	0.0421	-4.3398	4.6442
108	acrossMEs	SPM_ME123	1B	0	3473141_1bs_756	3482114_1bs_10487	5B	0	IWB7984	IWB64876	5.1933	3.2905	1.9028	5.0437	2.7103	2.3334	-1.3272	-0.9157	6.3773	-2.0428	1.5028	0.54	-1.0642	0.4205	0.6437	-4.0482	8.3678	-4.3195
1251	AllEnvAE	SPM_11BD_12BD_12CH_13EP4_14CH_14EP4_17CVI	1B	0	3473141_1bs_756	3482114_1bs_10487	6B	45	IWB6854	IWB71117	5.1669	2.4611	2.7058	1.2161	0.7967	0.4194	0.0012	0.606	2.541	-1.2507	2.6316	-1.0426	3.2901	-2.1911	-0.1281	-1.3092	0.6591	-1.7041	1.8531	1.0561	-0.4431	-0.1193	-1.3018	-0.7864	1.1079	-1.4688	0.5964	-0.5111	-2.4503	3.5123
1164	AllEnvAE	SPM_11BD_12BD_12CH_13EP4_14CH_14EP4_17CVI	1B	5	3285535_1bs_1678	3426638_1bs_9201	3B	15	10604498_3b_1837	10722612_3b_276	6.0289	2.8639	3.165	1.9392	1.1083	0.8309	0.0955	-0.6279	-2.9617	-1.4149	0.4066	-1.14	4.8808	-1.6253	-0.3359	-0.7713	2.155	-1.722	2.1928	-2.749	-1.531	0.338	1.3162	2.119	-5.5487	-0.3723	-0.6133	1.0141	2.6044	0.7968
1178	AllEnvAE	SPM_11BD_12BD_12CH_13EP4_14CH_14EP4_17CVI	1B	5	3285535_1bs_1678	3426638_1bs_9201	4A	15	7133300_4al_963	7110982_4al_4033	5.5975	1.2772	4.3203	2.1886	0.5111	1.6775	0.1725	1.0008	2.0186	-1.1768	-0.5045	-1.2738	5.9803	-1.7857	-0.4196	-0.8198	-0.3714	-0.2376	0.0707	-2.1225	1.8291	-0.8245	1.6562	2.6619	-7.6055	0.7253	5.1893	-0.976	-2.0177	2.0227
1326	AllEnvAE	SPM_11BD_12BD_12CH_13EP4_14CH_14EP4_17CVI	1B	5	3285535_1bs_1678	3426638_1bs_9201	7D	210	3344143_7dl_2451	597974_7dl_1708	10.4034	4.85	5.5535	2.6244	1.7935	0.8309	-0.2961	-2.0466	-3.817	-1.0778	0.0137	-1.266	4.7694	-1.306	0.0355	-1.1688	4.1175	-2.8233	-0.3816	-2.4619	1.8637	1.753	-2.0673	1.2993	-2.0619	3.3156	-2.5096	-1.0891	3.6816	-2.6359
131	acrossMEs	SPM_ME123	1B	5	3285535_1bs_1678	3426638_1bs_9201	7D	210	3344143_7dl_2451	597974_7dl_1708	6.1967	4.8801	1.3166	5.4447	3.8187	1.626	-0.4723	-4.3813	-7.5899	-1.9305	2.893	-0.9624	6.883	-5.288	-1.5949	2.4822	-6.6709	4.1888
94	acrossMEs	SPM_ME123	1B	50	3424686_1bs_2601	3442985_1bs_1519	1B	75	3828095_1bl_4813	3894179_1bl_353	5.5311	2.2667	3.2644	2.3408	0.6916	1.6492	-5.3712	6.7565	-9.5016	3.1955	-1.012	-2.1836	-7.0597	7.524	-0.4644	12.9812	-14.3723	1.3911
1272	AllEnvAE	SPM_11BD_12BD_12CH_13EP4_14CH_14EP4_17CVI	1B	55	1491348_1bs_4010	IWB60394	7A	80	IWA7187	IWB48426	7.1078	3.629	3.4788	1.6997	1.3509	0.3488	0.7916	0.3503	-3.3389	-2.2859	-0.9802	-1.5095	4.4577	-2.1111	-1.0015	3.4305	0.9573	-1.655	-0.0997	1.8329	0.87	-0.748	-1.1575	-0.3156	-2.4019	-1.0858	1.1509	1.0192	2.8713	-1.2382
1154	AllEnvAE	SPM_11BD_12BD_12CH_13EP4_14CH_14EP4_17CVI	1B	70	3759548_1bl_534	3920638_1bl_6725	2D	80	IWB27856	5359691_2ds_1974	5.1503	1.2577	3.8926	1.2406	0.4646	0.776	0.7863	-3.0075	-1.9254	-1.7534	-0.3868	-0.9718	2.6325	-2.2485	-1.0717	3.7997	2.8927	-2.5285	4.1997	-5.587	0.6505	2.7874	-2.4148	0.7531	-1.6988	-2.7166	-1.7272	5.1721	1.689	-1.4717
1141	AllEnvAE	SPM_11BD_12BD_12CH_13EP4_14CH_14EP4_17CVI	1B	85	3859439_1bl_2195	IWA3684	1D	75	IWB49445	2225509_1dl_6274	6.2181	2.4697	3.7484	1.6701	0.8745	0.7956	1.8235	1.0418	2.662	-1.9939	-0.4383	-0.1749	3.5625	-2.4784	-2.137	3.6598	1.0782	2.4991	-1.8438	1.2653	-0.7959	-1.2757	-0.9272	-1.7088	-0.7175	-1.7192	-0.2005	1.023	-2.2991	5.6222
1159	AllEnvAE	SPM_11BD_12BD_12CH_13EP4_14CH_14EP4_17CVI	1B	85	3859439_1bl_2195	IWA3684	3A	70	IWB61883	IWB5751	5.1434	0.7468	4.3966	2.1229	0.2298	1.8931	2.0041	0.8826	-1.3482	-1.6979	-1.0533	-0.8378	4.4974	-2.3493	-2.2734	3.7144	0.9056	-1.4188	0.6495	2.0158	-1.5687	-0.8786	0.2951	-3.3475	3.702	4.4291	-7.6375	0.4025	1.2079	1.2434
1264	AllEnvAE	SPM_11BD_12BD_12CH_13EP4_14CH_14EP4_17CVI	1B	85	3859439_1bl_2195	IWA3684	6D	110	IWB59264	IWB61787	7.1067	2.7997	4.307	1.7802	0.9963	0.7839	1.884	-1.1968	-2.8331	-2.1549	-0.5784	-0.1573	3.6918	-2.4561	-2.1777	3.8326	-0.8265	-0.2177	0.214	-3.6293	0.8808	1.225	2.3538	-1.7838	4.4903	-0.4265	-1.3833	-0.1907	2.64	-3.3462
116	acrossMEs	SPM_ME123	1B	85	3859439_1bl_2195	IWA3684	6D	110	IWB59264	IWB61787	6.498	4.2332	2.2649	5.2363	3.2577	1.9786	1.423	-2.0785	-6.9541	-3.1987	4.9538	-1.7551	0.1616	-0.9248	0.7632	5.6663	-7.3211	1.6548
1174	AllEnvAE	SPM_11BD_12BD_12CH_13EP4_14CH_14EP4_17CVI	1B	95	3865300_1bl_9151	3807515_1bl_6239	3D	70	IWB22519	6418712_3dl_218	6.252	2.3137	3.9382	1.8153	0.8511	0.9642	-0.1378	-0.505	2.6391	0.216	-3.4846	0.0129	2.3015	-1.7199	-0.1992	2.8732	0.9966	-0.5375	0.927	-2.989	2.319	0.5308	-1.247	-2.7733	4.3394	-0.1565	-2.5015	0.0175	-2.6194	3.6939
1209	AllEnvAE	SPM_11BD_12BD_12CH_13EP4_14CH_14EP4_17CVI	1B	100	3922607_1bl_22064	3865749_1bl_7947	5A	135	IWB5457	IWB35862	6.3901	2.524	3.8661	1.0908	0.8203	0.2704	0.5368	-1.5305	-2.6211	0.3242	-4.331	-0.3328	1.9239	-1.4809	-0.8073	4.7039	-2.582	2.9205	-1.3573	1.1412	0.4976	1.4266	-2.0467	1.5875	-2.3834	-0.6696	1.644	-1.0942	2.5951	-1.6793
1239	AllEnvAE	SPM_11BD_12BD_12CH_13EP4_14CH_14EP4_17CVI	1B	100	3922607_1bl_22064	3865749_1bl_7947	6A	135	5803753_6al_10143	5826487_6al_9061	6.1658	1.9601	4.2057	1.1219	0.6673	0.4547	0.0474	-0.2897	2.2967	0.1126	-4.2127	-0.5014	2.1535	-1.5331	-0.3266	4.3077	1.0885	-0.1015	-1.0804	4.7562	-0.8732	0.2312	-4.0208	1.0144	0.7437	-2.2344	-1.545	1.9569	-2.5919	2.6564
1189	AllEnvAE	SPM_11BD_12BD_12CH_13EP4_14CH_14EP4_17CVI	1B	110	3863946_1bl_1046	IWB22011	4B	35	4932169_4bs_1285	IWB62686	9.0635	3.6802	5.3833	2.5485	1.3806	1.168	0.6256	0.032	3.3585	0.1577	-4.322	-1.0378	1.3854	-0.0409	-0.6705	4.5281	-2.2931	-1.4618	0.1949	1.4992	0.9482	-0.09	1.2025	-3.5746	3.054	-0.2233	0.3139	-1.8101	-3.3305	5.5707
101	acrossMEs	SPM_ME123	1B	110	3863946_1bl_1046	IWB22011	4B	35	4932169_4bs_1285	IWB62686	6.2064	4.382	1.8243	5.6096	3.6098	1.9998	0.1099	0.8631	7.3913	0.4786	1.8727	-2.3513	-1.0259	0.2509	0.7751	-4.8643	7.678	-2.8137
1181	AllEnvAE	SPM_11BD_12BD_12CH_13EP4_14CH_14EP4_17CVI	1B	115	IWB51317	3879677_1bl_461	4A	5	7122024_4al_12134	7171924_4al_271	7.5249	2.5034	5.0215	1.8056	0.7866	1.019	0.9432	-0.1172	2.5065	-0.7932	-3.4688	-2.0358	3.0003	-0.8388	-1.1168	5.2531	-2.4501	2.1818	-0.7276	4.7119	-3.0286	-0.3161	-0.3713	-4.0372	-1.7203	1.0499	3.0564	-0.3285	-2.5018	4.4816
1198	AllEnvAE	SPM_11BD_12BD_12CH_13EP4_14CH_14EP4_17CVI	1B	120	3915581_1bl_881	IWB44710	4D	5	IWB30733	2280021_4ds_778	7.6586	2.2491	5.4094	2.2705	0.7223	1.5482	1.3035	-1.3949	-2.4729	-0.652	-3.812	-1.9246	4.3102	-1.2364	-1.4488	4.7636	-2.5976	1.0302	-2.2917	2.8135	1.0014	1.2207	-1.1766	2.2616	-5.8226	-0.0781	-1.5473	5.4283	2.6619	-2.9038
1144	AllEnvAE	SPM_11BD_12BD_12CH_13EP4_14CH_14EP4_17CVI	1B	150	IWB73713	IWB11800	2A	70	6396518_2al_3530	6390272_2al_651	6.4982	2.5404	3.9578	2.3109	0.8921	1.4188	-0.7998	-0.8206	2.6859	-1.5346	-1.431	0.2282	1.1897	2.3149	0.8474	-1.6145	0.4675	2.795	-0.7854	-1.8735	-0.6364	0.5803	-0.5474	0.3103	6.0757	-2.3568	3.137	-0.0917	-2.3256	-4.7488
1146	AllEnvAE	SPM_11BD_12BD_12CH_13EP4_14CH_14EP4_17CVI	1B	150	IWB73713	IWB11800	2B	115	6201316_2bl_532	8074892_2bl_3323	5.3636	1.5839	3.7798	1.3869	0.556	0.8309	-0.5078	-0.1201	-2.1368	-1.2529	-1.134	0.0829	0.8745	2.5325	0.6049	-1.7078	1.9141	0.9067	-3.9385	3.7773	-0.333	0.2422	-2.5687	-2.7382	-0.607	0.0455	5.2503	-2.4863	1.7564	-1.2207
[truncated: 1,212 more rows]
[truncated: 17 more columns]
